# Supplementary material for: Target of Rapamycin (TOR) Regulates the Expression of lncRNAs in Response to Abiotic Stresses in Cotton
Source: Front Genet. 2019 Jan 8;9:690. doi: 10.3389/fgene.2018.00690 (PMC6332313; doi:10.3389/fgene.2018.00690)
Supplement: Supplementary Table 1 — The list of lncRNAs detected in cotton seedlings. [file Table_1.XLSX]

## Sheet: Sheet1
A01	Cufflinks	exon	1330071	1330294	.	+	.	gene_id "XLOC_000073"; transcript_id "LNC_000001"; gene_type "antisense_lncRNA";
A01	Cufflinks	exon	1331075	1331641	.	+	.	gene_id "XLOC_000073"; transcript_id "LNC_000001"; gene_type "antisense_lncRNA";
A01	Cufflinks	exon	1330091	1331002	.	+	.	gene_id "XLOC_000073"; transcript_id "LNC_000002"; gene_type "antisense_lncRNA";
A01	Cufflinks	exon	1331075	1331641	.	+	.	gene_id "XLOC_000073"; transcript_id "LNC_000002"; gene_type "antisense_lncRNA";
A01	Cufflinks	exon	1330091	1330294	.	+	.	gene_id "XLOC_000073"; transcript_id "LNC_000003"; gene_type "antisense_lncRNA";
A01	Cufflinks	exon	1331075	1331232	.	+	.	gene_id "XLOC_000073"; transcript_id "LNC_000003"; gene_type "antisense_lncRNA";
A01	Cufflinks	exon	1331507	1331641	.	+	.	gene_id "XLOC_000073"; transcript_id "LNC_000003"; gene_type "antisense_lncRNA";
A01	Cufflinks	exon	1342098	1343758	.	+	.	gene_id "XLOC_000074"; transcript_id "LNC_000004"; gene_type "lincRNA";
A01	Cufflinks	exon	1803117	1804024	.	+	.	gene_id "XLOC_000098"; transcript_id "LNC_000005"; gene_type "lincRNA";
A01	Cufflinks	exon	1897331	1897456	.	+	.	gene_id "XLOC_000103"; transcript_id "LNC_000006"; gene_type "lincRNA";
A01	Cufflinks	exon	1897662	1899112	.	+	.	gene_id "XLOC_000103"; transcript_id "LNC_000006"; gene_type "lincRNA";
A01	Cufflinks	exon	2268433	2268639	.	+	.	gene_id "XLOC_000136"; transcript_id "LNC_000007"; gene_type "lincRNA";
A01	Cufflinks	exon	2268871	2270579	.	+	.	gene_id "XLOC_000136"; transcript_id "LNC_000007"; gene_type "lincRNA";
A01	Cufflinks	exon	2712600	2713841	.	+	.	gene_id "XLOC_000165"; transcript_id "LNC_000008"; gene_type "lincRNA";
A01	Cufflinks	exon	3231524	3232124	.	+	.	gene_id "XLOC_000172"; transcript_id "LNC_000009"; gene_type "lincRNA";
A01	Cufflinks	exon	4882603	4882781	.	+	.	gene_id "XLOC_000214"; transcript_id "LNC_000010"; gene_type "lincRNA";
A01	Cufflinks	exon	4883096	4883968	.	+	.	gene_id "XLOC_000214"; transcript_id "LNC_000010"; gene_type "lincRNA";
A01	Cufflinks	exon	6031177	6031423	.	+	.	gene_id "XLOC_000243"; transcript_id "LNC_000011"; gene_type "lincRNA";
A01	Cufflinks	exon	6031724	6032123	.	+	.	gene_id "XLOC_000243"; transcript_id "LNC_000011"; gene_type "lincRNA";
A01	Cufflinks	exon	6170935	6171180	.	+	.	gene_id "XLOC_000245"; transcript_id "LNC_000012"; gene_type "lincRNA";
A01	Cufflinks	exon	6171532	6171940	.	+	.	gene_id "XLOC_000245"; transcript_id "LNC_000012"; gene_type "lincRNA";
A01	Cufflinks	exon	6631476	6631864	.	+	.	gene_id "XLOC_000255"; transcript_id "LNC_000013"; gene_type "lincRNA";
A01	Cufflinks	exon	7180412	7182390	.	+	.	gene_id "XLOC_000273"; transcript_id "LNC_000014"; gene_type "lincRNA";
A01	Cufflinks	exon	7776830	7777026	.	+	.	gene_id "XLOC_000302"; transcript_id "LNC_000015"; gene_type "lincRNA";
A01	Cufflinks	exon	7777432	7778446	.	+	.	gene_id "XLOC_000302"; transcript_id "LNC_000015"; gene_type "lincRNA";
A01	Cufflinks	exon	7780807	7781086	.	+	.	gene_id "XLOC_000303"; transcript_id "LNC_000016"; gene_type "lincRNA";
A01	Cufflinks	exon	7781397	7781931	.	+	.	gene_id "XLOC_000303"; transcript_id "LNC_000016"; gene_type "lincRNA";
A01	Cufflinks	exon	8265164	8265417	.	+	.	gene_id "XLOC_000321"; transcript_id "LNC_000017"; gene_type "lincRNA";
A01	Cufflinks	exon	8265679	8266190	.	+	.	gene_id "XLOC_000321"; transcript_id "LNC_000017"; gene_type "lincRNA";
A01	Cufflinks	exon	8303252	8304157	.	+	.	gene_id "XLOC_000323"; transcript_id "LNC_000018"; gene_type "lincRNA";
A01	Cufflinks	exon	8903301	8903959	.	+	.	gene_id "XLOC_000334"; transcript_id "LNC_000019"; gene_type "lincRNA";
A01	Cufflinks	exon	8904686	8904991	.	+	.	gene_id "XLOC_000335"; transcript_id "LNC_000020"; gene_type "lincRNA";
A01	Cufflinks	exon	8905328	8905671	.	+	.	gene_id "XLOC_000335"; transcript_id "LNC_000020"; gene_type "lincRNA";
A01	Cufflinks	exon	9351161	9351310	.	+	.	gene_id "XLOC_000342"; transcript_id "LNC_000021"; gene_type "lincRNA";
A01	Cufflinks	exon	9351448	9351562	.	+	.	gene_id "XLOC_000342"; transcript_id "LNC_000021"; gene_type "lincRNA";
A01	Cufflinks	exon	9351888	9352924	.	+	.	gene_id "XLOC_000342"; transcript_id "LNC_000021"; gene_type "lincRNA";
A01	Cufflinks	exon	9351164	9351310	.	+	.	gene_id "XLOC_000342"; transcript_id "LNC_000022"; gene_type "lincRNA";
A01	Cufflinks	exon	9351448	9352924	.	+	.	gene_id "XLOC_000342"; transcript_id "LNC_000022"; gene_type "lincRNA";
A01	Cufflinks	exon	9360019	9360171	.	+	.	gene_id "XLOC_000343"; transcript_id "LNC_000023"; gene_type "lincRNA";
A01	Cufflinks	exon	9360309	9360467	.	+	.	gene_id "XLOC_000343"; transcript_id "LNC_000023"; gene_type "lincRNA";
A01	Cufflinks	exon	9360750	9361786	.	+	.	gene_id "XLOC_000343"; transcript_id "LNC_000023"; gene_type "lincRNA";
A01	Cufflinks	exon	9462951	9463362	.	+	.	gene_id "XLOC_000345"; transcript_id "LNC_000024"; gene_type "antisense_lncRNA";
A01	Cufflinks	exon	9463661	9464306	.	+	.	gene_id "XLOC_000345"; transcript_id "LNC_000024"; gene_type "antisense_lncRNA";
A01	Cufflinks	exon	10873744	10874403	.	+	.	gene_id "XLOC_000381"; transcript_id "LNC_000025"; gene_type "antisense_lncRNA";
A01	Cufflinks	exon	11052212	11052479	.	+	.	gene_id "XLOC_000389"; transcript_id "LNC_000026"; gene_type "lincRNA";
A01	Cufflinks	exon	11053598	11053654	.	+	.	gene_id "XLOC_000389"; transcript_id "LNC_000026"; gene_type "lincRNA";
A01	Cufflinks	exon	11644582	11646854	.	+	.	gene_id "XLOC_000403"; transcript_id "LNC_000027"; gene_type "lincRNA";
A01	Cufflinks	exon	11727012	11727138	.	+	.	gene_id "XLOC_000405"; transcript_id "LNC_000028"; gene_type "antisense_lncRNA";
A01	Cufflinks	exon	11727968	11729700	.	+	.	gene_id "XLOC_000405"; transcript_id "LNC_000028"; gene_type "antisense_lncRNA";
A01	Cufflinks	exon	11727012	11727250	.	+	.	gene_id "XLOC_000405"; transcript_id "LNC_000029"; gene_type "antisense_lncRNA";
A01	Cufflinks	exon	11727968	11729700	.	+	.	gene_id "XLOC_000405"; transcript_id "LNC_000029"; gene_type "antisense_lncRNA";
A01	Cufflinks	exon	11727087	11727138	.	+	.	gene_id "XLOC_000405"; transcript_id "LNC_000030"; gene_type "antisense_lncRNA";
A01	Cufflinks	exon	11727977	11729700	.	+	.	gene_id "XLOC_000405"; transcript_id "LNC_000030"; gene_type "antisense_lncRNA";
A01	Cufflinks	exon	12503344	12503530	.	+	.	gene_id "XLOC_000429"; transcript_id "LNC_000031"; gene_type "antisense_lncRNA";
A01	Cufflinks	exon	12503785	12504471	.	+	.	gene_id "XLOC_000429"; transcript_id "LNC_000031"; gene_type "antisense_lncRNA";
A01	Cufflinks	exon	13901686	13902042	.	+	.	gene_id "XLOC_000446"; transcript_id "LNC_000032"; gene_type "lincRNA";
A01	Cufflinks	exon	13902321	13902449	.	+	.	gene_id "XLOC_000446"; transcript_id "LNC_000032"; gene_type "lincRNA";
A01	Cufflinks	exon	13902589	13902669	.	+	.	gene_id "XLOC_000446"; transcript_id "LNC_000032"; gene_type "lincRNA";
A01	Cufflinks	exon	13902752	13903113	.	+	.	gene_id "XLOC_000446"; transcript_id "LNC_000032"; gene_type "lincRNA";
A01	Cufflinks	exon	13903251	13904189	.	+	.	gene_id "XLOC_000446"; transcript_id "LNC_000032"; gene_type "lincRNA";
A01	Cufflinks	exon	13901686	13902449	.	+	.	gene_id "XLOC_000446"; transcript_id "LNC_000033"; gene_type "lincRNA";
A01	Cufflinks	exon	13902589	13902669	.	+	.	gene_id "XLOC_000446"; transcript_id "LNC_000033"; gene_type "lincRNA";
A01	Cufflinks	exon	13902752	13904189	.	+	.	gene_id "XLOC_000446"; transcript_id "LNC_000033"; gene_type "lincRNA";
A01	Cufflinks	exon	14231264	14231285	.	+	.	gene_id "XLOC_000457"; transcript_id "LNC_000034"; gene_type "lincRNA";
A01	Cufflinks	exon	14231770	14232710	.	+	.	gene_id "XLOC_000457"; transcript_id "LNC_000034"; gene_type "lincRNA";
A01	Cufflinks	exon	14570257	14570709	.	+	.	gene_id "XLOC_000465"; transcript_id "LNC_000035"; gene_type "lincRNA";
A01	Cufflinks	exon	14582597	14582760	.	+	.	gene_id "XLOC_000466"; transcript_id "LNC_000036"; gene_type "lincRNA";
A01	Cufflinks	exon	14583130	14583896	.	+	.	gene_id "XLOC_000466"; transcript_id "LNC_000036"; gene_type "lincRNA";
A01	Cufflinks	exon	15646404	15647064	.	+	.	gene_id "XLOC_000476"; transcript_id "LNC_000037"; gene_type "lincRNA";
A01	Cufflinks	exon	15665468	15665691	.	+	.	gene_id "XLOC_000478"; transcript_id "LNC_000038"; gene_type "lincRNA";
A01	Cufflinks	exon	15665947	15666242	.	+	.	gene_id "XLOC_000478"; transcript_id "LNC_000038"; gene_type "lincRNA";
A01	Cufflinks	exon	16425933	16426170	.	+	.	gene_id "XLOC_000483"; transcript_id "LNC_000039"; gene_type "lincRNA";
A01	Cufflinks	exon	16683580	16683770	.	+	.	gene_id "XLOC_000489"; transcript_id "LNC_000040"; gene_type "lincRNA";
A01	Cufflinks	exon	16684080	16684686	.	+	.	gene_id "XLOC_000489"; transcript_id "LNC_000040"; gene_type "lincRNA";
A01	Cufflinks	exon	16823793	16824785	.	+	.	gene_id "XLOC_000491"; transcript_id "LNC_000041"; gene_type "lincRNA";
A01	Cufflinks	exon	16824912	16826148	.	+	.	gene_id "XLOC_000491"; transcript_id "LNC_000041"; gene_type "lincRNA";
A01	Cufflinks	exon	16823794	16824112	.	+	.	gene_id "XLOC_000491"; transcript_id "LNC_000042"; gene_type "lincRNA";
A01	Cufflinks	exon	16824592	16824785	.	+	.	gene_id "XLOC_000491"; transcript_id "LNC_000042"; gene_type "lincRNA";
A01	Cufflinks	exon	16824912	16826148	.	+	.	gene_id "XLOC_000491"; transcript_id "LNC_000042"; gene_type "lincRNA";
A01	Cufflinks	exon	17119358	17119869	.	+	.	gene_id "XLOC_000494"; transcript_id "LNC_000043"; gene_type "antisense_lncRNA";
A01	Cufflinks	exon	17119968	17120078	.	+	.	gene_id "XLOC_000494"; transcript_id "LNC_000043"; gene_type "antisense_lncRNA";
A01	Cufflinks	exon	17120454	17120855	.	+	.	gene_id "XLOC_000494"; transcript_id "LNC_000043"; gene_type "antisense_lncRNA";
A01	Cufflinks	exon	17120967	17121084	.	+	.	gene_id "XLOC_000494"; transcript_id "LNC_000043"; gene_type "antisense_lncRNA";
A01	Cufflinks	exon	17127870	17127965	.	+	.	gene_id "XLOC_000494"; transcript_id "LNC_000043"; gene_type "antisense_lncRNA";
A01	Cufflinks	exon	17119358	17119869	.	+	.	gene_id "XLOC_000494"; transcript_id "LNC_000044"; gene_type "antisense_lncRNA";
A01	Cufflinks	exon	17119968	17120855	.	+	.	gene_id "XLOC_000494"; transcript_id "LNC_000044"; gene_type "antisense_lncRNA";
A01	Cufflinks	exon	17120967	17121084	.	+	.	gene_id "XLOC_000494"; transcript_id "LNC_000044"; gene_type "antisense_lncRNA";
A01	Cufflinks	exon	17127870	17127965	.	+	.	gene_id "XLOC_000494"; transcript_id "LNC_000044"; gene_type "antisense_lncRNA";
A01	Cufflinks	exon	17119394	17119869	.	+	.	gene_id "XLOC_000494"; transcript_id "LNC_000045"; gene_type "antisense_lncRNA";
A01	Cufflinks	exon	17119968	17120855	.	+	.	gene_id "XLOC_000494"; transcript_id "LNC_000045"; gene_type "antisense_lncRNA";
A01	Cufflinks	exon	17120967	17122892	.	+	.	gene_id "XLOC_000494"; transcript_id "LNC_000045"; gene_type "antisense_lncRNA";
A01	Cufflinks	exon	17119426	17119869	.	+	.	gene_id "XLOC_000494"; transcript_id "LNC_000046"; gene_type "antisense_lncRNA";
A01	Cufflinks	exon	17119950	17120065	.	+	.	gene_id "XLOC_000494"; transcript_id "LNC_000046"; gene_type "antisense_lncRNA";
A01	Cufflinks	exon	19191602	19191894	.	+	.	gene_id "XLOC_000529"; transcript_id "LNC_000047"; gene_type "antisense_lncRNA";
A01	Cufflinks	exon	19192010	19193145	.	+	.	gene_id "XLOC_000529"; transcript_id "LNC_000047"; gene_type "antisense_lncRNA";
A01	Cufflinks	exon	19193292	19193568	.	+	.	gene_id "XLOC_000529"; transcript_id "LNC_000047"; gene_type "antisense_lncRNA";
A01	Cufflinks	exon	20995148	20996162	.	+	.	gene_id "XLOC_000556"; transcript_id "LNC_000048"; gene_type "lincRNA";
A01	Cufflinks	exon	21048414	21048810	.	+	.	gene_id "XLOC_000557"; transcript_id "LNC_000049"; gene_type "lincRNA";
A01	Cufflinks	exon	21048899	21048939	.	+	.	gene_id "XLOC_000557"; transcript_id "LNC_000049"; gene_type "lincRNA";
A01	Cufflinks	exon	21049032	21049051	.	+	.	gene_id "XLOC_000557"; transcript_id "LNC_000049"; gene_type "lincRNA";
A01	Cufflinks	exon	21329667	21329892	.	+	.	gene_id "XLOC_000561"; transcript_id "LNC_000050"; gene_type "lincRNA";
A01	Cufflinks	exon	21331090	21331860	.	+	.	gene_id "XLOC_000561"; transcript_id "LNC_000050"; gene_type "lincRNA";
A01	Cufflinks	exon	21713396	21713643	.	+	.	gene_id "XLOC_000568"; transcript_id "LNC_000051"; gene_type "lincRNA";
A01	Cufflinks	exon	21713940	21715150	.	+	.	gene_id "XLOC_000568"; transcript_id "LNC_000051"; gene_type "lincRNA";
A01	Cufflinks	exon	21713396	21713643	.	+	.	gene_id "XLOC_000568"; transcript_id "LNC_000052"; gene_type "lincRNA";
A01	Cufflinks	exon	21713950	21715150	.	+	.	gene_id "XLOC_000568"; transcript_id "LNC_000052"; gene_type "lincRNA";
A01	Cufflinks	exon	21836584	21836684	.	+	.	gene_id "XLOC_000570"; transcript_id "LNC_000053"; gene_type "lincRNA";
A01	Cufflinks	exon	21836797	21836887	.	+	.	gene_id "XLOC_000570"; transcript_id "LNC_000053"; gene_type "lincRNA";
A01	Cufflinks	exon	21837993	21838436	.	+	.	gene_id "XLOC_000570"; transcript_id "LNC_000053"; gene_type "lincRNA";
A01	Cufflinks	exon	21836596	21836684	.	+	.	gene_id "XLOC_000570"; transcript_id "LNC_000054"; gene_type "lincRNA";
A01	Cufflinks	exon	21836794	21838436	.	+	.	gene_id "XLOC_000570"; transcript_id "LNC_000054"; gene_type "lincRNA";
A01	Cufflinks	exon	21836615	21836684	.	+	.	gene_id "XLOC_000570"; transcript_id "LNC_000055"; gene_type "lincRNA";
A01	Cufflinks	exon	21836797	21838436	.	+	.	gene_id "XLOC_000570"; transcript_id "LNC_000055"; gene_type "lincRNA";
A01	Cufflinks	exon	22104367	22104539	.	+	.	gene_id "XLOC_000571"; transcript_id "LNC_000056"; gene_type "lincRNA";
A01	Cufflinks	exon	22104840	22105581	.	+	.	gene_id "XLOC_000571"; transcript_id "LNC_000056"; gene_type "lincRNA";
A01	Cufflinks	exon	25221075	25221147	.	+	.	gene_id "XLOC_000595"; transcript_id "LNC_000057"; gene_type "lincRNA";
A01	Cufflinks	exon	25223026	25223078	.	+	.	gene_id "XLOC_000595"; transcript_id "LNC_000057"; gene_type "lincRNA";
A01	Cufflinks	exon	25223204	25223908	.	+	.	gene_id "XLOC_000595"; transcript_id "LNC_000057"; gene_type "lincRNA";
A01	Cufflinks	exon	25225566	25225795	.	+	.	gene_id "XLOC_000596"; transcript_id "LNC_000058"; gene_type "lincRNA";
A01	Cufflinks	exon	25226056	25226513	.	+	.	gene_id "XLOC_000596"; transcript_id "LNC_000058"; gene_type "lincRNA";
A01	Cufflinks	exon	25569147	25569444	.	+	.	gene_id "XLOC_000602"; transcript_id "LNC_000059"; gene_type "lincRNA";
A01	Cufflinks	exon	25569736	25570262	.	+	.	gene_id "XLOC_000602"; transcript_id "LNC_000059"; gene_type "lincRNA";
A01	Cufflinks	exon	26036056	26036737	.	+	.	gene_id "XLOC_000610"; transcript_id "LNC_000060"; gene_type "lincRNA";
A01	Cufflinks	exon	26036841	26036958	.	+	.	gene_id "XLOC_000610"; transcript_id "LNC_000060"; gene_type "lincRNA";
A01	Cufflinks	exon	26037067	26037402	.	+	.	gene_id "XLOC_000610"; transcript_id "LNC_000060"; gene_type "lincRNA";
A01	Cufflinks	exon	26037555	26037626	.	+	.	gene_id "XLOC_000610"; transcript_id "LNC_000060"; gene_type "lincRNA";
A01	Cufflinks	exon	26041469	26041822	.	+	.	gene_id "XLOC_000610"; transcript_id "LNC_000060"; gene_type "lincRNA";
A01	Cufflinks	exon	26036060	26036737	.	+	.	gene_id "XLOC_000610"; transcript_id "LNC_000061"; gene_type "lincRNA";
A01	Cufflinks	exon	26036841	26036958	.	+	.	gene_id "XLOC_000610"; transcript_id "LNC_000061"; gene_type "lincRNA";
A01	Cufflinks	exon	26037067	26037402	.	+	.	gene_id "XLOC_000610"; transcript_id "LNC_000061"; gene_type "lincRNA";
A01	Cufflinks	exon	26037555	26037616	.	+	.	gene_id "XLOC_000610"; transcript_id "LNC_000061"; gene_type "lincRNA";
A01	Cufflinks	exon	26041469	26041822	.	+	.	gene_id "XLOC_000610"; transcript_id "LNC_000061"; gene_type "lincRNA";
A01	Cufflinks	exon	26036064	26036346	.	+	.	gene_id "XLOC_000610"; transcript_id "LNC_000062"; gene_type "lincRNA";
A01	Cufflinks	exon	26036625	26036737	.	+	.	gene_id "XLOC_000610"; transcript_id "LNC_000062"; gene_type "lincRNA";
A01	Cufflinks	exon	26036841	26036958	.	+	.	gene_id "XLOC_000610"; transcript_id "LNC_000062"; gene_type "lincRNA";
A01	Cufflinks	exon	26037067	26037402	.	+	.	gene_id "XLOC_000610"; transcript_id "LNC_000062"; gene_type "lincRNA";
A01	Cufflinks	exon	26037555	26037626	.	+	.	gene_id "XLOC_000610"; transcript_id "LNC_000062"; gene_type "lincRNA";
A01	Cufflinks	exon	26041469	26041822	.	+	.	gene_id "XLOC_000610"; transcript_id "LNC_000062"; gene_type "lincRNA";
A01	Cufflinks	exon	26876585	26877017	.	+	.	gene_id "XLOC_000620"; transcript_id "LNC_000063"; gene_type "lincRNA";
A01	Cufflinks	exon	26877151	26878192	.	+	.	gene_id "XLOC_000620"; transcript_id "LNC_000063"; gene_type "lincRNA";
A01	Cufflinks	exon	32074957	32074977	.	+	.	gene_id "XLOC_000636"; transcript_id "LNC_000064"; gene_type "lincRNA";
A01	Cufflinks	exon	32090105	32090646	.	+	.	gene_id "XLOC_000636"; transcript_id "LNC_000064"; gene_type "lincRNA";
A01	Cufflinks	exon	32089761	32089964	.	+	.	gene_id "XLOC_000636"; transcript_id "LNC_000065"; gene_type "lincRNA";
A01	Cufflinks	exon	32090105	32090646	.	+	.	gene_id "XLOC_000636"; transcript_id "LNC_000065"; gene_type "lincRNA";
A01	Cufflinks	exon	33149445	33149779	.	+	.	gene_id "XLOC_000652"; transcript_id "LNC_000066"; gene_type "lincRNA";
A01	Cufflinks	exon	33149933	33150122	.	+	.	gene_id "XLOC_000652"; transcript_id "LNC_000066"; gene_type "lincRNA";
A01	Cufflinks	exon	33150218	33151970	.	+	.	gene_id "XLOC_000652"; transcript_id "LNC_000066"; gene_type "lincRNA";
A01	Cufflinks	exon	33820685	33821064	.	+	.	gene_id "XLOC_000658"; transcript_id "LNC_000067"; gene_type "lincRNA";
A01	Cufflinks	exon	35779199	35779446	.	+	.	gene_id "XLOC_000664"; transcript_id "LNC_000068"; gene_type "lincRNA";
A01	Cufflinks	exon	39033195	39033581	.	+	.	gene_id "XLOC_000667"; transcript_id "LNC_000069"; gene_type "lincRNA";
A01	Cufflinks	exon	45885629	45885667	.	+	.	gene_id "XLOC_000699"; transcript_id "LNC_000070"; gene_type "lincRNA";
A01	Cufflinks	exon	45900334	45900368	.	+	.	gene_id "XLOC_000699"; transcript_id "LNC_000070"; gene_type "lincRNA";
A01	Cufflinks	exon	45900794	45901664	.	+	.	gene_id "XLOC_000699"; transcript_id "LNC_000070"; gene_type "lincRNA";
A01	Cufflinks	exon	45885664	45885667	.	+	.	gene_id "XLOC_000699"; transcript_id "LNC_000071"; gene_type "lincRNA";
A01	Cufflinks	exon	45900334	45901664	.	+	.	gene_id "XLOC_000699"; transcript_id "LNC_000071"; gene_type "lincRNA";
A01	Cufflinks	exon	45885684	45885702	.	+	.	gene_id "XLOC_000699"; transcript_id "LNC_000072"; gene_type "lincRNA";
A01	Cufflinks	exon	45900794	45901664	.	+	.	gene_id "XLOC_000699"; transcript_id "LNC_000072"; gene_type "lincRNA";
A01	Cufflinks	exon	46819917	46820345	.	+	.	gene_id "XLOC_000702"; transcript_id "LNC_000073"; gene_type "lincRNA";
A01	Cufflinks	exon	46820890	46821932	.	+	.	gene_id "XLOC_000702"; transcript_id "LNC_000073"; gene_type "lincRNA";
A01	Cufflinks	exon	48175426	48175784	.	+	.	gene_id "XLOC_000705"; transcript_id "LNC_000074"; gene_type "lincRNA";
A01	Cufflinks	exon	48176610	48177500	.	+	.	gene_id "XLOC_000705"; transcript_id "LNC_000074"; gene_type "lincRNA";
A01	Cufflinks	exon	48213058	48213520	.	+	.	gene_id "XLOC_000706"; transcript_id "LNC_000075"; gene_type "lincRNA";
A01	Cufflinks	exon	48213617	48214477	.	+	.	gene_id "XLOC_000706"; transcript_id "LNC_000075"; gene_type "lincRNA";
A01	Cufflinks	exon	51505951	51505987	.	+	.	gene_id "XLOC_000715"; transcript_id "LNC_000076"; gene_type "lincRNA";
A01	Cufflinks	exon	51506934	51508561	.	+	.	gene_id "XLOC_000715"; transcript_id "LNC_000076"; gene_type "lincRNA";
A01	Cufflinks	exon	51608833	51609123	.	+	.	gene_id "XLOC_000716"; transcript_id "LNC_000077"; gene_type "lincRNA";
A01	Cufflinks	exon	51609209	51609325	.	+	.	gene_id "XLOC_000716"; transcript_id "LNC_000077"; gene_type "lincRNA";
A01	Cufflinks	exon	51609413	51609522	.	+	.	gene_id "XLOC_000716"; transcript_id "LNC_000077"; gene_type "lincRNA";
A01	Cufflinks	exon	51609891	51609948	.	+	.	gene_id "XLOC_000716"; transcript_id "LNC_000077"; gene_type "lincRNA";
A01	Cufflinks	exon	51610706	51612343	.	+	.	gene_id "XLOC_000716"; transcript_id "LNC_000077"; gene_type "lincRNA";
A01	Cufflinks	exon	53341669	53341921	.	+	.	gene_id "XLOC_000720"; transcript_id "LNC_000078"; gene_type "lincRNA";
A01	Cufflinks	exon	53342208	53343345	.	+	.	gene_id "XLOC_000720"; transcript_id "LNC_000078"; gene_type "lincRNA";
A01	Cufflinks	exon	53452690	53453342	.	+	.	gene_id "XLOC_000721"; transcript_id "LNC_000079"; gene_type "lincRNA";
A01	Cufflinks	exon	54250833	54251048	.	+	.	gene_id "XLOC_000722"; transcript_id "LNC_000080"; gene_type "lincRNA";
A01	Cufflinks	exon	54252974	54253041	.	+	.	gene_id "XLOC_000722"; transcript_id "LNC_000080"; gene_type "lincRNA";
A01	Cufflinks	exon	54254281	54254432	.	+	.	gene_id "XLOC_000722"; transcript_id "LNC_000080"; gene_type "lincRNA";
A01	Cufflinks	exon	54254534	54257756	.	+	.	gene_id "XLOC_000722"; transcript_id "LNC_000080"; gene_type "lincRNA";
A01	Cufflinks	exon	54250847	54251048	.	+	.	gene_id "XLOC_000722"; transcript_id "LNC_000081"; gene_type "lincRNA";
A01	Cufflinks	exon	54252003	54252651	.	+	.	gene_id "XLOC_000722"; transcript_id "LNC_000081"; gene_type "lincRNA";
A01	Cufflinks	exon	54250847	54251048	.	+	.	gene_id "XLOC_000722"; transcript_id "LNC_000082"; gene_type "lincRNA";
A01	Cufflinks	exon	54252974	54254432	.	+	.	gene_id "XLOC_000722"; transcript_id "LNC_000082"; gene_type "lincRNA";
A01	Cufflinks	exon	54254534	54257756	.	+	.	gene_id "XLOC_000722"; transcript_id "LNC_000082"; gene_type "lincRNA";
A01	Cufflinks	exon	54250847	54251542	.	+	.	gene_id "XLOC_000722"; transcript_id "LNC_000083"; gene_type "lincRNA";
A01	Cufflinks	exon	54252974	54253041	.	+	.	gene_id "XLOC_000722"; transcript_id "LNC_000083"; gene_type "lincRNA";
A01	Cufflinks	exon	54254281	54254432	.	+	.	gene_id "XLOC_000722"; transcript_id "LNC_000083"; gene_type "lincRNA";
A01	Cufflinks	exon	54254534	54257756	.	+	.	gene_id "XLOC_000722"; transcript_id "LNC_000083"; gene_type "lincRNA";
A01	Cufflinks	exon	56876177	56876451	.	+	.	gene_id "XLOC_000729"; transcript_id "LNC_000084"; gene_type "lincRNA";
A01	Cufflinks	exon	56876551	56876598	.	+	.	gene_id "XLOC_000729"; transcript_id "LNC_000084"; gene_type "lincRNA";
A01	Cufflinks	exon	56877461	56878915	.	+	.	gene_id "XLOC_000729"; transcript_id "LNC_000084"; gene_type "lincRNA";
A01	Cufflinks	exon	56876191	56876451	.	+	.	gene_id "XLOC_000729"; transcript_id "LNC_000085"; gene_type "lincRNA";
A01	Cufflinks	exon	56876551	56878915	.	+	.	gene_id "XLOC_000729"; transcript_id "LNC_000085"; gene_type "lincRNA";
A01	Cufflinks	exon	60340785	60341446	.	+	.	gene_id "XLOC_000739"; transcript_id "LNC_000086"; gene_type "lincRNA";
A01	Cufflinks	exon	60341582	60341661	.	+	.	gene_id "XLOC_000739"; transcript_id "LNC_000086"; gene_type "lincRNA";
A01	Cufflinks	exon	60341744	60343521	.	+	.	gene_id "XLOC_000739"; transcript_id "LNC_000086"; gene_type "lincRNA";
A01	Cufflinks	exon	60340785	60341446	.	+	.	gene_id "XLOC_000739"; transcript_id "LNC_000087"; gene_type "lincRNA";
A01	Cufflinks	exon	60341582	60341661	.	+	.	gene_id "XLOC_000739"; transcript_id "LNC_000087"; gene_type "lincRNA";
A01	Cufflinks	exon	60341744	60342089	.	+	.	gene_id "XLOC_000739"; transcript_id "LNC_000087"; gene_type "lincRNA";
A01	Cufflinks	exon	60345588	60345818	.	+	.	gene_id "XLOC_000739"; transcript_id "LNC_000087"; gene_type "lincRNA";
A01	Cufflinks	exon	61168559	61169943	.	+	.	gene_id "XLOC_000742"; transcript_id "LNC_000088"; gene_type "lincRNA";
A01	Cufflinks	exon	61170078	61170538	.	+	.	gene_id "XLOC_000742"; transcript_id "LNC_000088"; gene_type "lincRNA";
A01	Cufflinks	exon	64528352	64528391	.	+	.	gene_id "XLOC_000758"; transcript_id "LNC_000089"; gene_type "lincRNA";
A01	Cufflinks	exon	64528517	64528846	.	+	.	gene_id "XLOC_000758"; transcript_id "LNC_000089"; gene_type "lincRNA";
A01	Cufflinks	exon	64528353	64528391	.	+	.	gene_id "XLOC_000758"; transcript_id "LNC_000090"; gene_type "lincRNA";
A01	Cufflinks	exon	64528594	64528846	.	+	.	gene_id "XLOC_000758"; transcript_id "LNC_000090"; gene_type "lincRNA";
A01	Cufflinks	exon	68041356	68041515	.	+	.	gene_id "XLOC_000767"; transcript_id "LNC_000091"; gene_type "lincRNA";
A01	Cufflinks	exon	68041780	68042244	.	+	.	gene_id "XLOC_000767"; transcript_id "LNC_000091"; gene_type "lincRNA";
A01	Cufflinks	exon	71608761	71609020	.	+	.	gene_id "XLOC_000776"; transcript_id "LNC_000092"; gene_type "lincRNA";
A01	Cufflinks	exon	71609477	71610441	.	+	.	gene_id "XLOC_000776"; transcript_id "LNC_000092"; gene_type "lincRNA";
A01	Cufflinks	exon	72976636	72977018	.	+	.	gene_id "XLOC_000780"; transcript_id "LNC_000093"; gene_type "antisense_lncRNA";
A01	Cufflinks	exon	78792749	78792998	.	+	.	gene_id "XLOC_000812"; transcript_id "LNC_000094"; gene_type "lincRNA";
A01	Cufflinks	exon	78793081	78793722	.	+	.	gene_id "XLOC_000812"; transcript_id "LNC_000094"; gene_type "lincRNA";
A01	Cufflinks	exon	78794088	78794210	.	+	.	gene_id "XLOC_000812"; transcript_id "LNC_000094"; gene_type "lincRNA";
A01	Cufflinks	exon	78796736	78797986	.	+	.	gene_id "XLOC_000812"; transcript_id "LNC_000094"; gene_type "lincRNA";
A01	Cufflinks	exon	78809771	78810450	.	+	.	gene_id "XLOC_000813"; transcript_id "LNC_000095"; gene_type "lincRNA";
A01	Cufflinks	exon	78822182	78823485	.	+	.	gene_id "XLOC_000813"; transcript_id "LNC_000095"; gene_type "lincRNA";
A01	Cufflinks	exon	85306420	85307911	.	+	.	gene_id "XLOC_000837"; transcript_id "LNC_000096"; gene_type "lincRNA";
A01	Cufflinks	exon	85309211	85309718	.	+	.	gene_id "XLOC_000837"; transcript_id "LNC_000096"; gene_type "lincRNA";
A01	Cufflinks	exon	86204474	86205776	.	+	.	gene_id "XLOC_000844"; transcript_id "LNC_000097"; gene_type "lincRNA";
A01	Cufflinks	exon	86205893	86206002	.	+	.	gene_id "XLOC_000844"; transcript_id "LNC_000097"; gene_type "lincRNA";
A01	Cufflinks	exon	86207007	86208106	.	+	.	gene_id "XLOC_000844"; transcript_id "LNC_000097"; gene_type "lincRNA";
A01	Cufflinks	exon	86204525	86205776	.	+	.	gene_id "XLOC_000844"; transcript_id "LNC_000098"; gene_type "lincRNA";
A01	Cufflinks	exon	86205893	86206003	.	+	.	gene_id "XLOC_000844"; transcript_id "LNC_000098"; gene_type "lincRNA";
A01	Cufflinks	exon	86207007	86208106	.	+	.	gene_id "XLOC_000844"; transcript_id "LNC_000098"; gene_type "lincRNA";
A01	Cufflinks	exon	86204527	86204703	.	+	.	gene_id "XLOC_000844"; transcript_id "LNC_000099"; gene_type "lincRNA";
A01	Cufflinks	exon	86204999	86208106	.	+	.	gene_id "XLOC_000844"; transcript_id "LNC_000099"; gene_type "lincRNA";
A01	Cufflinks	exon	86602654	86602829	.	+	.	gene_id "XLOC_000848"; transcript_id "LNC_000100"; gene_type "lincRNA";
A01	Cufflinks	exon	86603203	86603856	.	+	.	gene_id "XLOC_000848"; transcript_id "LNC_000100"; gene_type "lincRNA";
A01	Cufflinks	exon	86627707	86627813	.	+	.	gene_id "XLOC_000849"; transcript_id "LNC_000101"; gene_type "lincRNA";
A01	Cufflinks	exon	86628252	86628833	.	+	.	gene_id "XLOC_000849"; transcript_id "LNC_000101"; gene_type "lincRNA";
A01	Cufflinks	exon	88452734	88453553	.	+	.	gene_id "XLOC_000872"; transcript_id "LNC_000102"; gene_type "lincRNA";
A01	Cufflinks	exon	89711727	89711916	.	+	.	gene_id "XLOC_000897"; transcript_id "LNC_000103"; gene_type "lincRNA";
A01	Cufflinks	exon	89712188	89712630	.	+	.	gene_id "XLOC_000897"; transcript_id "LNC_000103"; gene_type "lincRNA";
A01	Cufflinks	exon	90725716	90725955	.	+	.	gene_id "XLOC_000924"; transcript_id "LNC_000104"; gene_type "antisense_lncRNA";
A01	Cufflinks	exon	90726695	90726826	.	+	.	gene_id "XLOC_000924"; transcript_id "LNC_000104"; gene_type "antisense_lncRNA";
A01	Cufflinks	exon	90727259	90727360	.	+	.	gene_id "XLOC_000924"; transcript_id "LNC_000104"; gene_type "antisense_lncRNA";
A01	Cufflinks	exon	90727751	90727855	.	+	.	gene_id "XLOC_000924"; transcript_id "LNC_000104"; gene_type "antisense_lncRNA";
A01	Cufflinks	exon	90727967	90729109	.	+	.	gene_id "XLOC_000924"; transcript_id "LNC_000104"; gene_type "antisense_lncRNA";
A01	Cufflinks	exon	90729191	90729787	.	+	.	gene_id "XLOC_000924"; transcript_id "LNC_000104"; gene_type "antisense_lncRNA";
A01	Cufflinks	exon	90729958	90730055	.	+	.	gene_id "XLOC_000924"; transcript_id "LNC_000104"; gene_type "antisense_lncRNA";
A01	Cufflinks	exon	90730179	90730557	.	+	.	gene_id "XLOC_000924"; transcript_id "LNC_000104"; gene_type "antisense_lncRNA";
A01	Cufflinks	exon	90730669	90730788	.	+	.	gene_id "XLOC_000924"; transcript_id "LNC_000104"; gene_type "antisense_lncRNA";
A01	Cufflinks	exon	90731086	90731214	.	+	.	gene_id "XLOC_000924"; transcript_id "LNC_000104"; gene_type "antisense_lncRNA";
A01	Cufflinks	exon	90731430	90731508	.	+	.	gene_id "XLOC_000924"; transcript_id "LNC_000104"; gene_type "antisense_lncRNA";
A01	Cufflinks	exon	90731604	90732438	.	+	.	gene_id "XLOC_000924"; transcript_id "LNC_000104"; gene_type "antisense_lncRNA";
A01	Cufflinks	exon	90867990	90868166	.	+	.	gene_id "XLOC_000934"; transcript_id "LNC_000105"; gene_type "lincRNA";
A01	Cufflinks	exon	90873082	90873954	.	+	.	gene_id "XLOC_000934"; transcript_id "LNC_000105"; gene_type "lincRNA";
A01	Cufflinks	exon	90930224	90930555	.	+	.	gene_id "XLOC_000938"; transcript_id "LNC_000106"; gene_type "lincRNA";
A01	Cufflinks	exon	90931006	90931478	.	+	.	gene_id "XLOC_000938"; transcript_id "LNC_000106"; gene_type "lincRNA";
A01	Cufflinks	exon	90964229	90964469	.	+	.	gene_id "XLOC_000940"; transcript_id "LNC_000107"; gene_type "lincRNA";
A01	Cufflinks	exon	90964719	90964882	.	+	.	gene_id "XLOC_000940"; transcript_id "LNC_000107"; gene_type "lincRNA";
A01	Cufflinks	exon	90965027	90965098	.	+	.	gene_id "XLOC_000940"; transcript_id "LNC_000107"; gene_type "lincRNA";
A01	Cufflinks	exon	90965181	90968564	.	+	.	gene_id "XLOC_000940"; transcript_id "LNC_000107"; gene_type "lincRNA";
A01	Cufflinks	exon	90964229	90964844	.	+	.	gene_id "XLOC_000940"; transcript_id "LNC_000108"; gene_type "lincRNA";
A01	Cufflinks	exon	90965027	90965098	.	+	.	gene_id "XLOC_000940"; transcript_id "LNC_000108"; gene_type "lincRNA";
A01	Cufflinks	exon	90965181	90968564	.	+	.	gene_id "XLOC_000940"; transcript_id "LNC_000108"; gene_type "lincRNA";
A01	Cufflinks	exon	90964229	90964469	.	+	.	gene_id "XLOC_000940"; transcript_id "LNC_000109"; gene_type "lincRNA";
A01	Cufflinks	exon	90964719	90964844	.	+	.	gene_id "XLOC_000940"; transcript_id "LNC_000109"; gene_type "lincRNA";
A01	Cufflinks	exon	90965027	90965098	.	+	.	gene_id "XLOC_000940"; transcript_id "LNC_000109"; gene_type "lincRNA";
A01	Cufflinks	exon	90965181	90968564	.	+	.	gene_id "XLOC_000940"; transcript_id "LNC_000109"; gene_type "lincRNA";
A01	Cufflinks	exon	90964237	90964882	.	+	.	gene_id "XLOC_000940"; transcript_id "LNC_000110"; gene_type "lincRNA";
A01	Cufflinks	exon	90965027	90965098	.	+	.	gene_id "XLOC_000940"; transcript_id "LNC_000110"; gene_type "lincRNA";
A01	Cufflinks	exon	90965181	90968564	.	+	.	gene_id "XLOC_000940"; transcript_id "LNC_000110"; gene_type "lincRNA";
A01	Cufflinks	exon	91277161	91277788	.	+	.	gene_id "XLOC_000945"; transcript_id "LNC_000111"; gene_type "antisense_lncRNA";
A01	Cufflinks	exon	91278697	91279447	.	+	.	gene_id "XLOC_000946"; transcript_id "LNC_000112"; gene_type "antisense_lncRNA";
A01	Cufflinks	exon	91934222	91934486	.	+	.	gene_id "XLOC_000955"; transcript_id "LNC_000113"; gene_type "lincRNA";
A01	Cufflinks	exon	92260731	92261851	.	+	.	gene_id "XLOC_000962"; transcript_id "LNC_000114"; gene_type "lincRNA";
A01	Cufflinks	exon	92263219	92263316	.	+	.	gene_id "XLOC_000962"; transcript_id "LNC_000114"; gene_type "lincRNA";
A01	Cufflinks	exon	92263449	92263684	.	+	.	gene_id "XLOC_000962"; transcript_id "LNC_000114"; gene_type "lincRNA";
A01	Cufflinks	exon	92260731	92260959	.	+	.	gene_id "XLOC_000962"; transcript_id "LNC_000115"; gene_type "lincRNA";
A01	Cufflinks	exon	92261803	92261851	.	+	.	gene_id "XLOC_000962"; transcript_id "LNC_000115"; gene_type "lincRNA";
A01	Cufflinks	exon	92263219	92263316	.	+	.	gene_id "XLOC_000962"; transcript_id "LNC_000115"; gene_type "lincRNA";
A01	Cufflinks	exon	92263449	92263684	.	+	.	gene_id "XLOC_000962"; transcript_id "LNC_000115"; gene_type "lincRNA";
A01	Cufflinks	exon	92260732	92260959	.	+	.	gene_id "XLOC_000962"; transcript_id "LNC_000116"; gene_type "lincRNA";
A01	Cufflinks	exon	92261803	92262495	.	+	.	gene_id "XLOC_000962"; transcript_id "LNC_000116"; gene_type "lincRNA";
A01	Cufflinks	exon	92879713	92881974	.	+	.	gene_id "XLOC_000975"; transcript_id "LNC_000117"; gene_type "lincRNA";
A01	Cufflinks	exon	92882345	92883030	.	+	.	gene_id "XLOC_000975"; transcript_id "LNC_000117"; gene_type "lincRNA";
A01	Cufflinks	exon	92879713	92879826	.	+	.	gene_id "XLOC_000975"; transcript_id "LNC_000118"; gene_type "lincRNA";
A01	Cufflinks	exon	92882345	92883030	.	+	.	gene_id "XLOC_000975"; transcript_id "LNC_000118"; gene_type "lincRNA";
A01	Cufflinks	exon	92892829	92893457	.	+	.	gene_id "XLOC_000976"; transcript_id "LNC_000119"; gene_type "lincRNA";
A01	Cufflinks	exon	92893556	92893637	.	+	.	gene_id "XLOC_000976"; transcript_id "LNC_000119"; gene_type "lincRNA";
A01	Cufflinks	exon	92893725	92894455	.	+	.	gene_id "XLOC_000976"; transcript_id "LNC_000119"; gene_type "lincRNA";
A01	Cufflinks	exon	92999155	92999454	.	+	.	gene_id "XLOC_000979"; transcript_id "LNC_000120"; gene_type "lincRNA";
A01	Cufflinks	exon	92999751	93000150	.	+	.	gene_id "XLOC_000979"; transcript_id "LNC_000120"; gene_type "lincRNA";
A01	Cufflinks	exon	93110510	93110768	.	+	.	gene_id "XLOC_000984"; transcript_id "LNC_000121"; gene_type "antisense_lncRNA";
A01	Cufflinks	exon	93111479	93111841	.	+	.	gene_id "XLOC_000984"; transcript_id "LNC_000121"; gene_type "antisense_lncRNA";
A01	Cufflinks	exon	93111977	93115466	.	+	.	gene_id "XLOC_000984"; transcript_id "LNC_000121"; gene_type "antisense_lncRNA";
A01	Cufflinks	exon	93110510	93110768	.	+	.	gene_id "XLOC_000984"; transcript_id "LNC_000122"; gene_type "antisense_lncRNA";
A01	Cufflinks	exon	93111003	93111396	.	+	.	gene_id "XLOC_000984"; transcript_id "LNC_000122"; gene_type "antisense_lncRNA";
A01	Cufflinks	exon	93111479	93111841	.	+	.	gene_id "XLOC_000984"; transcript_id "LNC_000122"; gene_type "antisense_lncRNA";
A01	Cufflinks	exon	93111977	93112057	.	+	.	gene_id "XLOC_000984"; transcript_id "LNC_000122"; gene_type "antisense_lncRNA";
A01	Cufflinks	exon	93115910	93116259	.	+	.	gene_id "XLOC_000984"; transcript_id "LNC_000122"; gene_type "antisense_lncRNA";
A01	Cufflinks	exon	93110510	93111396	.	+	.	gene_id "XLOC_000984"; transcript_id "LNC_000123"; gene_type "antisense_lncRNA";
A01	Cufflinks	exon	93111479	93111841	.	+	.	gene_id "XLOC_000984"; transcript_id "LNC_000123"; gene_type "antisense_lncRNA";
A01	Cufflinks	exon	93111977	93112057	.	+	.	gene_id "XLOC_000984"; transcript_id "LNC_000123"; gene_type "antisense_lncRNA";
A01	Cufflinks	exon	93115910	93116259	.	+	.	gene_id "XLOC_000984"; transcript_id "LNC_000123"; gene_type "antisense_lncRNA";
A01	Cufflinks	exon	93110543	93111396	.	+	.	gene_id "XLOC_000984"; transcript_id "LNC_000124"; gene_type "antisense_lncRNA";
A01	Cufflinks	exon	93111479	93111841	.	+	.	gene_id "XLOC_000984"; transcript_id "LNC_000124"; gene_type "antisense_lncRNA";
A01	Cufflinks	exon	93111977	93115466	.	+	.	gene_id "XLOC_000984"; transcript_id "LNC_000124"; gene_type "antisense_lncRNA";
A01	Cufflinks	exon	93110563	93110768	.	+	.	gene_id "XLOC_000984"; transcript_id "LNC_000125"; gene_type "antisense_lncRNA";
A01	Cufflinks	exon	93111279	93111396	.	+	.	gene_id "XLOC_000984"; transcript_id "LNC_000125"; gene_type "antisense_lncRNA";
A01	Cufflinks	exon	93111479	93111841	.	+	.	gene_id "XLOC_000984"; transcript_id "LNC_000125"; gene_type "antisense_lncRNA";
A01	Cufflinks	exon	93111977	93115466	.	+	.	gene_id "XLOC_000984"; transcript_id "LNC_000125"; gene_type "antisense_lncRNA";
A01	Cufflinks	exon	93110710	93110768	.	+	.	gene_id "XLOC_000984"; transcript_id "LNC_000126"; gene_type "antisense_lncRNA";
A01	Cufflinks	exon	93111279	93111396	.	+	.	gene_id "XLOC_000984"; transcript_id "LNC_000126"; gene_type "antisense_lncRNA";
A01	Cufflinks	exon	93111479	93111841	.	+	.	gene_id "XLOC_000984"; transcript_id "LNC_000126"; gene_type "antisense_lncRNA";
A01	Cufflinks	exon	93111977	93112057	.	+	.	gene_id "XLOC_000984"; transcript_id "LNC_000126"; gene_type "antisense_lncRNA";
A01	Cufflinks	exon	93115910	93116259	.	+	.	gene_id "XLOC_000984"; transcript_id "LNC_000126"; gene_type "antisense_lncRNA";
A01	Cufflinks	exon	93422084	93422442	.	+	.	gene_id "XLOC_000991"; transcript_id "LNC_000127"; gene_type "lincRNA";
A01	Cufflinks	exon	93422822	93423205	.	+	.	gene_id "XLOC_000991"; transcript_id "LNC_000127"; gene_type "lincRNA";
A01	Cufflinks	exon	93687786	93688132	.	+	.	gene_id "XLOC_000998"; transcript_id "LNC_000128"; gene_type "lincRNA";
A01	Cufflinks	exon	93688331	93690162	.	+	.	gene_id "XLOC_000998"; transcript_id "LNC_000128"; gene_type "lincRNA";
A01	Cufflinks	exon	93767926	93768280	.	+	.	gene_id "XLOC_001000"; transcript_id "LNC_000129"; gene_type "lincRNA";
A01	Cufflinks	exon	93768583	93769202	.	+	.	gene_id "XLOC_001000"; transcript_id "LNC_000129"; gene_type "lincRNA";
A01	Cufflinks	exon	93852549	93852705	.	+	.	gene_id "XLOC_001001"; transcript_id "LNC_000130"; gene_type "lincRNA";
A01	Cufflinks	exon	93853250	93854079	.	+	.	gene_id "XLOC_001001"; transcript_id "LNC_000130"; gene_type "lincRNA";
A01	Cufflinks	exon	93852550	93852705	.	+	.	gene_id "XLOC_001001"; transcript_id "LNC_000131"; gene_type "lincRNA";
A01	Cufflinks	exon	93852833	93854079	.	+	.	gene_id "XLOC_001001"; transcript_id "LNC_000131"; gene_type "lincRNA";
A01	Cufflinks	exon	93852558	93852705	.	+	.	gene_id "XLOC_001001"; transcript_id "LNC_000132"; gene_type "lincRNA";
A01	Cufflinks	exon	93853000	93854079	.	+	.	gene_id "XLOC_001001"; transcript_id "LNC_000132"; gene_type "lincRNA";
A01	Cufflinks	exon	93852561	93852945	.	+	.	gene_id "XLOC_001001"; transcript_id "LNC_000133"; gene_type "lincRNA";
A01	Cufflinks	exon	93853250	93854079	.	+	.	gene_id "XLOC_001001"; transcript_id "LNC_000133"; gene_type "lincRNA";
A01	Cufflinks	exon	93994256	93994528	.	+	.	gene_id "XLOC_001005"; transcript_id "LNC_000134"; gene_type "lincRNA";
A01	Cufflinks	exon	94466690	94467355	.	+	.	gene_id "XLOC_001014"; transcript_id "LNC_000135"; gene_type "lincRNA";
A01	Cufflinks	exon	94467458	94467575	.	+	.	gene_id "XLOC_001014"; transcript_id "LNC_000135"; gene_type "lincRNA";
A01	Cufflinks	exon	94467658	94469052	.	+	.	gene_id "XLOC_001014"; transcript_id "LNC_000135"; gene_type "lincRNA";
A01	Cufflinks	exon	94466690	94466950	.	+	.	gene_id "XLOC_001014"; transcript_id "LNC_000136"; gene_type "lincRNA";
A01	Cufflinks	exon	94467199	94467355	.	+	.	gene_id "XLOC_001014"; transcript_id "LNC_000136"; gene_type "lincRNA";
A01	Cufflinks	exon	94467458	94467575	.	+	.	gene_id "XLOC_001014"; transcript_id "LNC_000136"; gene_type "lincRNA";
A01	Cufflinks	exon	94467658	94469052	.	+	.	gene_id "XLOC_001014"; transcript_id "LNC_000136"; gene_type "lincRNA";
A01	Cufflinks	exon	94496091	94496244	.	+	.	gene_id "XLOC_001016"; transcript_id "LNC_000137"; gene_type "lincRNA";
A01	Cufflinks	exon	94496532	94497138	.	+	.	gene_id "XLOC_001016"; transcript_id "LNC_000137"; gene_type "lincRNA";
A01	Cufflinks	exon	94828898	94829086	.	+	.	gene_id "XLOC_001020"; transcript_id "LNC_000138"; gene_type "lincRNA";
A01	Cufflinks	exon	94829329	94829758	.	+	.	gene_id "XLOC_001020"; transcript_id "LNC_000138"; gene_type "lincRNA";
A01	Cufflinks	exon	94833303	94833364	.	+	.	gene_id "XLOC_001021"; transcript_id "LNC_000139"; gene_type "lincRNA";
A01	Cufflinks	exon	94833630	94834088	.	+	.	gene_id "XLOC_001021"; transcript_id "LNC_000139"; gene_type "lincRNA";
A01	Cufflinks	exon	94966196	94966237	.	+	.	gene_id "XLOC_001025"; transcript_id "LNC_000140"; gene_type "lincRNA";
A01	Cufflinks	exon	94982109	94982630	.	+	.	gene_id "XLOC_001025"; transcript_id "LNC_000140"; gene_type "lincRNA";
A01	Cufflinks	exon	94981639	94981837	.	+	.	gene_id "XLOC_001025"; transcript_id "LNC_000141"; gene_type "lincRNA";
A01	Cufflinks	exon	94982109	94982630	.	+	.	gene_id "XLOC_001025"; transcript_id "LNC_000141"; gene_type "lincRNA";
A01	Cufflinks	exon	95267989	95268472	.	+	.	gene_id "XLOC_001032"; transcript_id "LNC_000142"; gene_type "lincRNA";
A01	Cufflinks	exon	95270604	95271023	.	+	.	gene_id "XLOC_001032"; transcript_id "LNC_000142"; gene_type "lincRNA";
A01	Cufflinks	exon	95689065	95689185	.	+	.	gene_id "XLOC_001053"; transcript_id "LNC_000143"; gene_type "lincRNA";
A01	Cufflinks	exon	95689455	95689893	.	+	.	gene_id "XLOC_001053"; transcript_id "LNC_000143"; gene_type "lincRNA";
A01	Cufflinks	exon	95697053	95697321	.	+	.	gene_id "XLOC_001054"; transcript_id "LNC_000144"; gene_type "lincRNA";
A01	Cufflinks	exon	95697560	95697949	.	+	.	gene_id "XLOC_001054"; transcript_id "LNC_000144"; gene_type "lincRNA";
A01	Cufflinks	exon	95698032	95698393	.	+	.	gene_id "XLOC_001054"; transcript_id "LNC_000144"; gene_type "lincRNA";
A01	Cufflinks	exon	95698562	95703222	.	+	.	gene_id "XLOC_001054"; transcript_id "LNC_000144"; gene_type "lincRNA";
A01	Cufflinks	exon	95697053	95697949	.	+	.	gene_id "XLOC_001054"; transcript_id "LNC_000145"; gene_type "lincRNA";
A01	Cufflinks	exon	95698032	95698393	.	+	.	gene_id "XLOC_001054"; transcript_id "LNC_000145"; gene_type "lincRNA";
A01	Cufflinks	exon	95698562	95703222	.	+	.	gene_id "XLOC_001054"; transcript_id "LNC_000145"; gene_type "lincRNA";
A01	Cufflinks	exon	95697092	95697949	.	+	.	gene_id "XLOC_001054"; transcript_id "LNC_000146"; gene_type "lincRNA";
A01	Cufflinks	exon	95698032	95698394	.	+	.	gene_id "XLOC_001054"; transcript_id "LNC_000146"; gene_type "lincRNA";
A01	Cufflinks	exon	95698562	95703222	.	+	.	gene_id "XLOC_001054"; transcript_id "LNC_000146"; gene_type "lincRNA";
A01	Cufflinks	exon	95813692	95814798	.	+	.	gene_id "XLOC_001060"; transcript_id "LNC_000147"; gene_type "lincRNA";
A01	Cufflinks	exon	96367361	96367613	.	+	.	gene_id "XLOC_001076"; transcript_id "LNC_000148"; gene_type "antisense_lncRNA";
A01	Cufflinks	exon	96367778	96367890	.	+	.	gene_id "XLOC_001076"; transcript_id "LNC_000148"; gene_type "antisense_lncRNA";
A01	Cufflinks	exon	96367992	96368063	.	+	.	gene_id "XLOC_001076"; transcript_id "LNC_000148"; gene_type "antisense_lncRNA";
A01	Cufflinks	exon	96368319	96368670	.	+	.	gene_id "XLOC_001076"; transcript_id "LNC_000148"; gene_type "antisense_lncRNA";
A01	Cufflinks	exon	96368786	96371157	.	+	.	gene_id "XLOC_001076"; transcript_id "LNC_000148"; gene_type "antisense_lncRNA";
A01	Cufflinks	exon	96367361	96367613	.	+	.	gene_id "XLOC_001076"; transcript_id "LNC_000149"; gene_type "antisense_lncRNA";
A01	Cufflinks	exon	96367778	96367890	.	+	.	gene_id "XLOC_001076"; transcript_id "LNC_000149"; gene_type "antisense_lncRNA";
A01	Cufflinks	exon	96367992	96368670	.	+	.	gene_id "XLOC_001076"; transcript_id "LNC_000149"; gene_type "antisense_lncRNA";
A01	Cufflinks	exon	96368786	96371157	.	+	.	gene_id "XLOC_001076"; transcript_id "LNC_000149"; gene_type "antisense_lncRNA";
A01	Cufflinks	exon	96367361	96367675	.	+	.	gene_id "XLOC_001076"; transcript_id "LNC_000150"; gene_type "antisense_lncRNA";
A01	Cufflinks	exon	96367778	96367890	.	+	.	gene_id "XLOC_001076"; transcript_id "LNC_000150"; gene_type "antisense_lncRNA";
A01	Cufflinks	exon	96367992	96368670	.	+	.	gene_id "XLOC_001076"; transcript_id "LNC_000150"; gene_type "antisense_lncRNA";
A01	Cufflinks	exon	96368786	96371157	.	+	.	gene_id "XLOC_001076"; transcript_id "LNC_000150"; gene_type "antisense_lncRNA";
A01	Cufflinks	exon	96367764	96367890	.	+	.	gene_id "XLOC_001076"; transcript_id "LNC_000151"; gene_type "antisense_lncRNA";
A01	Cufflinks	exon	96367992	96368063	.	+	.	gene_id "XLOC_001076"; transcript_id "LNC_000151"; gene_type "antisense_lncRNA";
A01	Cufflinks	exon	96368319	96368670	.	+	.	gene_id "XLOC_001076"; transcript_id "LNC_000151"; gene_type "antisense_lncRNA";
A01	Cufflinks	exon	96368786	96368896	.	+	.	gene_id "XLOC_001076"; transcript_id "LNC_000151"; gene_type "antisense_lncRNA";
A01	Cufflinks	exon	96369807	96371157	.	+	.	gene_id "XLOC_001076"; transcript_id "LNC_000151"; gene_type "antisense_lncRNA";
A01	Cufflinks	exon	96407089	96407290	.	+	.	gene_id "XLOC_001078"; transcript_id "LNC_000152"; gene_type "lincRNA";
A01	Cufflinks	exon	96407570	96408209	.	+	.	gene_id "XLOC_001078"; transcript_id "LNC_000152"; gene_type "lincRNA";
A01	Cufflinks	exon	97201687	97202606	.	+	.	gene_id "XLOC_001099"; transcript_id "LNC_000153"; gene_type "lincRNA";
A01	Cufflinks	exon	97421119	97421527	.	+	.	gene_id "XLOC_001106"; transcript_id "LNC_000154"; gene_type "lincRNA";
A01	Cufflinks	exon	97421651	97422280	.	+	.	gene_id "XLOC_001106"; transcript_id "LNC_000154"; gene_type "lincRNA";
A01	Cufflinks	exon	97422443	97422555	.	+	.	gene_id "XLOC_001106"; transcript_id "LNC_000154"; gene_type "lincRNA";
A01	Cufflinks	exon	97422638	97423563	.	+	.	gene_id "XLOC_001106"; transcript_id "LNC_000154"; gene_type "lincRNA";
A01	Cufflinks	exon	97421119	97421532	.	+	.	gene_id "XLOC_001106"; transcript_id "LNC_000155"; gene_type "lincRNA";
A01	Cufflinks	exon	97421651	97422280	.	+	.	gene_id "XLOC_001106"; transcript_id "LNC_000155"; gene_type "lincRNA";
A01	Cufflinks	exon	97422402	97422555	.	+	.	gene_id "XLOC_001106"; transcript_id "LNC_000155"; gene_type "lincRNA";
A01	Cufflinks	exon	97422638	97423563	.	+	.	gene_id "XLOC_001106"; transcript_id "LNC_000155"; gene_type "lincRNA";
A01	Cufflinks	exon	97421119	97421527	.	+	.	gene_id "XLOC_001106"; transcript_id "LNC_000156"; gene_type "lincRNA";
A01	Cufflinks	exon	97421651	97422555	.	+	.	gene_id "XLOC_001106"; transcript_id "LNC_000156"; gene_type "lincRNA";
A01	Cufflinks	exon	97422643	97423563	.	+	.	gene_id "XLOC_001106"; transcript_id "LNC_000156"; gene_type "lincRNA";
A01	Cufflinks	exon	97450636	97450926	.	+	.	gene_id "XLOC_001108"; transcript_id "LNC_000157"; gene_type "antisense_lncRNA";
A01	Cufflinks	exon	97451272	97451554	.	+	.	gene_id "XLOC_001108"; transcript_id "LNC_000157"; gene_type "antisense_lncRNA";
A01	Cufflinks	exon	97451626	97451987	.	+	.	gene_id "XLOC_001108"; transcript_id "LNC_000157"; gene_type "antisense_lncRNA";
A01	Cufflinks	exon	97452080	97456800	.	+	.	gene_id "XLOC_001108"; transcript_id "LNC_000157"; gene_type "antisense_lncRNA";
A01	Cufflinks	exon	97450636	97450926	.	+	.	gene_id "XLOC_001108"; transcript_id "LNC_000158"; gene_type "antisense_lncRNA";
A01	Cufflinks	exon	97451238	97451333	.	+	.	gene_id "XLOC_001108"; transcript_id "LNC_000158"; gene_type "antisense_lncRNA";
A01	Cufflinks	exon	97451416	97451554	.	+	.	gene_id "XLOC_001108"; transcript_id "LNC_000158"; gene_type "antisense_lncRNA";
A01	Cufflinks	exon	97451626	97451987	.	+	.	gene_id "XLOC_001108"; transcript_id "LNC_000158"; gene_type "antisense_lncRNA";
A01	Cufflinks	exon	97452080	97456800	.	+	.	gene_id "XLOC_001108"; transcript_id "LNC_000158"; gene_type "antisense_lncRNA";
A01	Cufflinks	exon	97450636	97450926	.	+	.	gene_id "XLOC_001108"; transcript_id "LNC_000159"; gene_type "antisense_lncRNA";
A01	Cufflinks	exon	97451272	97451333	.	+	.	gene_id "XLOC_001108"; transcript_id "LNC_000159"; gene_type "antisense_lncRNA";
A01	Cufflinks	exon	97451626	97451987	.	+	.	gene_id "XLOC_001108"; transcript_id "LNC_000159"; gene_type "antisense_lncRNA";
A01	Cufflinks	exon	97452080	97456800	.	+	.	gene_id "XLOC_001108"; transcript_id "LNC_000159"; gene_type "antisense_lncRNA";
A01	Cufflinks	exon	97450636	97450926	.	+	.	gene_id "XLOC_001108"; transcript_id "LNC_000160"; gene_type "antisense_lncRNA";
A01	Cufflinks	exon	97451238	97451554	.	+	.	gene_id "XLOC_001108"; transcript_id "LNC_000160"; gene_type "antisense_lncRNA";
A01	Cufflinks	exon	97451626	97451987	.	+	.	gene_id "XLOC_001108"; transcript_id "LNC_000160"; gene_type "antisense_lncRNA";
A01	Cufflinks	exon	97452080	97452213	.	+	.	gene_id "XLOC_001108"; transcript_id "LNC_000160"; gene_type "antisense_lncRNA";
A01	Cufflinks	exon	97458169	97458972	.	+	.	gene_id "XLOC_001108"; transcript_id "LNC_000160"; gene_type "antisense_lncRNA";
A01	Cufflinks	exon	97451259	97451554	.	+	.	gene_id "XLOC_001108"; transcript_id "LNC_000161"; gene_type "antisense_lncRNA";
A01	Cufflinks	exon	97451626	97451987	.	+	.	gene_id "XLOC_001108"; transcript_id "LNC_000161"; gene_type "antisense_lncRNA";
A01	Cufflinks	exon	97452080	97452203	.	+	.	gene_id "XLOC_001108"; transcript_id "LNC_000161"; gene_type "antisense_lncRNA";
A01	Cufflinks	exon	97458169	97458972	.	+	.	gene_id "XLOC_001108"; transcript_id "LNC_000161"; gene_type "antisense_lncRNA";
A01	Cufflinks	exon	97457050	97457875	.	+	.	gene_id "XLOC_001108"; transcript_id "LNC_000162"; gene_type "lincRNA";
A01	Cufflinks	exon	97458169	97458972	.	+	.	gene_id "XLOC_001108"; transcript_id "LNC_000162"; gene_type "lincRNA";
A01	Cufflinks	exon	97926455	97927020	.	+	.	gene_id "XLOC_001127"; transcript_id "LNC_000163"; gene_type "lincRNA";
A01	Cufflinks	exon	97928616	97928725	.	+	.	gene_id "XLOC_001128"; transcript_id "LNC_000164"; gene_type "lincRNA";
A01	Cufflinks	exon	97929018	97929539	.	+	.	gene_id "XLOC_001128"; transcript_id "LNC_000164"; gene_type "lincRNA";
A01	Cufflinks	exon	98041024	98042730	.	+	.	gene_id "XLOC_001131"; transcript_id "LNC_000165"; gene_type "lincRNA";
A01	Cufflinks	exon	98708456	98708496	.	+	.	gene_id "XLOC_001157"; transcript_id "LNC_000166"; gene_type "lincRNA";
A01	Cufflinks	exon	98708634	98709081	.	+	.	gene_id "XLOC_001157"; transcript_id "LNC_000166"; gene_type "lincRNA";
A01	Cufflinks	exon	99851741	99851965	.	+	.	gene_id "XLOC_001230"; transcript_id "LNC_000167"; gene_type "lincRNA";
A01	Cufflinks	exon	99852138	99853113	.	+	.	gene_id "XLOC_001230"; transcript_id "LNC_000167"; gene_type "lincRNA";
A01	Cufflinks	exon	10720	12506	.	-	.	gene_id "XLOC_001235"; transcript_id "LNC_000168"; gene_type "lincRNA";
A01	Cufflinks	exon	12840	12936	.	-	.	gene_id "XLOC_001235"; transcript_id "LNC_000168"; gene_type "lincRNA";
A01	Cufflinks	exon	13331	14058	.	-	.	gene_id "XLOC_001235"; transcript_id "LNC_000168"; gene_type "lincRNA";
A01	Cufflinks	exon	10720	12506	.	-	.	gene_id "XLOC_001235"; transcript_id "LNC_000169"; gene_type "lincRNA";
A01	Cufflinks	exon	12840	12936	.	-	.	gene_id "XLOC_001235"; transcript_id "LNC_000169"; gene_type "lincRNA";
A01	Cufflinks	exon	13331	13390	.	-	.	gene_id "XLOC_001235"; transcript_id "LNC_000169"; gene_type "lincRNA";
A01	Cufflinks	exon	13904	14061	.	-	.	gene_id "XLOC_001235"; transcript_id "LNC_000169"; gene_type "lincRNA";
A01	Cufflinks	exon	10720	12506	.	-	.	gene_id "XLOC_001235"; transcript_id "LNC_000170"; gene_type "lincRNA";
A01	Cufflinks	exon	12840	14061	.	-	.	gene_id "XLOC_001235"; transcript_id "LNC_000170"; gene_type "lincRNA";
A01	Cufflinks	exon	161380	161752	.	-	.	gene_id "XLOC_001251"; transcript_id "LNC_000171"; gene_type "lincRNA";
A01	Cufflinks	exon	809519	809908	.	-	.	gene_id "XLOC_001290"; transcript_id "LNC_000172"; gene_type "lincRNA";
A01	Cufflinks	exon	810516	810712	.	-	.	gene_id "XLOC_001290"; transcript_id "LNC_000172"; gene_type "lincRNA";
A01	Cufflinks	exon	1025109	1025765	.	-	.	gene_id "XLOC_001302"; transcript_id "LNC_000173"; gene_type "lincRNA";
A01	Cufflinks	exon	1075270	1075289	.	-	.	gene_id "XLOC_001305"; transcript_id "LNC_000174"; gene_type "antisense_lncRNA";
A01	Cufflinks	exon	1110898	1110940	.	-	.	gene_id "XLOC_001305"; transcript_id "LNC_000174"; gene_type "antisense_lncRNA";
A01	Cufflinks	exon	1111011	1111264	.	-	.	gene_id "XLOC_001305"; transcript_id "LNC_000174"; gene_type "antisense_lncRNA";
A01	Cufflinks	exon	1111370	1111795	.	-	.	gene_id "XLOC_001305"; transcript_id "LNC_000174"; gene_type "antisense_lncRNA";
A01	Cufflinks	exon	1107080	1110247	.	-	.	gene_id "XLOC_001305"; transcript_id "LNC_000175"; gene_type "lincRNA";
A01	Cufflinks	exon	1110434	1110551	.	-	.	gene_id "XLOC_001305"; transcript_id "LNC_000175"; gene_type "lincRNA";
A01	Cufflinks	exon	1110833	1110940	.	-	.	gene_id "XLOC_001305"; transcript_id "LNC_000175"; gene_type "lincRNA";
A01	Cufflinks	exon	1111011	1111264	.	-	.	gene_id "XLOC_001305"; transcript_id "LNC_000175"; gene_type "lincRNA";
A01	Cufflinks	exon	1111370	1111812	.	-	.	gene_id "XLOC_001305"; transcript_id "LNC_000175"; gene_type "lincRNA";
A01	Cufflinks	exon	1107080	1110551	.	-	.	gene_id "XLOC_001305"; transcript_id "LNC_000176"; gene_type "lincRNA";
A01	Cufflinks	exon	1110692	1110752	.	-	.	gene_id "XLOC_001305"; transcript_id "LNC_000176"; gene_type "lincRNA";
A01	Cufflinks	exon	1110833	1110940	.	-	.	gene_id "XLOC_001305"; transcript_id "LNC_000176"; gene_type "lincRNA";
A01	Cufflinks	exon	1111011	1111264	.	-	.	gene_id "XLOC_001305"; transcript_id "LNC_000176"; gene_type "lincRNA";
A01	Cufflinks	exon	1111370	1111812	.	-	.	gene_id "XLOC_001305"; transcript_id "LNC_000176"; gene_type "lincRNA";
A01	Cufflinks	exon	1107080	1110940	.	-	.	gene_id "XLOC_001305"; transcript_id "LNC_000177"; gene_type "lincRNA";
A01	Cufflinks	exon	1111011	1111266	.	-	.	gene_id "XLOC_001305"; transcript_id "LNC_000177"; gene_type "lincRNA";
A01	Cufflinks	exon	1111370	1111812	.	-	.	gene_id "XLOC_001305"; transcript_id "LNC_000177"; gene_type "lincRNA";
A01	Cufflinks	exon	1107080	1110940	.	-	.	gene_id "XLOC_001305"; transcript_id "LNC_000178"; gene_type "lincRNA";
A01	Cufflinks	exon	1111011	1111264	.	-	.	gene_id "XLOC_001305"; transcript_id "LNC_000178"; gene_type "lincRNA";
A01	Cufflinks	exon	1121137	1121474	.	-	.	gene_id "XLOC_001305"; transcript_id "LNC_000178"; gene_type "lincRNA";
A01	Cufflinks	exon	1125664	1126355	.	-	.	gene_id "XLOC_001308"; transcript_id "LNC_000179"; gene_type "lincRNA";
A01	Cufflinks	exon	1126679	1126909	.	-	.	gene_id "XLOC_001308"; transcript_id "LNC_000179"; gene_type "lincRNA";
A01	Cufflinks	exon	1873545	1873939	.	-	.	gene_id "XLOC_001339"; transcript_id "LNC_000180"; gene_type "lincRNA";
A01	Cufflinks	exon	1874259	1874413	.	-	.	gene_id "XLOC_001339"; transcript_id "LNC_000180"; gene_type "lincRNA";
A01	Cufflinks	exon	2203443	2204787	.	-	.	gene_id "XLOC_001359"; transcript_id "LNC_000181"; gene_type "lincRNA";
A01	Cufflinks	exon	3136325	3136836	.	-	.	gene_id "XLOC_001382"; transcript_id "LNC_000182"; gene_type "lincRNA";
A01	Cufflinks	exon	3137106	3137208	.	-	.	gene_id "XLOC_001382"; transcript_id "LNC_000182"; gene_type "lincRNA";
A01	Cufflinks	exon	3137412	3137527	.	-	.	gene_id "XLOC_001382"; transcript_id "LNC_000182"; gene_type "lincRNA";
A01	Cufflinks	exon	3136325	3137208	.	-	.	gene_id "XLOC_001382"; transcript_id "LNC_000183"; gene_type "lincRNA";
A01	Cufflinks	exon	3137412	3137527	.	-	.	gene_id "XLOC_001382"; transcript_id "LNC_000183"; gene_type "lincRNA";
A01	Cufflinks	exon	3230968	3231953	.	-	.	gene_id "XLOC_001383"; transcript_id "LNC_000184"; gene_type "lincRNA";
A01	Cufflinks	exon	3247203	3247578	.	-	.	gene_id "XLOC_001385"; transcript_id "LNC_000185"; gene_type "lincRNA";
A01	Cufflinks	exon	3247886	3248098	.	-	.	gene_id "XLOC_001385"; transcript_id "LNC_000185"; gene_type "lincRNA";
A01	Cufflinks	exon	3536755	3537511	.	-	.	gene_id "XLOC_001387"; transcript_id "LNC_000186"; gene_type "lincRNA";
A01	Cufflinks	exon	3537811	3538145	.	-	.	gene_id "XLOC_001387"; transcript_id "LNC_000186"; gene_type "lincRNA";
A01	Cufflinks	exon	3692207	3692604	.	-	.	gene_id "XLOC_001390"; transcript_id "LNC_000187"; gene_type "lincRNA";
A01	Cufflinks	exon	3692902	3693214	.	-	.	gene_id "XLOC_001390"; transcript_id "LNC_000187"; gene_type "lincRNA";
A01	Cufflinks	exon	4334353	4334677	.	-	.	gene_id "XLOC_001406"; transcript_id "LNC_000188"; gene_type "lincRNA";
A01	Cufflinks	exon	4336242	4336381	.	-	.	gene_id "XLOC_001406"; transcript_id "LNC_000188"; gene_type "lincRNA";
A01	Cufflinks	exon	4337102	4337517	.	-	.	gene_id "XLOC_001406"; transcript_id "LNC_000188"; gene_type "lincRNA";
A01	Cufflinks	exon	4362374	4362869	.	-	.	gene_id "XLOC_001410"; transcript_id "LNC_000189"; gene_type "lincRNA";
A01	Cufflinks	exon	4362948	4363066	.	-	.	gene_id "XLOC_001410"; transcript_id "LNC_000189"; gene_type "lincRNA";
A01	Cufflinks	exon	4363287	4363486	.	-	.	gene_id "XLOC_001410"; transcript_id "LNC_000189"; gene_type "lincRNA";
A01	Cufflinks	exon	4363914	4364010	.	-	.	gene_id "XLOC_001410"; transcript_id "LNC_000189"; gene_type "lincRNA";
A01	Cufflinks	exon	4364755	4365153	.	-	.	gene_id "XLOC_001410"; transcript_id "LNC_000189"; gene_type "lincRNA";
A01	Cufflinks	exon	4362374	4363486	.	-	.	gene_id "XLOC_001410"; transcript_id "LNC_000190"; gene_type "lincRNA";
A01	Cufflinks	exon	4364755	4365153	.	-	.	gene_id "XLOC_001410"; transcript_id "LNC_000190"; gene_type "lincRNA";
A01	Cufflinks	exon	4362374	4362869	.	-	.	gene_id "XLOC_001410"; transcript_id "LNC_000191"; gene_type "lincRNA";
A01	Cufflinks	exon	4362948	4363146	.	-	.	gene_id "XLOC_001410"; transcript_id "LNC_000191"; gene_type "lincRNA";
A01	Cufflinks	exon	4363287	4365167	.	-	.	gene_id "XLOC_001410"; transcript_id "LNC_000191"; gene_type "lincRNA";
A01	Cufflinks	exon	4362374	4364010	.	-	.	gene_id "XLOC_001410"; transcript_id "LNC_000192"; gene_type "lincRNA";
A01	Cufflinks	exon	4364755	4365167	.	-	.	gene_id "XLOC_001410"; transcript_id "LNC_000192"; gene_type "lincRNA";
A01	Cufflinks	exon	4362374	4362869	.	-	.	gene_id "XLOC_001410"; transcript_id "LNC_000193"; gene_type "lincRNA";
A01	Cufflinks	exon	4362936	4363146	.	-	.	gene_id "XLOC_001410"; transcript_id "LNC_000193"; gene_type "lincRNA";
A01	Cufflinks	exon	4363287	4365183	.	-	.	gene_id "XLOC_001410"; transcript_id "LNC_000193"; gene_type "lincRNA";
A01	Cufflinks	exon	4362374	4363146	.	-	.	gene_id "XLOC_001410"; transcript_id "LNC_000194"; gene_type "lincRNA";
A01	Cufflinks	exon	4363287	4363486	.	-	.	gene_id "XLOC_001410"; transcript_id "LNC_000194"; gene_type "lincRNA";
A01	Cufflinks	exon	4363914	4364010	.	-	.	gene_id "XLOC_001410"; transcript_id "LNC_000194"; gene_type "lincRNA";
A01	Cufflinks	exon	4364755	4365247	.	-	.	gene_id "XLOC_001410"; transcript_id "LNC_000194"; gene_type "lincRNA";
A01	Cufflinks	exon	4362374	4362869	.	-	.	gene_id "XLOC_001410"; transcript_id "LNC_000195"; gene_type "lincRNA";
A01	Cufflinks	exon	4362936	4363066	.	-	.	gene_id "XLOC_001410"; transcript_id "LNC_000195"; gene_type "lincRNA";
A01	Cufflinks	exon	4363287	4363486	.	-	.	gene_id "XLOC_001410"; transcript_id "LNC_000195"; gene_type "lincRNA";
A01	Cufflinks	exon	4363914	4364010	.	-	.	gene_id "XLOC_001410"; transcript_id "LNC_000195"; gene_type "lincRNA";
A01	Cufflinks	exon	4364755	4365247	.	-	.	gene_id "XLOC_001410"; transcript_id "LNC_000195"; gene_type "lincRNA";
A01	Cufflinks	exon	4466049	4466514	.	-	.	gene_id "XLOC_001418"; transcript_id "LNC_000196"; gene_type "lincRNA";
A01	Cufflinks	exon	4466773	4467013	.	-	.	gene_id "XLOC_001418"; transcript_id "LNC_000196"; gene_type "lincRNA";
A01	Cufflinks	exon	4466049	4466514	.	-	.	gene_id "XLOC_001418"; transcript_id "LNC_000197"; gene_type "lincRNA";
A01	Cufflinks	exon	4466906	4467024	.	-	.	gene_id "XLOC_001418"; transcript_id "LNC_000197"; gene_type "lincRNA";
A01	Cufflinks	exon	6023357	6024432	.	-	.	gene_id "XLOC_001457"; transcript_id "LNC_000198"; gene_type "lincRNA";
A01	Cufflinks	exon	6507136	6507895	.	-	.	gene_id "XLOC_001473"; transcript_id "LNC_000199"; gene_type "lincRNA";
A01	Cufflinks	exon	6508244	6508515	.	-	.	gene_id "XLOC_001473"; transcript_id "LNC_000199"; gene_type "lincRNA";
A01	Cufflinks	exon	6682766	6683707	.	-	.	gene_id "XLOC_001480"; transcript_id "LNC_000200"; gene_type "lincRNA";
A01	Cufflinks	exon	6683817	6683907	.	-	.	gene_id "XLOC_001480"; transcript_id "LNC_000200"; gene_type "lincRNA";
A01	Cufflinks	exon	6684041	6684099	.	-	.	gene_id "XLOC_001480"; transcript_id "LNC_000200"; gene_type "lincRNA";
A01	Cufflinks	exon	6684686	6684942	.	-	.	gene_id "XLOC_001480"; transcript_id "LNC_000200"; gene_type "lincRNA";
A01	Cufflinks	exon	6682766	6683707	.	-	.	gene_id "XLOC_001480"; transcript_id "LNC_000201"; gene_type "lincRNA";
A01	Cufflinks	exon	6683817	6683907	.	-	.	gene_id "XLOC_001480"; transcript_id "LNC_000201"; gene_type "lincRNA";
A01	Cufflinks	exon	6684686	6684942	.	-	.	gene_id "XLOC_001480"; transcript_id "LNC_000201"; gene_type "lincRNA";
A01	Cufflinks	exon	6963792	6964790	.	-	.	gene_id "XLOC_001491"; transcript_id "LNC_000202"; gene_type "lincRNA";
A01	Cufflinks	exon	6965111	6965379	.	-	.	gene_id "XLOC_001491"; transcript_id "LNC_000202"; gene_type "lincRNA";
A01	Cufflinks	exon	7203193	7203832	.	-	.	gene_id "XLOC_001498"; transcript_id "LNC_000203"; gene_type "lincRNA";
A01	Cufflinks	exon	7204115	7204348	.	-	.	gene_id "XLOC_001498"; transcript_id "LNC_000203"; gene_type "lincRNA";
A01	Cufflinks	exon	7533129	7533918	.	-	.	gene_id "XLOC_001506"; transcript_id "LNC_000204"; gene_type "lincRNA";
A01	Cufflinks	exon	7534242	7534372	.	-	.	gene_id "XLOC_001506"; transcript_id "LNC_000204"; gene_type "lincRNA";
A01	Cufflinks	exon	7556219	7556713	.	-	.	gene_id "XLOC_001507"; transcript_id "LNC_000205"; gene_type "lincRNA";
A01	Cufflinks	exon	7556994	7557260	.	-	.	gene_id "XLOC_001507"; transcript_id "LNC_000205"; gene_type "lincRNA";
A01	Cufflinks	exon	8429475	8430302	.	-	.	gene_id "XLOC_001537"; transcript_id "LNC_000206"; gene_type "lincRNA";
A01	Cufflinks	exon	8430651	8430903	.	-	.	gene_id "XLOC_001537"; transcript_id "LNC_000206"; gene_type "lincRNA";
A01	Cufflinks	exon	9522825	9523483	.	-	.	gene_id "XLOC_001544"; transcript_id "LNC_000207"; gene_type "antisense_lncRNA";
A01	Cufflinks	exon	9523571	9523815	.	-	.	gene_id "XLOC_001544"; transcript_id "LNC_000207"; gene_type "antisense_lncRNA";
A01	Cufflinks	exon	9523914	9524011	.	-	.	gene_id "XLOC_001544"; transcript_id "LNC_000207"; gene_type "antisense_lncRNA";
A01	Cufflinks	exon	9524199	9524478	.	-	.	gene_id "XLOC_001544"; transcript_id "LNC_000207"; gene_type "antisense_lncRNA";
A01	Cufflinks	exon	9522825	9523483	.	-	.	gene_id "XLOC_001544"; transcript_id "LNC_000208"; gene_type "antisense_lncRNA";
A01	Cufflinks	exon	9523571	9523815	.	-	.	gene_id "XLOC_001544"; transcript_id "LNC_000208"; gene_type "antisense_lncRNA";
A01	Cufflinks	exon	9523910	9524008	.	-	.	gene_id "XLOC_001544"; transcript_id "LNC_000208"; gene_type "antisense_lncRNA";
A01	Cufflinks	exon	9524199	9524478	.	-	.	gene_id "XLOC_001544"; transcript_id "LNC_000208"; gene_type "antisense_lncRNA";
A01	Cufflinks	exon	9522825	9523483	.	-	.	gene_id "XLOC_001544"; transcript_id "LNC_000209"; gene_type "antisense_lncRNA";
A01	Cufflinks	exon	9523571	9523641	.	-	.	gene_id "XLOC_001544"; transcript_id "LNC_000209"; gene_type "antisense_lncRNA";
A01	Cufflinks	exon	9523746	9523815	.	-	.	gene_id "XLOC_001544"; transcript_id "LNC_000209"; gene_type "antisense_lncRNA";
A01	Cufflinks	exon	9523910	9524011	.	-	.	gene_id "XLOC_001544"; transcript_id "LNC_000209"; gene_type "antisense_lncRNA";
A01	Cufflinks	exon	9524199	9524478	.	-	.	gene_id "XLOC_001544"; transcript_id "LNC_000209"; gene_type "antisense_lncRNA";
A01	Cufflinks	exon	9522825	9523483	.	-	.	gene_id "XLOC_001544"; transcript_id "LNC_000210"; gene_type "antisense_lncRNA";
A01	Cufflinks	exon	9523571	9523641	.	-	.	gene_id "XLOC_001544"; transcript_id "LNC_000210"; gene_type "antisense_lncRNA";
A01	Cufflinks	exon	9523751	9523815	.	-	.	gene_id "XLOC_001544"; transcript_id "LNC_000210"; gene_type "antisense_lncRNA";
A01	Cufflinks	exon	9523910	9524011	.	-	.	gene_id "XLOC_001544"; transcript_id "LNC_000210"; gene_type "antisense_lncRNA";
A01	Cufflinks	exon	9524199	9524478	.	-	.	gene_id "XLOC_001544"; transcript_id "LNC_000210"; gene_type "antisense_lncRNA";
A01	Cufflinks	exon	9522825	9523488	.	-	.	gene_id "XLOC_001544"; transcript_id "LNC_000211"; gene_type "antisense_lncRNA";
A01	Cufflinks	exon	9523571	9523641	.	-	.	gene_id "XLOC_001544"; transcript_id "LNC_000211"; gene_type "antisense_lncRNA";
A01	Cufflinks	exon	9523751	9523815	.	-	.	gene_id "XLOC_001544"; transcript_id "LNC_000211"; gene_type "antisense_lncRNA";
A01	Cufflinks	exon	9523910	9523976	.	-	.	gene_id "XLOC_001544"; transcript_id "LNC_000211"; gene_type "antisense_lncRNA";
A01	Cufflinks	exon	9524068	9524478	.	-	.	gene_id "XLOC_001544"; transcript_id "LNC_000211"; gene_type "antisense_lncRNA";
A01	Cufflinks	exon	9522825	9523488	.	-	.	gene_id "XLOC_001544"; transcript_id "LNC_000212"; gene_type "antisense_lncRNA";
A01	Cufflinks	exon	9523571	9523641	.	-	.	gene_id "XLOC_001544"; transcript_id "LNC_000212"; gene_type "antisense_lncRNA";
A01	Cufflinks	exon	9523751	9523815	.	-	.	gene_id "XLOC_001544"; transcript_id "LNC_000212"; gene_type "antisense_lncRNA";
A01	Cufflinks	exon	9523910	9524011	.	-	.	gene_id "XLOC_001544"; transcript_id "LNC_000212"; gene_type "antisense_lncRNA";
A01	Cufflinks	exon	9524199	9524478	.	-	.	gene_id "XLOC_001544"; transcript_id "LNC_000212"; gene_type "antisense_lncRNA";
A01	Cufflinks	exon	9605555	9605923	.	-	.	gene_id "XLOC_001547"; transcript_id "LNC_000213"; gene_type "lincRNA";
A01	Cufflinks	exon	9606255	9606475	.	-	.	gene_id "XLOC_001547"; transcript_id "LNC_000213"; gene_type "lincRNA";
A01	Cufflinks	exon	9676273	9676590	.	-	.	gene_id "XLOC_001548"; transcript_id "LNC_000214"; gene_type "lincRNA";
A01	Cufflinks	exon	9676933	9677138	.	-	.	gene_id "XLOC_001548"; transcript_id "LNC_000214"; gene_type "lincRNA";
A01	Cufflinks	exon	9797381	9797794	.	-	.	gene_id "XLOC_001554"; transcript_id "LNC_000215"; gene_type "lincRNA";
A01	Cufflinks	exon	9951912	9952836	.	-	.	gene_id "XLOC_001557"; transcript_id "LNC_000216"; gene_type "lincRNA";
A01	Cufflinks	exon	9952916	9953051	.	-	.	gene_id "XLOC_001557"; transcript_id "LNC_000216"; gene_type "lincRNA";
A01	Cufflinks	exon	9951912	9952474	.	-	.	gene_id "XLOC_001557"; transcript_id "LNC_000217"; gene_type "lincRNA";
A01	Cufflinks	exon	9952744	9952836	.	-	.	gene_id "XLOC_001557"; transcript_id "LNC_000217"; gene_type "lincRNA";
A01	Cufflinks	exon	9952916	9953055	.	-	.	gene_id "XLOC_001557"; transcript_id "LNC_000217"; gene_type "lincRNA";
A01	Cufflinks	exon	10168624	10170077	.	-	.	gene_id "XLOC_001562"; transcript_id "LNC_000218"; gene_type "lincRNA";
A01	Cufflinks	exon	10170171	10170221	.	-	.	gene_id "XLOC_001562"; transcript_id "LNC_000218"; gene_type "lincRNA";
A01	Cufflinks	exon	10170339	10170441	.	-	.	gene_id "XLOC_001562"; transcript_id "LNC_000218"; gene_type "lincRNA";
A01	Cufflinks	exon	10170786	10170980	.	-	.	gene_id "XLOC_001562"; transcript_id "LNC_000218"; gene_type "lincRNA";
A01	Cufflinks	exon	10168624	10169616	.	-	.	gene_id "XLOC_001562"; transcript_id "LNC_000219"; gene_type "lincRNA";
A01	Cufflinks	exon	10169733	10170077	.	-	.	gene_id "XLOC_001562"; transcript_id "LNC_000219"; gene_type "lincRNA";
A01	Cufflinks	exon	10170171	10170221	.	-	.	gene_id "XLOC_001562"; transcript_id "LNC_000219"; gene_type "lincRNA";
A01	Cufflinks	exon	10170339	10170980	.	-	.	gene_id "XLOC_001562"; transcript_id "LNC_000219"; gene_type "lincRNA";
A01	Cufflinks	exon	10168624	10169616	.	-	.	gene_id "XLOC_001562"; transcript_id "LNC_000220"; gene_type "lincRNA";
A01	Cufflinks	exon	10169733	10170077	.	-	.	gene_id "XLOC_001562"; transcript_id "LNC_000220"; gene_type "lincRNA";
A01	Cufflinks	exon	10170171	10170221	.	-	.	gene_id "XLOC_001562"; transcript_id "LNC_000220"; gene_type "lincRNA";
A01	Cufflinks	exon	10170339	10170510	.	-	.	gene_id "XLOC_001562"; transcript_id "LNC_000220"; gene_type "lincRNA";
A01	Cufflinks	exon	10170786	10170980	.	-	.	gene_id "XLOC_001562"; transcript_id "LNC_000220"; gene_type "lincRNA";
A01	Cufflinks	exon	10969900	10970454	.	-	.	gene_id "XLOC_001582"; transcript_id "LNC_000221"; gene_type "antisense_lncRNA";
A01	Cufflinks	exon	10971396	10971798	.	-	.	gene_id "XLOC_001582"; transcript_id "LNC_000221"; gene_type "antisense_lncRNA";
A01	Cufflinks	exon	11448248	11449118	.	-	.	gene_id "XLOC_001595"; transcript_id "LNC_000222"; gene_type "lincRNA";
A01	Cufflinks	exon	11449435	11449733	.	-	.	gene_id "XLOC_001595"; transcript_id "LNC_000222"; gene_type "lincRNA";
A01	Cufflinks	exon	12205589	12205644	.	-	.	gene_id "XLOC_001619"; transcript_id "LNC_000223"; gene_type "lincRNA";
A01	Cufflinks	exon	12205736	12205849	.	-	.	gene_id "XLOC_001619"; transcript_id "LNC_000223"; gene_type "lincRNA";
A01	Cufflinks	exon	12205986	12206295	.	-	.	gene_id "XLOC_001619"; transcript_id "LNC_000223"; gene_type "lincRNA";
A01	Cufflinks	exon	13379497	13380824	.	-	.	gene_id "XLOC_001637"; transcript_id "LNC_000224"; gene_type "lincRNA";
A01	Cufflinks	exon	13381085	13381274	.	-	.	gene_id "XLOC_001637"; transcript_id "LNC_000224"; gene_type "lincRNA";
A01	Cufflinks	exon	13590935	13592006	.	-	.	gene_id "XLOC_001643"; transcript_id "LNC_000225"; gene_type "lincRNA";
A01	Cufflinks	exon	13592120	13592191	.	-	.	gene_id "XLOC_001643"; transcript_id "LNC_000225"; gene_type "lincRNA";
A01	Cufflinks	exon	13592591	13592780	.	-	.	gene_id "XLOC_001643"; transcript_id "LNC_000225"; gene_type "lincRNA";
A01	Cufflinks	exon	13594802	13595228	.	-	.	gene_id "XLOC_001643"; transcript_id "LNC_000226"; gene_type "lincRNA";
A01	Cufflinks	exon	13596106	13596678	.	-	.	gene_id "XLOC_001643"; transcript_id "LNC_000226"; gene_type "lincRNA";
A01	Cufflinks	exon	14399514	14400184	.	-	.	gene_id "XLOC_001661"; transcript_id "LNC_000227"; gene_type "lincRNA";
A01	Cufflinks	exon	14400381	14400459	.	-	.	gene_id "XLOC_001661"; transcript_id "LNC_000227"; gene_type "lincRNA";
A01	Cufflinks	exon	14891117	14892795	.	-	.	gene_id "XLOC_001664"; transcript_id "LNC_000228"; gene_type "lincRNA";
A01	Cufflinks	exon	15538225	15538897	.	-	.	gene_id "XLOC_001668"; transcript_id "LNC_000229"; gene_type "lincRNA";
A01	Cufflinks	exon	15539151	15539374	.	-	.	gene_id "XLOC_001668"; transcript_id "LNC_000229"; gene_type "lincRNA";
A01	Cufflinks	exon	15545601	15546208	.	-	.	gene_id "XLOC_001669"; transcript_id "LNC_000230"; gene_type "antisense_lncRNA";
A01	Cufflinks	exon	15546348	15546709	.	-	.	gene_id "XLOC_001669"; transcript_id "LNC_000230"; gene_type "antisense_lncRNA";
A01	Cufflinks	exon	15546792	15547547	.	-	.	gene_id "XLOC_001669"; transcript_id "LNC_000230"; gene_type "antisense_lncRNA";
A01	Cufflinks	exon	15545601	15546208	.	-	.	gene_id "XLOC_001669"; transcript_id "LNC_000231"; gene_type "antisense_lncRNA";
A01	Cufflinks	exon	15546348	15546709	.	-	.	gene_id "XLOC_001669"; transcript_id "LNC_000231"; gene_type "antisense_lncRNA";
A01	Cufflinks	exon	15546792	15546841	.	-	.	gene_id "XLOC_001669"; transcript_id "LNC_000231"; gene_type "antisense_lncRNA";
A01	Cufflinks	exon	15547424	15547550	.	-	.	gene_id "XLOC_001669"; transcript_id "LNC_000231"; gene_type "antisense_lncRNA";
A01	Cufflinks	exon	16565964	16566771	.	-	.	gene_id "XLOC_001680"; transcript_id "LNC_000232"; gene_type "lincRNA";
A01	Cufflinks	exon	16645850	16646414	.	-	.	gene_id "XLOC_001681"; transcript_id "LNC_000233"; gene_type "lincRNA";
A01	Cufflinks	exon	16661674	16662083	.	-	.	gene_id "XLOC_001683"; transcript_id "LNC_000234"; gene_type "lincRNA";
A01	Cufflinks	exon	16690960	16692030	.	-	.	gene_id "XLOC_001685"; transcript_id "LNC_000235"; gene_type "lincRNA";
A01	Cufflinks	exon	16731303	16732004	.	-	.	gene_id "XLOC_001686"; transcript_id "LNC_000236"; gene_type "lincRNA";
A01	Cufflinks	exon	17072246	17072844	.	-	.	gene_id "XLOC_001692"; transcript_id "LNC_000237"; gene_type "lincRNA";
A01	Cufflinks	exon	17073123	17073315	.	-	.	gene_id "XLOC_001692"; transcript_id "LNC_000237"; gene_type "lincRNA";
A01	Cufflinks	exon	17276825	17277435	.	-	.	gene_id "XLOC_001696"; transcript_id "LNC_000238"; gene_type "lincRNA";
A01	Cufflinks	exon	17277715	17278009	.	-	.	gene_id "XLOC_001696"; transcript_id "LNC_000238"; gene_type "lincRNA";
A01	Cufflinks	exon	18712848	18713041	.	-	.	gene_id "XLOC_001711"; transcript_id "LNC_000239"; gene_type "lincRNA";
A01	Cufflinks	exon	18713949	18714020	.	-	.	gene_id "XLOC_001711"; transcript_id "LNC_000239"; gene_type "lincRNA";
A01	Cufflinks	exon	18714440	18714666	.	-	.	gene_id "XLOC_001711"; transcript_id "LNC_000239"; gene_type "lincRNA";
A01	Cufflinks	exon	18712848	18713041	.	-	.	gene_id "XLOC_001711"; transcript_id "LNC_000240"; gene_type "lincRNA";
A01	Cufflinks	exon	18714440	18714669	.	-	.	gene_id "XLOC_001711"; transcript_id "LNC_000240"; gene_type "lincRNA";
A01	Cufflinks	exon	19945760	19946699	.	-	.	gene_id "XLOC_001733"; transcript_id "LNC_000241"; gene_type "antisense_lncRNA";
A01	Cufflinks	exon	19947830	19948057	.	-	.	gene_id "XLOC_001733"; transcript_id "LNC_000241"; gene_type "antisense_lncRNA";
A01	Cufflinks	exon	19948138	19948809	.	-	.	gene_id "XLOC_001733"; transcript_id "LNC_000241"; gene_type "antisense_lncRNA";
A01	Cufflinks	exon	19945760	19946699	.	-	.	gene_id "XLOC_001733"; transcript_id "LNC_000242"; gene_type "antisense_lncRNA";
A01	Cufflinks	exon	19947830	19948056	.	-	.	gene_id "XLOC_001733"; transcript_id "LNC_000242"; gene_type "antisense_lncRNA";
A01	Cufflinks	exon	19948138	19948809	.	-	.	gene_id "XLOC_001733"; transcript_id "LNC_000242"; gene_type "antisense_lncRNA";
A01	Cufflinks	exon	21334497	21335174	.	-	.	gene_id "XLOC_001751"; transcript_id "LNC_000243"; gene_type "lincRNA";
A01	Cufflinks	exon	22105142	22106086	.	-	.	gene_id "XLOC_001756"; transcript_id "LNC_000244"; gene_type "lincRNA";
A01	Cufflinks	exon	22106378	22106743	.	-	.	gene_id "XLOC_001756"; transcript_id "LNC_000244"; gene_type "lincRNA";
A01	Cufflinks	exon	24422231	24422621	.	-	.	gene_id "XLOC_001777"; transcript_id "LNC_000245"; gene_type "lincRNA";
A01	Cufflinks	exon	24422911	24423251	.	-	.	gene_id "XLOC_001777"; transcript_id "LNC_000245"; gene_type "lincRNA";
A01	Cufflinks	exon	25448909	25449840	.	-	.	gene_id "XLOC_001781"; transcript_id "LNC_000246"; gene_type "lincRNA";
A01	Cufflinks	exon	25460912	25461067	.	-	.	gene_id "XLOC_001781"; transcript_id "LNC_000246"; gene_type "lincRNA";
A01	Cufflinks	exon	25461384	25461472	.	-	.	gene_id "XLOC_001781"; transcript_id "LNC_000246"; gene_type "lincRNA";
A01	Cufflinks	exon	25461979	25462112	.	-	.	gene_id "XLOC_001781"; transcript_id "LNC_000246"; gene_type "lincRNA";
A01	Cufflinks	exon	25448909	25449840	.	-	.	gene_id "XLOC_001781"; transcript_id "LNC_000247"; gene_type "lincRNA";
A01	Cufflinks	exon	25460912	25461273	.	-	.	gene_id "XLOC_001781"; transcript_id "LNC_000247"; gene_type "lincRNA";
A01	Cufflinks	exon	25461384	25461472	.	-	.	gene_id "XLOC_001781"; transcript_id "LNC_000247"; gene_type "lincRNA";
A01	Cufflinks	exon	25461979	25462130	.	-	.	gene_id "XLOC_001781"; transcript_id "LNC_000247"; gene_type "lincRNA";
A01	Cufflinks	exon	25448909	25449840	.	-	.	gene_id "XLOC_001781"; transcript_id "LNC_000248"; gene_type "lincRNA";
A01	Cufflinks	exon	25460912	25461072	.	-	.	gene_id "XLOC_001781"; transcript_id "LNC_000248"; gene_type "lincRNA";
A01	Cufflinks	exon	25461384	25461472	.	-	.	gene_id "XLOC_001781"; transcript_id "LNC_000248"; gene_type "lincRNA";
A01	Cufflinks	exon	25461979	25462149	.	-	.	gene_id "XLOC_001781"; transcript_id "LNC_000248"; gene_type "lincRNA";
A01	Cufflinks	exon	25448909	25449840	.	-	.	gene_id "XLOC_001781"; transcript_id "LNC_000249"; gene_type "lincRNA";
A01	Cufflinks	exon	25460912	25461103	.	-	.	gene_id "XLOC_001781"; transcript_id "LNC_000249"; gene_type "lincRNA";
A01	Cufflinks	exon	25461384	25461472	.	-	.	gene_id "XLOC_001781"; transcript_id "LNC_000249"; gene_type "lincRNA";
A01	Cufflinks	exon	25461979	25462149	.	-	.	gene_id "XLOC_001781"; transcript_id "LNC_000249"; gene_type "lincRNA";
A01	Cufflinks	exon	25450547	25450838	.	-	.	gene_id "XLOC_001781"; transcript_id "LNC_000250"; gene_type "lincRNA";
A01	Cufflinks	exon	25460912	25461273	.	-	.	gene_id "XLOC_001781"; transcript_id "LNC_000250"; gene_type "lincRNA";
A01	Cufflinks	exon	25461384	25461472	.	-	.	gene_id "XLOC_001781"; transcript_id "LNC_000250"; gene_type "lincRNA";
A01	Cufflinks	exon	25461979	25462105	.	-	.	gene_id "XLOC_001781"; transcript_id "LNC_000250"; gene_type "lincRNA";
A01	Cufflinks	exon	25457491	25461103	.	-	.	gene_id "XLOC_001781"; transcript_id "LNC_000251"; gene_type "lincRNA";
A01	Cufflinks	exon	25461384	25461472	.	-	.	gene_id "XLOC_001781"; transcript_id "LNC_000251"; gene_type "lincRNA";
A01	Cufflinks	exon	25461979	25462079	.	-	.	gene_id "XLOC_001781"; transcript_id "LNC_000251"; gene_type "lincRNA";
A01	Cufflinks	exon	25457491	25461273	.	-	.	gene_id "XLOC_001781"; transcript_id "LNC_000252"; gene_type "lincRNA";
A01	Cufflinks	exon	25461384	25461472	.	-	.	gene_id "XLOC_001781"; transcript_id "LNC_000252"; gene_type "lincRNA";
A01	Cufflinks	exon	25461979	25462130	.	-	.	gene_id "XLOC_001781"; transcript_id "LNC_000252"; gene_type "lincRNA";
A01	Cufflinks	exon	26005624	26005657	.	-	.	gene_id "XLOC_001787"; transcript_id "LNC_000253"; gene_type "lincRNA";
A01	Cufflinks	exon	26006901	26007249	.	-	.	gene_id "XLOC_001787"; transcript_id "LNC_000253"; gene_type "lincRNA";
A01	Cufflinks	exon	26107592	26108133	.	-	.	gene_id "XLOC_001792"; transcript_id "LNC_000254"; gene_type "lincRNA";
A01	Cufflinks	exon	26112011	26112135	.	-	.	gene_id "XLOC_001792"; transcript_id "LNC_000254"; gene_type "lincRNA";
A01	Cufflinks	exon	26112237	26112743	.	-	.	gene_id "XLOC_001792"; transcript_id "LNC_000254"; gene_type "lincRNA";
A01	Cufflinks	exon	26113304	26113455	.	-	.	gene_id "XLOC_001792"; transcript_id "LNC_000254"; gene_type "lincRNA";
A01	Cufflinks	exon	26107592	26108133	.	-	.	gene_id "XLOC_001792"; transcript_id "LNC_000255"; gene_type "lincRNA";
A01	Cufflinks	exon	26112011	26112601	.	-	.	gene_id "XLOC_001792"; transcript_id "LNC_000255"; gene_type "lincRNA";
A01	Cufflinks	exon	26112681	26112743	.	-	.	gene_id "XLOC_001792"; transcript_id "LNC_000255"; gene_type "lincRNA";
A01	Cufflinks	exon	26113336	26113481	.	-	.	gene_id "XLOC_001792"; transcript_id "LNC_000255"; gene_type "lincRNA";
A01	Cufflinks	exon	26107592	26108133	.	-	.	gene_id "XLOC_001792"; transcript_id "LNC_000256"; gene_type "lincRNA";
A01	Cufflinks	exon	26112011	26112601	.	-	.	gene_id "XLOC_001792"; transcript_id "LNC_000256"; gene_type "lincRNA";
A01	Cufflinks	exon	26112681	26113504	.	-	.	gene_id "XLOC_001792"; transcript_id "LNC_000256"; gene_type "lincRNA";
A01	Cufflinks	exon	26107592	26108133	.	-	.	gene_id "XLOC_001792"; transcript_id "LNC_000257"; gene_type "lincRNA";
A01	Cufflinks	exon	26112011	26112138	.	-	.	gene_id "XLOC_001792"; transcript_id "LNC_000257"; gene_type "lincRNA";
A01	Cufflinks	exon	26112237	26112598	.	-	.	gene_id "XLOC_001792"; transcript_id "LNC_000257"; gene_type "lincRNA";
A01	Cufflinks	exon	26112681	26112743	.	-	.	gene_id "XLOC_001792"; transcript_id "LNC_000257"; gene_type "lincRNA";
A01	Cufflinks	exon	26113336	26113525	.	-	.	gene_id "XLOC_001792"; transcript_id "LNC_000257"; gene_type "lincRNA";
A01	Cufflinks	exon	26110176	26112138	.	-	.	gene_id "XLOC_001792"; transcript_id "LNC_000258"; gene_type "lincRNA";
A01	Cufflinks	exon	26112237	26112598	.	-	.	gene_id "XLOC_001792"; transcript_id "LNC_000258"; gene_type "lincRNA";
A01	Cufflinks	exon	26112681	26112743	.	-	.	gene_id "XLOC_001792"; transcript_id "LNC_000258"; gene_type "lincRNA";
A01	Cufflinks	exon	26113266	26113504	.	-	.	gene_id "XLOC_001792"; transcript_id "LNC_000258"; gene_type "lincRNA";
A01	Cufflinks	exon	26110176	26112135	.	-	.	gene_id "XLOC_001792"; transcript_id "LNC_000259"; gene_type "lincRNA";
A01	Cufflinks	exon	26112237	26113520	.	-	.	gene_id "XLOC_001792"; transcript_id "LNC_000259"; gene_type "lincRNA";
A01	Cufflinks	exon	27118863	27119750	.	-	.	gene_id "XLOC_001805"; transcript_id "LNC_000260"; gene_type "lincRNA";
A01	Cufflinks	exon	27120190	27120348	.	-	.	gene_id "XLOC_001805"; transcript_id "LNC_000260"; gene_type "lincRNA";
A01	Cufflinks	exon	30334013	30335255	.	-	.	gene_id "XLOC_001810"; transcript_id "LNC_000261"; gene_type "lincRNA";
A01	Cufflinks	exon	30335932	30336568	.	-	.	gene_id "XLOC_001810"; transcript_id "LNC_000261"; gene_type "lincRNA";
A01	Cufflinks	exon	30459336	30460281	.	-	.	gene_id "XLOC_001811"; transcript_id "LNC_000262"; gene_type "lincRNA";
A01	Cufflinks	exon	30460363	30460468	.	-	.	gene_id "XLOC_001811"; transcript_id "LNC_000262"; gene_type "lincRNA";
A01	Cufflinks	exon	30460556	30460806	.	-	.	gene_id "XLOC_001811"; transcript_id "LNC_000262"; gene_type "lincRNA";
A01	Cufflinks	exon	31779762	31780779	.	-	.	gene_id "XLOC_001819"; transcript_id "LNC_000263"; gene_type "lincRNA";
A01	Cufflinks	exon	31780867	31781155	.	-	.	gene_id "XLOC_001819"; transcript_id "LNC_000263"; gene_type "lincRNA";
A01	Cufflinks	exon	31785875	31786071	.	-	.	gene_id "XLOC_001819"; transcript_id "LNC_000263"; gene_type "lincRNA";
A01	Cufflinks	exon	31786262	31786533	.	-	.	gene_id "XLOC_001819"; transcript_id "LNC_000263"; gene_type "lincRNA";
A01	Cufflinks	exon	31779762	31780779	.	-	.	gene_id "XLOC_001819"; transcript_id "LNC_000264"; gene_type "lincRNA";
A01	Cufflinks	exon	31780867	31781140	.	-	.	gene_id "XLOC_001819"; transcript_id "LNC_000264"; gene_type "lincRNA";
A01	Cufflinks	exon	31785875	31786071	.	-	.	gene_id "XLOC_001819"; transcript_id "LNC_000264"; gene_type "lincRNA";
A01	Cufflinks	exon	31786262	31786533	.	-	.	gene_id "XLOC_001819"; transcript_id "LNC_000264"; gene_type "lincRNA";
A01	Cufflinks	exon	32594064	32594396	.	-	.	gene_id "XLOC_001826"; transcript_id "LNC_000265"; gene_type "lincRNA";
A01	Cufflinks	exon	32594725	32594987	.	-	.	gene_id "XLOC_001826"; transcript_id "LNC_000265"; gene_type "lincRNA";
A01	Cufflinks	exon	33818123	33818351	.	-	.	gene_id "XLOC_001844"; transcript_id "LNC_000266"; gene_type "lincRNA";
A01	Cufflinks	exon	34407483	34407939	.	-	.	gene_id "XLOC_001852"; transcript_id "LNC_000267"; gene_type "lincRNA";
A01	Cufflinks	exon	34645616	34647625	.	-	.	gene_id "XLOC_001853"; transcript_id "LNC_000268"; gene_type "lincRNA";
A01	Cufflinks	exon	34647837	34648184	.	-	.	gene_id "XLOC_001853"; transcript_id "LNC_000268"; gene_type "lincRNA";
A01	Cufflinks	exon	34645616	34646907	.	-	.	gene_id "XLOC_001853"; transcript_id "LNC_000269"; gene_type "lincRNA";
A01	Cufflinks	exon	34647412	34648184	.	-	.	gene_id "XLOC_001853"; transcript_id "LNC_000269"; gene_type "lincRNA";
A01	Cufflinks	exon	34645616	34647608	.	-	.	gene_id "XLOC_001853"; transcript_id "LNC_000270"; gene_type "lincRNA";
A01	Cufflinks	exon	34647871	34648185	.	-	.	gene_id "XLOC_001853"; transcript_id "LNC_000270"; gene_type "lincRNA";
A01	Cufflinks	exon	34645616	34646361	.	-	.	gene_id "XLOC_001853"; transcript_id "LNC_000271"; gene_type "lincRNA";
A01	Cufflinks	exon	34646771	34646798	.	-	.	gene_id "XLOC_001853"; transcript_id "LNC_000271"; gene_type "lincRNA";
A01	Cufflinks	exon	34647412	34648195	.	-	.	gene_id "XLOC_001853"; transcript_id "LNC_000271"; gene_type "lincRNA";
A01	Cufflinks	exon	34645616	34646798	.	-	.	gene_id "XLOC_001853"; transcript_id "LNC_000272"; gene_type "lincRNA";
A01	Cufflinks	exon	34647412	34648205	.	-	.	gene_id "XLOC_001853"; transcript_id "LNC_000272"; gene_type "lincRNA";
A01	Cufflinks	exon	35023082	35023712	.	-	.	gene_id "XLOC_001854"; transcript_id "LNC_000273"; gene_type "lincRNA";
A01	Cufflinks	exon	38451553	38452547	.	-	.	gene_id "XLOC_001860"; transcript_id "LNC_000274"; gene_type "lincRNA";
A01	Cufflinks	exon	39732674	39734791	.	-	.	gene_id "XLOC_001870"; transcript_id "LNC_000275"; gene_type "lincRNA";
A01	Cufflinks	exon	39734876	39734938	.	-	.	gene_id "XLOC_001870"; transcript_id "LNC_000275"; gene_type "lincRNA";
A01	Cufflinks	exon	39808166	39808469	.	-	.	gene_id "XLOC_001871"; transcript_id "LNC_000276"; gene_type "lincRNA";
A01	Cufflinks	exon	39808553	39809485	.	-	.	gene_id "XLOC_001871"; transcript_id "LNC_000276"; gene_type "lincRNA";
A01	Cufflinks	exon	39809575	39809937	.	-	.	gene_id "XLOC_001871"; transcript_id "LNC_000276"; gene_type "lincRNA";
A01	Cufflinks	exon	39808166	39808934	.	-	.	gene_id "XLOC_001871"; transcript_id "LNC_000277"; gene_type "lincRNA";
A01	Cufflinks	exon	39809071	39809485	.	-	.	gene_id "XLOC_001871"; transcript_id "LNC_000277"; gene_type "lincRNA";
A01	Cufflinks	exon	39809579	39810010	.	-	.	gene_id "XLOC_001871"; transcript_id "LNC_000277"; gene_type "lincRNA";
A01	Cufflinks	exon	45476094	45476785	.	-	.	gene_id "XLOC_001896"; transcript_id "LNC_000278"; gene_type "lincRNA";
A01	Cufflinks	exon	45504532	45504637	.	-	.	gene_id "XLOC_001896"; transcript_id "LNC_000278"; gene_type "lincRNA";
A01	Cufflinks	exon	45503861	45504637	.	-	.	gene_id "XLOC_001896"; transcript_id "LNC_000279"; gene_type "lincRNA";
A01	Cufflinks	exon	46207620	46210353	.	-	.	gene_id "XLOC_001914"; transcript_id "LNC_000280"; gene_type "lincRNA";
A01	Cufflinks	exon	48210818	48214658	.	-	.	gene_id "XLOC_001929"; transcript_id "LNC_000281"; gene_type "lincRNA";
A01	Cufflinks	exon	48214852	48215749	.	-	.	gene_id "XLOC_001929"; transcript_id "LNC_000281"; gene_type "lincRNA";
A01	Cufflinks	exon	48210818	48214658	.	-	.	gene_id "XLOC_001929"; transcript_id "LNC_000282"; gene_type "lincRNA";
A01	Cufflinks	exon	48214852	48215022	.	-	.	gene_id "XLOC_001929"; transcript_id "LNC_000282"; gene_type "lincRNA";
A01	Cufflinks	exon	48215561	48215756	.	-	.	gene_id "XLOC_001929"; transcript_id "LNC_000282"; gene_type "lincRNA";
A01	Cufflinks	exon	48210818	48214658	.	-	.	gene_id "XLOC_001929"; transcript_id "LNC_000283"; gene_type "lincRNA";
A01	Cufflinks	exon	48215561	48215756	.	-	.	gene_id "XLOC_001929"; transcript_id "LNC_000283"; gene_type "lincRNA";
A01	Cufflinks	exon	54184471	54184896	.	-	.	gene_id "XLOC_001943"; transcript_id "LNC_000284"; gene_type "lincRNA";
A01	Cufflinks	exon	54185036	54185427	.	-	.	gene_id "XLOC_001943"; transcript_id "LNC_000284"; gene_type "lincRNA";
A01	Cufflinks	exon	57717763	57718326	.	-	.	gene_id "XLOC_001955"; transcript_id "LNC_000285"; gene_type "lincRNA";
A01	Cufflinks	exon	57718444	57719050	.	-	.	gene_id "XLOC_001955"; transcript_id "LNC_000285"; gene_type "lincRNA";
A01	Cufflinks	exon	63308273	63308909	.	-	.	gene_id "XLOC_001972"; transcript_id "LNC_000286"; gene_type "lincRNA";
A01	Cufflinks	exon	64139491	64140363	.	-	.	gene_id "XLOC_001977"; transcript_id "LNC_000287"; gene_type "lincRNA";
A01	Cufflinks	exon	64140485	64140653	.	-	.	gene_id "XLOC_001977"; transcript_id "LNC_000287"; gene_type "lincRNA";
A01	Cufflinks	exon	64140732	64140804	.	-	.	gene_id "XLOC_001977"; transcript_id "LNC_000287"; gene_type "lincRNA";
A01	Cufflinks	exon	64139491	64140363	.	-	.	gene_id "XLOC_001977"; transcript_id "LNC_000288"; gene_type "lincRNA";
A01	Cufflinks	exon	64140485	64140653	.	-	.	gene_id "XLOC_001977"; transcript_id "LNC_000288"; gene_type "lincRNA";
A01	Cufflinks	exon	64140739	64140872	.	-	.	gene_id "XLOC_001977"; transcript_id "LNC_000288"; gene_type "lincRNA";
A01	Cufflinks	exon	64700180	64700749	.	-	.	gene_id "XLOC_001981"; transcript_id "LNC_000289"; gene_type "lincRNA";
A01	Cufflinks	exon	64702956	64703487	.	-	.	gene_id "XLOC_001983"; transcript_id "LNC_000290"; gene_type "lincRNA";
A01	Cufflinks	exon	64705176	64705475	.	-	.	gene_id "XLOC_001983"; transcript_id "LNC_000290"; gene_type "lincRNA";
A01	Cufflinks	exon	64705681	64705744	.	-	.	gene_id "XLOC_001983"; transcript_id "LNC_000290"; gene_type "lincRNA";
A01	Cufflinks	exon	64704791	64705553	.	-	.	gene_id "XLOC_001983"; transcript_id "LNC_000291"; gene_type "lincRNA";
A01	Cufflinks	exon	64705647	64706049	.	-	.	gene_id "XLOC_001983"; transcript_id "LNC_000291"; gene_type "lincRNA";
A01	Cufflinks	exon	66470498	66471135	.	-	.	gene_id "XLOC_001986"; transcript_id "LNC_000292"; gene_type "lincRNA";
A01	Cufflinks	exon	66476254	66476556	.	-	.	gene_id "XLOC_001986"; transcript_id "LNC_000292"; gene_type "lincRNA";
A01	Cufflinks	exon	68009842	68009889	.	-	.	gene_id "XLOC_001988"; transcript_id "LNC_000293"; gene_type "lincRNA";
A01	Cufflinks	exon	68015291	68015402	.	-	.	gene_id "XLOC_001988"; transcript_id "LNC_000293"; gene_type "lincRNA";
A01	Cufflinks	exon	68015491	68015949	.	-	.	gene_id "XLOC_001988"; transcript_id "LNC_000293"; gene_type "lincRNA";
A01	Cufflinks	exon	68016013	68016386	.	-	.	gene_id "XLOC_001988"; transcript_id "LNC_000293"; gene_type "lincRNA";
A01	Cufflinks	exon	68016516	68016880	.	-	.	gene_id "XLOC_001988"; transcript_id "LNC_000293"; gene_type "lincRNA";
A01	Cufflinks	exon	68010426	68010736	.	-	.	gene_id "XLOC_001988"; transcript_id "LNC_000294"; gene_type "lincRNA";
A01	Cufflinks	exon	68015291	68015402	.	-	.	gene_id "XLOC_001988"; transcript_id "LNC_000294"; gene_type "lincRNA";
A01	Cufflinks	exon	68015491	68016386	.	-	.	gene_id "XLOC_001988"; transcript_id "LNC_000294"; gene_type "lincRNA";
A01	Cufflinks	exon	68016516	68016880	.	-	.	gene_id "XLOC_001988"; transcript_id "LNC_000294"; gene_type "lincRNA";
A01	Cufflinks	exon	68010426	68010736	.	-	.	gene_id "XLOC_001988"; transcript_id "LNC_000295"; gene_type "lincRNA";
A01	Cufflinks	exon	68015302	68015402	.	-	.	gene_id "XLOC_001988"; transcript_id "LNC_000295"; gene_type "lincRNA";
A01	Cufflinks	exon	68015491	68016386	.	-	.	gene_id "XLOC_001988"; transcript_id "LNC_000295"; gene_type "lincRNA";
A01	Cufflinks	exon	68016516	68016881	.	-	.	gene_id "XLOC_001988"; transcript_id "LNC_000295"; gene_type "lincRNA";
A01	Cufflinks	exon	68011090	68015402	.	-	.	gene_id "XLOC_001988"; transcript_id "LNC_000296"; gene_type "lincRNA";
A01	Cufflinks	exon	68015491	68015949	.	-	.	gene_id "XLOC_001988"; transcript_id "LNC_000296"; gene_type "lincRNA";
A01	Cufflinks	exon	68016013	68016173	.	-	.	gene_id "XLOC_001988"; transcript_id "LNC_000296"; gene_type "lincRNA";
A01	Cufflinks	exon	68016278	68016386	.	-	.	gene_id "XLOC_001988"; transcript_id "LNC_000296"; gene_type "lincRNA";
A01	Cufflinks	exon	68016516	68016881	.	-	.	gene_id "XLOC_001988"; transcript_id "LNC_000296"; gene_type "lincRNA";
A01	Cufflinks	exon	68015440	68015978	.	-	.	gene_id "XLOC_001988"; transcript_id "LNC_000297"; gene_type "lincRNA";
A01	Cufflinks	exon	68016302	68016386	.	-	.	gene_id "XLOC_001988"; transcript_id "LNC_000297"; gene_type "lincRNA";
A01	Cufflinks	exon	68016516	68016844	.	-	.	gene_id "XLOC_001988"; transcript_id "LNC_000297"; gene_type "lincRNA";
A01	Cufflinks	exon	68883943	68884598	.	-	.	gene_id "XLOC_001998"; transcript_id "LNC_000298"; gene_type "lincRNA";
A01	Cufflinks	exon	68888655	68889016	.	-	.	gene_id "XLOC_001998"; transcript_id "LNC_000298"; gene_type "lincRNA";
A01	Cufflinks	exon	68889099	68889995	.	-	.	gene_id "XLOC_001998"; transcript_id "LNC_000298"; gene_type "lincRNA";
A01	Cufflinks	exon	68883943	68884598	.	-	.	gene_id "XLOC_001998"; transcript_id "LNC_000299"; gene_type "lincRNA";
A01	Cufflinks	exon	68888655	68889016	.	-	.	gene_id "XLOC_001998"; transcript_id "LNC_000299"; gene_type "lincRNA";
A01	Cufflinks	exon	68889099	68889492	.	-	.	gene_id "XLOC_001998"; transcript_id "LNC_000299"; gene_type "lincRNA";
A01	Cufflinks	exon	68889727	68889998	.	-	.	gene_id "XLOC_001998"; transcript_id "LNC_000299"; gene_type "lincRNA";
A01	Cufflinks	exon	68883943	68888022	.	-	.	gene_id "XLOC_001998"; transcript_id "LNC_000300"; gene_type "lincRNA";
A01	Cufflinks	exon	68888655	68889016	.	-	.	gene_id "XLOC_001998"; transcript_id "LNC_000300"; gene_type "lincRNA";
A01	Cufflinks	exon	68889099	68889152	.	-	.	gene_id "XLOC_001998"; transcript_id "LNC_000300"; gene_type "lincRNA";
A01	Cufflinks	exon	68889293	68889998	.	-	.	gene_id "XLOC_001998"; transcript_id "LNC_000300"; gene_type "lincRNA";
A01	Cufflinks	exon	68883943	68889016	.	-	.	gene_id "XLOC_001998"; transcript_id "LNC_000301"; gene_type "lincRNA";
A01	Cufflinks	exon	68889099	68889152	.	-	.	gene_id "XLOC_001998"; transcript_id "LNC_000301"; gene_type "lincRNA";
A01	Cufflinks	exon	68889293	68889492	.	-	.	gene_id "XLOC_001998"; transcript_id "LNC_000301"; gene_type "lincRNA";
A01	Cufflinks	exon	68889727	68890012	.	-	.	gene_id "XLOC_001998"; transcript_id "LNC_000301"; gene_type "lincRNA";
A01	Cufflinks	exon	68883943	68888022	.	-	.	gene_id "XLOC_001998"; transcript_id "LNC_000302"; gene_type "lincRNA";
A01	Cufflinks	exon	68888655	68889016	.	-	.	gene_id "XLOC_001998"; transcript_id "LNC_000302"; gene_type "lincRNA";
A01	Cufflinks	exon	68889099	68889152	.	-	.	gene_id "XLOC_001998"; transcript_id "LNC_000302"; gene_type "lincRNA";
A01	Cufflinks	exon	68889293	68889492	.	-	.	gene_id "XLOC_001998"; transcript_id "LNC_000302"; gene_type "lincRNA";
A01	Cufflinks	exon	68889727	68890012	.	-	.	gene_id "XLOC_001998"; transcript_id "LNC_000302"; gene_type "lincRNA";
A01	Cufflinks	exon	68883943	68889016	.	-	.	gene_id "XLOC_001998"; transcript_id "LNC_000303"; gene_type "lincRNA";
A01	Cufflinks	exon	68889099	68889152	.	-	.	gene_id "XLOC_001998"; transcript_id "LNC_000303"; gene_type "lincRNA";
A01	Cufflinks	exon	68889293	68890012	.	-	.	gene_id "XLOC_001998"; transcript_id "LNC_000303"; gene_type "lincRNA";
A01	Cufflinks	exon	74962141	74963826	.	-	.	gene_id "XLOC_002016"; transcript_id "LNC_000304"; gene_type "lincRNA";
A01	Cufflinks	exon	74968414	74970011	.	-	.	gene_id "XLOC_002016"; transcript_id "LNC_000304"; gene_type "lincRNA";
A01	Cufflinks	exon	75760720	75760969	.	-	.	gene_id "XLOC_002027"; transcript_id "LNC_000305"; gene_type "lincRNA";
A01	Cufflinks	exon	75985546	75986278	.	-	.	gene_id "XLOC_002029"; transcript_id "LNC_000306"; gene_type "lincRNA";
A01	Cufflinks	exon	75986815	75987528	.	-	.	gene_id "XLOC_002029"; transcript_id "LNC_000306"; gene_type "lincRNA";
A01	Cufflinks	exon	75985546	75989042	.	-	.	gene_id "XLOC_002029"; transcript_id "LNC_000307"; gene_type "lincRNA";
A01	Cufflinks	exon	75989168	75989910	.	-	.	gene_id "XLOC_002029"; transcript_id "LNC_000307"; gene_type "lincRNA";
A01	Cufflinks	exon	77394321	77394728	.	-	.	gene_id "XLOC_002036"; transcript_id "LNC_000308"; gene_type "lincRNA";
A01	Cufflinks	exon	77394852	77395213	.	-	.	gene_id "XLOC_002036"; transcript_id "LNC_000308"; gene_type "lincRNA";
A01	Cufflinks	exon	77395296	77395648	.	-	.	gene_id "XLOC_002036"; transcript_id "LNC_000308"; gene_type "lincRNA";
A01	Cufflinks	exon	77395909	77396178	.	-	.	gene_id "XLOC_002036"; transcript_id "LNC_000308"; gene_type "lincRNA";
A01	Cufflinks	exon	77394321	77394728	.	-	.	gene_id "XLOC_002036"; transcript_id "LNC_000309"; gene_type "lincRNA";
A01	Cufflinks	exon	77394852	77395213	.	-	.	gene_id "XLOC_002036"; transcript_id "LNC_000309"; gene_type "lincRNA";
A01	Cufflinks	exon	77395296	77396178	.	-	.	gene_id "XLOC_002036"; transcript_id "LNC_000309"; gene_type "lincRNA";
A01	Cufflinks	exon	77587968	77588914	.	-	.	gene_id "XLOC_002038"; transcript_id "LNC_000310"; gene_type "antisense_lncRNA";
A01	Cufflinks	exon	77589688	77589841	.	-	.	gene_id "XLOC_002038"; transcript_id "LNC_000310"; gene_type "antisense_lncRNA";
A01	Cufflinks	exon	77590293	77590554	.	-	.	gene_id "XLOC_002038"; transcript_id "LNC_000310"; gene_type "antisense_lncRNA";
A01	Cufflinks	exon	78720252	78720781	.	-	.	gene_id "XLOC_002044"; transcript_id "LNC_000311"; gene_type "lincRNA";
A01	Cufflinks	exon	78727148	78727363	.	-	.	gene_id "XLOC_002044"; transcript_id "LNC_000311"; gene_type "lincRNA";
A01	Cufflinks	exon	81612760	81613294	.	-	.	gene_id "XLOC_002054"; transcript_id "LNC_000312"; gene_type "lincRNA";
A01	Cufflinks	exon	81614663	81614916	.	-	.	gene_id "XLOC_002054"; transcript_id "LNC_000312"; gene_type "lincRNA";
A01	Cufflinks	exon	81838270	81841526	.	-	.	gene_id "XLOC_002058"; transcript_id "LNC_000313"; gene_type "lincRNA";
A01	Cufflinks	exon	82871762	82875441	.	-	.	gene_id "XLOC_002068"; transcript_id "LNC_000314"; gene_type "antisense_lncRNA";
A01	Cufflinks	exon	82875550	82875773	.	-	.	gene_id "XLOC_002068"; transcript_id "LNC_000314"; gene_type "antisense_lncRNA";
A01	Cufflinks	exon	86159373	86159578	.	-	.	gene_id "XLOC_002096"; transcript_id "LNC_000315"; gene_type "lincRNA";
A01	Cufflinks	exon	86162097	86162340	.	-	.	gene_id "XLOC_002097"; transcript_id "LNC_000316"; gene_type "lincRNA";
A01	Cufflinks	exon	87054596	87054704	.	-	.	gene_id "XLOC_002104"; transcript_id "LNC_000317"; gene_type "lincRNA";
A01	Cufflinks	exon	87054839	87055880	.	-	.	gene_id "XLOC_002104"; transcript_id "LNC_000317"; gene_type "lincRNA";
A01	Cufflinks	exon	90351234	90351568	.	-	.	gene_id "XLOC_002160"; transcript_id "LNC_000318"; gene_type "lincRNA";
A01	Cufflinks	exon	90351851	90352059	.	-	.	gene_id "XLOC_002160"; transcript_id "LNC_000318"; gene_type "lincRNA";
A01	Cufflinks	exon	90587420	90587970	.	-	.	gene_id "XLOC_002166"; transcript_id "LNC_000319"; gene_type "lincRNA";
A01	Cufflinks	exon	90588581	90588794	.	-	.	gene_id "XLOC_002166"; transcript_id "LNC_000319"; gene_type "lincRNA";
A01	Cufflinks	exon	90867801	90868350	.	-	.	gene_id "XLOC_002171"; transcript_id "LNC_000320"; gene_type "lincRNA";
A01	Cufflinks	exon	90930246	90930426	.	-	.	gene_id "XLOC_002172"; transcript_id "LNC_000321"; gene_type "lincRNA";
A01	Cufflinks	exon	90955470	90955537	.	-	.	gene_id "XLOC_002172"; transcript_id "LNC_000321"; gene_type "lincRNA";
A01	Cufflinks	exon	90955640	90956118	.	-	.	gene_id "XLOC_002172"; transcript_id "LNC_000321"; gene_type "lincRNA";
A01	Cufflinks	exon	90943019	90943119	.	-	.	gene_id "XLOC_002172"; transcript_id "LNC_000322"; gene_type "lincRNA";
A01	Cufflinks	exon	90955470	90955537	.	-	.	gene_id "XLOC_002172"; transcript_id "LNC_000322"; gene_type "lincRNA";
A01	Cufflinks	exon	90955640	90956117	.	-	.	gene_id "XLOC_002172"; transcript_id "LNC_000322"; gene_type "lincRNA";
A01	Cufflinks	exon	90955093	90955537	.	-	.	gene_id "XLOC_002172"; transcript_id "LNC_000323"; gene_type "lincRNA";
A01	Cufflinks	exon	90955640	90956118	.	-	.	gene_id "XLOC_002172"; transcript_id "LNC_000323"; gene_type "lincRNA";
A01	Cufflinks	exon	90955093	90955211	.	-	.	gene_id "XLOC_002172"; transcript_id "LNC_000324"; gene_type "lincRNA";
A01	Cufflinks	exon	90955470	90955537	.	-	.	gene_id "XLOC_002172"; transcript_id "LNC_000324"; gene_type "lincRNA";
A01	Cufflinks	exon	90955640	90956118	.	-	.	gene_id "XLOC_002172"; transcript_id "LNC_000324"; gene_type "lincRNA";
A01	Cufflinks	exon	90940955	90941266	.	-	.	gene_id "XLOC_002175"; transcript_id "LNC_000325"; gene_type "lincRNA";
A01	Cufflinks	exon	90951393	90951646	.	-	.	gene_id "XLOC_002180"; transcript_id "LNC_000326"; gene_type "lincRNA";
A01	Cufflinks	exon	91456249	91457291	.	-	.	gene_id "XLOC_002193"; transcript_id "LNC_000327"; gene_type "lincRNA";
A01	Cufflinks	exon	91457374	91457480	.	-	.	gene_id "XLOC_002193"; transcript_id "LNC_000327"; gene_type "lincRNA";
A01	Cufflinks	exon	91457550	91457895	.	-	.	gene_id "XLOC_002193"; transcript_id "LNC_000327"; gene_type "lincRNA";
A01	Cufflinks	exon	91458001	91458250	.	-	.	gene_id "XLOC_002193"; transcript_id "LNC_000327"; gene_type "lincRNA";
A01	Cufflinks	exon	91572535	91573116	.	-	.	gene_id "XLOC_002196"; transcript_id "LNC_000328"; gene_type "lincRNA";
A01	Cufflinks	exon	91573357	91573603	.	-	.	gene_id "XLOC_002196"; transcript_id "LNC_000328"; gene_type "lincRNA";
A01	Cufflinks	exon	91645580	91646118	.	-	.	gene_id "XLOC_002197"; transcript_id "LNC_000329"; gene_type "lincRNA";
A01	Cufflinks	exon	91646407	91646690	.	-	.	gene_id "XLOC_002197"; transcript_id "LNC_000329"; gene_type "lincRNA";
A01	Cufflinks	exon	92494451	92494649	.	-	.	gene_id "XLOC_002213"; transcript_id "LNC_000330"; gene_type "lincRNA";
A01	Cufflinks	exon	92494935	92495133	.	-	.	gene_id "XLOC_002213"; transcript_id "LNC_000330"; gene_type "lincRNA";
A01	Cufflinks	exon	92766364	92767015	.	-	.	gene_id "XLOC_002215"; transcript_id "LNC_000331"; gene_type "lincRNA";
A01	Cufflinks	exon	92767421	92767662	.	-	.	gene_id "XLOC_002215"; transcript_id "LNC_000331"; gene_type "lincRNA";
A01	Cufflinks	exon	92862423	92862720	.	-	.	gene_id "XLOC_002216"; transcript_id "LNC_000332"; gene_type "lincRNA";
A01	Cufflinks	exon	92863073	92863175	.	-	.	gene_id "XLOC_002216"; transcript_id "LNC_000332"; gene_type "lincRNA";
A01	Cufflinks	exon	92970531	92970750	.	-	.	gene_id "XLOC_002219"; transcript_id "LNC_000333"; gene_type "lincRNA";
A01	Cufflinks	exon	92970981	92971215	.	-	.	gene_id "XLOC_002219"; transcript_id "LNC_000333"; gene_type "lincRNA";
A01	Cufflinks	exon	92973494	92973617	.	-	.	gene_id "XLOC_002219"; transcript_id "LNC_000333"; gene_type "lincRNA";
A01	Cufflinks	exon	92970843	92971272	.	-	.	gene_id "XLOC_002219"; transcript_id "LNC_000334"; gene_type "lincRNA";
A01	Cufflinks	exon	92973494	92973615	.	-	.	gene_id "XLOC_002219"; transcript_id "LNC_000334"; gene_type "lincRNA";
A01	Cufflinks	exon	93239997	93240550	.	-	.	gene_id "XLOC_002227"; transcript_id "LNC_000335"; gene_type "lincRNA";
A01	Cufflinks	exon	93240636	93241988	.	-	.	gene_id "XLOC_002227"; transcript_id "LNC_000335"; gene_type "lincRNA";
A01	Cufflinks	exon	93239997	93240550	.	-	.	gene_id "XLOC_002227"; transcript_id "LNC_000336"; gene_type "lincRNA";
A01	Cufflinks	exon	93240639	93241578	.	-	.	gene_id "XLOC_002227"; transcript_id "LNC_000336"; gene_type "lincRNA";
A01	Cufflinks	exon	93241706	93242030	.	-	.	gene_id "XLOC_002227"; transcript_id "LNC_000336"; gene_type "lincRNA";
A01	Cufflinks	exon	93239997	93240550	.	-	.	gene_id "XLOC_002227"; transcript_id "LNC_000337"; gene_type "lincRNA";
A01	Cufflinks	exon	93240639	93241578	.	-	.	gene_id "XLOC_002227"; transcript_id "LNC_000337"; gene_type "lincRNA";
A01	Cufflinks	exon	93241669	93242030	.	-	.	gene_id "XLOC_002227"; transcript_id "LNC_000337"; gene_type "lincRNA";
A01	Cufflinks	exon	93255727	93256599	.	-	.	gene_id "XLOC_002229"; transcript_id "LNC_000338"; gene_type "lincRNA";
A01	Cufflinks	exon	93826991	93827530	.	-	.	gene_id "XLOC_002242"; transcript_id "LNC_000339"; gene_type "lincRNA";
A01	Cufflinks	exon	93828051	93828285	.	-	.	gene_id "XLOC_002242"; transcript_id "LNC_000339"; gene_type "lincRNA";
A01	Cufflinks	exon	93994254	93994548	.	-	.	gene_id "XLOC_002250"; transcript_id "LNC_000340"; gene_type "lincRNA";
A01	Cufflinks	exon	94011146	94013721	.	-	.	gene_id "XLOC_002251"; transcript_id "LNC_000341"; gene_type "lincRNA";
A01	Cufflinks	exon	94076215	94077261	.	-	.	gene_id "XLOC_002252"; transcript_id "LNC_000342"; gene_type "lincRNA";
A01	Cufflinks	exon	94077546	94077871	.	-	.	gene_id "XLOC_002252"; transcript_id "LNC_000342"; gene_type "lincRNA";
A01	Cufflinks	exon	94089489	94090096	.	-	.	gene_id "XLOC_002253"; transcript_id "LNC_000343"; gene_type "lincRNA";
A01	Cufflinks	exon	94090347	94090617	.	-	.	gene_id "XLOC_002253"; transcript_id "LNC_000343"; gene_type "lincRNA";
A01	Cufflinks	exon	94846327	94849090	.	-	.	gene_id "XLOC_002271"; transcript_id "LNC_000344"; gene_type "lincRNA";
A01	Cufflinks	exon	94960455	94960905	.	-	.	gene_id "XLOC_002277"; transcript_id "LNC_000345"; gene_type "lincRNA";
A01	Cufflinks	exon	94961147	94961279	.	-	.	gene_id "XLOC_002277"; transcript_id "LNC_000345"; gene_type "lincRNA";
A01	Cufflinks	exon	95688596	95689846	.	-	.	gene_id "XLOC_002294"; transcript_id "LNC_000346"; gene_type "lincRNA";
A01	Cufflinks	exon	95690175	95690543	.	-	.	gene_id "XLOC_002294"; transcript_id "LNC_000346"; gene_type "lincRNA";
A01	Cufflinks	exon	95688596	95689846	.	-	.	gene_id "XLOC_002294"; transcript_id "LNC_000347"; gene_type "lincRNA";
A01	Cufflinks	exon	95689961	95690040	.	-	.	gene_id "XLOC_002294"; transcript_id "LNC_000347"; gene_type "lincRNA";
A01	Cufflinks	exon	95690175	95690708	.	-	.	gene_id "XLOC_002294"; transcript_id "LNC_000347"; gene_type "lincRNA";
A01	Cufflinks	exon	95722033	95722628	.	-	.	gene_id "XLOC_002295"; transcript_id "LNC_000348"; gene_type "lincRNA";
A01	Cufflinks	exon	95722865	95723088	.	-	.	gene_id "XLOC_002295"; transcript_id "LNC_000348"; gene_type "lincRNA";
A01	Cufflinks	exon	96488064	96488471	.	-	.	gene_id "XLOC_002320"; transcript_id "LNC_000349"; gene_type "lincRNA";
A01	Cufflinks	exon	96488770	96489042	.	-	.	gene_id "XLOC_002320"; transcript_id "LNC_000349"; gene_type "lincRNA";
A01	Cufflinks	exon	96968106	96968456	.	-	.	gene_id "XLOC_002328"; transcript_id "LNC_000350"; gene_type "lincRNA";
A01	Cufflinks	exon	97147753	97148075	.	-	.	gene_id "XLOC_002340"; transcript_id "LNC_000351"; gene_type "lincRNA";
A01	Cufflinks	exon	97199344	97199699	.	-	.	gene_id "XLOC_002341"; transcript_id "LNC_000352"; gene_type "lincRNA";
A01	Cufflinks	exon	97268213	97268562	.	-	.	gene_id "XLOC_002344"; transcript_id "LNC_000353"; gene_type "lincRNA";
A01	Cufflinks	exon	97268899	97269103	.	-	.	gene_id "XLOC_002344"; transcript_id "LNC_000353"; gene_type "lincRNA";
A01	Cufflinks	exon	98215552	98216457	.	-	.	gene_id "XLOC_002378"; transcript_id "LNC_000354"; gene_type "lincRNA";
A01	Cufflinks	exon	98216762	98217056	.	-	.	gene_id "XLOC_002378"; transcript_id "LNC_000354"; gene_type "lincRNA";
A01	Cufflinks	exon	98215552	98215936	.	-	.	gene_id "XLOC_002378"; transcript_id "LNC_000355"; gene_type "lincRNA";
A01	Cufflinks	exon	98216348	98216457	.	-	.	gene_id "XLOC_002378"; transcript_id "LNC_000355"; gene_type "lincRNA";
A01	Cufflinks	exon	98216764	98217058	.	-	.	gene_id "XLOC_002378"; transcript_id "LNC_000355"; gene_type "lincRNA";
A01	Cufflinks	exon	98215552	98216457	.	-	.	gene_id "XLOC_002378"; transcript_id "LNC_000356"; gene_type "lincRNA";
A01	Cufflinks	exon	98216764	98217067	.	-	.	gene_id "XLOC_002378"; transcript_id "LNC_000356"; gene_type "lincRNA";
A01	Cufflinks	exon	98261211	98261922	.	-	.	gene_id "XLOC_002380"; transcript_id "LNC_000357"; gene_type "lincRNA";
A01	Cufflinks	exon	98262014	98262213	.	-	.	gene_id "XLOC_002380"; transcript_id "LNC_000357"; gene_type "lincRNA";
A01	Cufflinks	exon	98939904	98940814	.	-	.	gene_id "XLOC_002416"; transcript_id "LNC_000358"; gene_type "lincRNA";
A01	Cufflinks	exon	99074188	99075276	.	-	.	gene_id "XLOC_002419"; transcript_id "LNC_000359"; gene_type "lincRNA";
A01	Cufflinks	exon	99282250	99282527	.	-	.	gene_id "XLOC_002430"; transcript_id "LNC_000360"; gene_type "lincRNA";
A01	Cufflinks	exon	99282705	99283712	.	-	.	gene_id "XLOC_002430"; transcript_id "LNC_000360"; gene_type "lincRNA";
A02	Cufflinks	exon	274321	275007	.	+	.	gene_id "XLOC_002478"; transcript_id "LNC_000361"; gene_type "lincRNA";
A02	Cufflinks	exon	275418	275816	.	+	.	gene_id "XLOC_002478"; transcript_id "LNC_000361"; gene_type "lincRNA";
A02	Cufflinks	exon	1253502	1254047	.	+	.	gene_id "XLOC_002529"; transcript_id "LNC_000362"; gene_type "lincRNA";
A02	Cufflinks	exon	1494851	1495101	.	+	.	gene_id "XLOC_002537"; transcript_id "LNC_000363"; gene_type "lincRNA";
A02	Cufflinks	exon	1495214	1496000	.	+	.	gene_id "XLOC_002537"; transcript_id "LNC_000363"; gene_type "lincRNA";
A02	Cufflinks	exon	2005303	2006153	.	+	.	gene_id "XLOC_002559"; transcript_id "LNC_000364"; gene_type "antisense_lncRNA";
A02	Cufflinks	exon	2006236	2006496	.	+	.	gene_id "XLOC_002559"; transcript_id "LNC_000364"; gene_type "antisense_lncRNA";
A02	Cufflinks	exon	2695990	2696841	.	+	.	gene_id "XLOC_002584"; transcript_id "LNC_000365"; gene_type "lincRNA";
A02	Cufflinks	exon	3093716	3094319	.	+	.	gene_id "XLOC_002596"; transcript_id "LNC_000366"; gene_type "lincRNA";
A02	Cufflinks	exon	3094840	3094943	.	+	.	gene_id "XLOC_002596"; transcript_id "LNC_000366"; gene_type "lincRNA";
A02	Cufflinks	exon	3095172	3096186	.	+	.	gene_id "XLOC_002596"; transcript_id "LNC_000366"; gene_type "lincRNA";
A02	Cufflinks	exon	3104085	3104085	.	+	.	gene_id "XLOC_002596"; transcript_id "LNC_000367"; gene_type "lincRNA";
A02	Cufflinks	exon	3104313	3105401	.	+	.	gene_id "XLOC_002596"; transcript_id "LNC_000367"; gene_type "lincRNA";
A02	Cufflinks	exon	3084992	3085509	.	+	.	gene_id "XLOC_002598"; transcript_id "LNC_000368"; gene_type "lincRNA";
A02	Cufflinks	exon	3284589	3284733	.	+	.	gene_id "XLOC_002605"; transcript_id "LNC_000369"; gene_type "antisense_lncRNA";
A02	Cufflinks	exon	3285054	3285827	.	+	.	gene_id "XLOC_002605"; transcript_id "LNC_000369"; gene_type "antisense_lncRNA";
A02	Cufflinks	exon	4248414	4248994	.	+	.	gene_id "XLOC_002649"; transcript_id "LNC_000370"; gene_type "lincRNA";
A02	Cufflinks	exon	4591657	4591806	.	+	.	gene_id "XLOC_002664"; transcript_id "LNC_000371"; gene_type "lincRNA";
A02	Cufflinks	exon	4592256	4593178	.	+	.	gene_id "XLOC_002664"; transcript_id "LNC_000371"; gene_type "lincRNA";
A02	Cufflinks	exon	4822699	4823927	.	+	.	gene_id "XLOC_002668"; transcript_id "LNC_000372"; gene_type "lincRNA";
A02	Cufflinks	exon	5180412	5180504	.	+	.	gene_id "XLOC_002679"; transcript_id "LNC_000373"; gene_type "lincRNA";
A02	Cufflinks	exon	5180856	5181855	.	+	.	gene_id "XLOC_002679"; transcript_id "LNC_000373"; gene_type "lincRNA";
A02	Cufflinks	exon	5903258	5903566	.	+	.	gene_id "XLOC_002698"; transcript_id "LNC_000374"; gene_type "lincRNA";
A02	Cufflinks	exon	5903917	5904342	.	+	.	gene_id "XLOC_002698"; transcript_id "LNC_000374"; gene_type "lincRNA";
A02	Cufflinks	exon	6153952	6154195	.	+	.	gene_id "XLOC_002706"; transcript_id "LNC_000375"; gene_type "lincRNA";
A02	Cufflinks	exon	6154318	6155651	.	+	.	gene_id "XLOC_002706"; transcript_id "LNC_000375"; gene_type "lincRNA";
A02	Cufflinks	exon	7205393	7205529	.	+	.	gene_id "XLOC_002726"; transcript_id "LNC_000376"; gene_type "lincRNA";
A02	Cufflinks	exon	7205955	7206827	.	+	.	gene_id "XLOC_002726"; transcript_id "LNC_000376"; gene_type "lincRNA";
A02	Cufflinks	exon	7486574	7488144	.	+	.	gene_id "XLOC_002741"; transcript_id "LNC_000377"; gene_type "lincRNA";
A02	Cufflinks	exon	7539320	7539877	.	+	.	gene_id "XLOC_002742"; transcript_id "LNC_000378"; gene_type "lincRNA";
A02	Cufflinks	exon	7559218	7559474	.	+	.	gene_id "XLOC_002743"; transcript_id "LNC_000379"; gene_type "lincRNA";
A02	Cufflinks	exon	8512978	8514287	.	+	.	gene_id "XLOC_002770"; transcript_id "LNC_000380"; gene_type "lincRNA";
A02	Cufflinks	exon	8535253	8535599	.	+	.	gene_id "XLOC_002771"; transcript_id "LNC_000381"; gene_type "lincRNA";
A02	Cufflinks	exon	8535864	8536231	.	+	.	gene_id "XLOC_002771"; transcript_id "LNC_000381"; gene_type "lincRNA";
A02	Cufflinks	exon	8537004	8537182	.	+	.	gene_id "XLOC_002771"; transcript_id "LNC_000381"; gene_type "lincRNA";
A02	Cufflinks	exon	8537374	8538228	.	+	.	gene_id "XLOC_002771"; transcript_id "LNC_000381"; gene_type "lincRNA";
A02	Cufflinks	exon	8535255	8535599	.	+	.	gene_id "XLOC_002771"; transcript_id "LNC_000382"; gene_type "lincRNA";
A02	Cufflinks	exon	8535864	8536443	.	+	.	gene_id "XLOC_002771"; transcript_id "LNC_000382"; gene_type "lincRNA";
A02	Cufflinks	exon	8535255	8536231	.	+	.	gene_id "XLOC_002771"; transcript_id "LNC_000383"; gene_type "lincRNA";
A02	Cufflinks	exon	8537004	8537182	.	+	.	gene_id "XLOC_002771"; transcript_id "LNC_000383"; gene_type "lincRNA";
A02	Cufflinks	exon	8537374	8538228	.	+	.	gene_id "XLOC_002771"; transcript_id "LNC_000383"; gene_type "lincRNA";
A02	Cufflinks	exon	8536633	8536990	.	+	.	gene_id "XLOC_002772"; transcript_id "LNC_000384"; gene_type "lincRNA";
A02	Cufflinks	exon	9488858	9489346	.	+	.	gene_id "XLOC_002790"; transcript_id "LNC_000385"; gene_type "lincRNA";
A02	Cufflinks	exon	9765310	9765498	.	+	.	gene_id "XLOC_002799"; transcript_id "LNC_000386"; gene_type "lincRNA";
A02	Cufflinks	exon	9765585	9767255	.	+	.	gene_id "XLOC_002799"; transcript_id "LNC_000386"; gene_type "lincRNA";
A02	Cufflinks	exon	9863925	9864581	.	+	.	gene_id "XLOC_002801"; transcript_id "LNC_000387"; gene_type "lincRNA";
A02	Cufflinks	exon	9864675	9866070	.	+	.	gene_id "XLOC_002801"; transcript_id "LNC_000387"; gene_type "lincRNA";
A02	Cufflinks	exon	9863925	9864581	.	+	.	gene_id "XLOC_002801"; transcript_id "LNC_000388"; gene_type "lincRNA";
A02	Cufflinks	exon	9864675	9865804	.	+	.	gene_id "XLOC_002801"; transcript_id "LNC_000388"; gene_type "lincRNA";
A02	Cufflinks	exon	9870175	9870482	.	+	.	gene_id "XLOC_002801"; transcript_id "LNC_000388"; gene_type "lincRNA";
A02	Cufflinks	exon	9863928	9864085	.	+	.	gene_id "XLOC_002801"; transcript_id "LNC_000389"; gene_type "lincRNA";
A02	Cufflinks	exon	9864481	9864581	.	+	.	gene_id "XLOC_002801"; transcript_id "LNC_000389"; gene_type "lincRNA";
A02	Cufflinks	exon	9864675	9866070	.	+	.	gene_id "XLOC_002801"; transcript_id "LNC_000389"; gene_type "lincRNA";
A02	Cufflinks	exon	9863928	9864085	.	+	.	gene_id "XLOC_002801"; transcript_id "LNC_000390"; gene_type "lincRNA";
A02	Cufflinks	exon	9864481	9864581	.	+	.	gene_id "XLOC_002801"; transcript_id "LNC_000390"; gene_type "lincRNA";
A02	Cufflinks	exon	9864675	9865793	.	+	.	gene_id "XLOC_002801"; transcript_id "LNC_000390"; gene_type "lincRNA";
A02	Cufflinks	exon	9870175	9870482	.	+	.	gene_id "XLOC_002801"; transcript_id "LNC_000390"; gene_type "lincRNA";
A02	Cufflinks	exon	9864000	9864581	.	+	.	gene_id "XLOC_002801"; transcript_id "LNC_000391"; gene_type "lincRNA";
A02	Cufflinks	exon	9864675	9865323	.	+	.	gene_id "XLOC_002801"; transcript_id "LNC_000391"; gene_type "lincRNA";
A02	Cufflinks	exon	9865605	9865804	.	+	.	gene_id "XLOC_002801"; transcript_id "LNC_000391"; gene_type "lincRNA";
A02	Cufflinks	exon	9870175	9870482	.	+	.	gene_id "XLOC_002801"; transcript_id "LNC_000391"; gene_type "lincRNA";
A02	Cufflinks	exon	9956255	9957222	.	+	.	gene_id "XLOC_002803"; transcript_id "LNC_000392"; gene_type "lincRNA";
A02	Cufflinks	exon	10700644	10701011	.	+	.	gene_id "XLOC_002819"; transcript_id "LNC_000393"; gene_type "lincRNA";
A02	Cufflinks	exon	10701865	10701934	.	+	.	gene_id "XLOC_002819"; transcript_id "LNC_000393"; gene_type "lincRNA";
A02	Cufflinks	exon	10722933	10723802	.	+	.	gene_id "XLOC_002819"; transcript_id "LNC_000393"; gene_type "lincRNA";
A02	Cufflinks	exon	11252429	11252697	.	+	.	gene_id "XLOC_002832"; transcript_id "LNC_000394"; gene_type "lincRNA";
A02	Cufflinks	exon	11252990	11253589	.	+	.	gene_id "XLOC_002832"; transcript_id "LNC_000394"; gene_type "lincRNA";
A02	Cufflinks	exon	11311404	11311775	.	+	.	gene_id "XLOC_002834"; transcript_id "LNC_000395"; gene_type "lincRNA";
A02	Cufflinks	exon	11746273	11746937	.	+	.	gene_id "XLOC_002842"; transcript_id "LNC_000396"; gene_type "lincRNA";
A02	Cufflinks	exon	11747068	11747117	.	+	.	gene_id "XLOC_002842"; transcript_id "LNC_000396"; gene_type "lincRNA";
A02	Cufflinks	exon	11747200	11747561	.	+	.	gene_id "XLOC_002842"; transcript_id "LNC_000396"; gene_type "lincRNA";
A02	Cufflinks	exon	11747644	11755745	.	+	.	gene_id "XLOC_002842"; transcript_id "LNC_000396"; gene_type "lincRNA";
A02	Cufflinks	exon	11746280	11746937	.	+	.	gene_id "XLOC_002842"; transcript_id "LNC_000397"; gene_type "lincRNA";
A02	Cufflinks	exon	11747071	11747117	.	+	.	gene_id "XLOC_002842"; transcript_id "LNC_000397"; gene_type "lincRNA";
A02	Cufflinks	exon	11747200	11747561	.	+	.	gene_id "XLOC_002842"; transcript_id "LNC_000397"; gene_type "lincRNA";
A02	Cufflinks	exon	11747644	11755745	.	+	.	gene_id "XLOC_002842"; transcript_id "LNC_000397"; gene_type "lincRNA";
A02	Cufflinks	exon	11746280	11746491	.	+	.	gene_id "XLOC_002842"; transcript_id "LNC_000398"; gene_type "lincRNA";
A02	Cufflinks	exon	11746770	11746937	.	+	.	gene_id "XLOC_002842"; transcript_id "LNC_000398"; gene_type "lincRNA";
A02	Cufflinks	exon	11747068	11747561	.	+	.	gene_id "XLOC_002842"; transcript_id "LNC_000398"; gene_type "lincRNA";
A02	Cufflinks	exon	11747644	11747775	.	+	.	gene_id "XLOC_002842"; transcript_id "LNC_000398"; gene_type "lincRNA";
A02	Cufflinks	exon	11755923	11756316	.	+	.	gene_id "XLOC_002842"; transcript_id "LNC_000398"; gene_type "lincRNA";
A02	Cufflinks	exon	11746299	11746937	.	+	.	gene_id "XLOC_002842"; transcript_id "LNC_000399"; gene_type "lincRNA";
A02	Cufflinks	exon	11747068	11747117	.	+	.	gene_id "XLOC_002842"; transcript_id "LNC_000399"; gene_type "lincRNA";
A02	Cufflinks	exon	11747200	11747561	.	+	.	gene_id "XLOC_002842"; transcript_id "LNC_000399"; gene_type "lincRNA";
A02	Cufflinks	exon	11747644	11747775	.	+	.	gene_id "XLOC_002842"; transcript_id "LNC_000399"; gene_type "lincRNA";
A02	Cufflinks	exon	11755923	11756316	.	+	.	gene_id "XLOC_002842"; transcript_id "LNC_000399"; gene_type "lincRNA";
A02	Cufflinks	exon	11746326	11746491	.	+	.	gene_id "XLOC_002842"; transcript_id "LNC_000400"; gene_type "lincRNA";
A02	Cufflinks	exon	11746770	11746937	.	+	.	gene_id "XLOC_002842"; transcript_id "LNC_000400"; gene_type "lincRNA";
A02	Cufflinks	exon	11747068	11747117	.	+	.	gene_id "XLOC_002842"; transcript_id "LNC_000400"; gene_type "lincRNA";
A02	Cufflinks	exon	11747200	11747561	.	+	.	gene_id "XLOC_002842"; transcript_id "LNC_000400"; gene_type "lincRNA";
A02	Cufflinks	exon	11747644	11747775	.	+	.	gene_id "XLOC_002842"; transcript_id "LNC_000400"; gene_type "lincRNA";
A02	Cufflinks	exon	11757499	11757570	.	+	.	gene_id "XLOC_002842"; transcript_id "LNC_000400"; gene_type "lincRNA";
A02	Cufflinks	exon	11746354	11746491	.	+	.	gene_id "XLOC_002842"; transcript_id "LNC_000401"; gene_type "lincRNA";
A02	Cufflinks	exon	11746770	11746937	.	+	.	gene_id "XLOC_002842"; transcript_id "LNC_000401"; gene_type "lincRNA";
A02	Cufflinks	exon	11747071	11747117	.	+	.	gene_id "XLOC_002842"; transcript_id "LNC_000401"; gene_type "lincRNA";
A02	Cufflinks	exon	11747200	11747561	.	+	.	gene_id "XLOC_002842"; transcript_id "LNC_000401"; gene_type "lincRNA";
A02	Cufflinks	exon	11747644	11747775	.	+	.	gene_id "XLOC_002842"; transcript_id "LNC_000401"; gene_type "lincRNA";
A02	Cufflinks	exon	11755923	11756316	.	+	.	gene_id "XLOC_002842"; transcript_id "LNC_000401"; gene_type "lincRNA";
A02	Cufflinks	exon	11746361	11746937	.	+	.	gene_id "XLOC_002842"; transcript_id "LNC_000402"; gene_type "lincRNA";
A02	Cufflinks	exon	11747071	11747117	.	+	.	gene_id "XLOC_002842"; transcript_id "LNC_000402"; gene_type "lincRNA";
A02	Cufflinks	exon	11747200	11747561	.	+	.	gene_id "XLOC_002842"; transcript_id "LNC_000402"; gene_type "lincRNA";
A02	Cufflinks	exon	11747644	11747785	.	+	.	gene_id "XLOC_002842"; transcript_id "LNC_000402"; gene_type "lincRNA";
A02	Cufflinks	exon	11755923	11756316	.	+	.	gene_id "XLOC_002842"; transcript_id "LNC_000402"; gene_type "lincRNA";
A02	Cufflinks	exon	12492989	12493513	.	+	.	gene_id "XLOC_002860"; transcript_id "LNC_000403"; gene_type "lincRNA";
A02	Cufflinks	exon	12493901	12494113	.	+	.	gene_id "XLOC_002860"; transcript_id "LNC_000403"; gene_type "lincRNA";
A02	Cufflinks	exon	12494243	12497851	.	+	.	gene_id "XLOC_002860"; transcript_id "LNC_000403"; gene_type "lincRNA";
A02	Cufflinks	exon	12493139	12493514	.	+	.	gene_id "XLOC_002860"; transcript_id "LNC_000404"; gene_type "lincRNA";
A02	Cufflinks	exon	12493901	12494733	.	+	.	gene_id "XLOC_002860"; transcript_id "LNC_000404"; gene_type "lincRNA";
A02	Cufflinks	exon	12496255	12496307	.	+	.	gene_id "XLOC_002860"; transcript_id "LNC_000404"; gene_type "lincRNA";
A02	Cufflinks	exon	12496887	12497851	.	+	.	gene_id "XLOC_002860"; transcript_id "LNC_000404"; gene_type "lincRNA";
A02	Cufflinks	exon	12975258	12975651	.	+	.	gene_id "XLOC_002865"; transcript_id "LNC_000405"; gene_type "lincRNA";
A02	Cufflinks	exon	12975756	12975815	.	+	.	gene_id "XLOC_002865"; transcript_id "LNC_000405"; gene_type "lincRNA";
A02	Cufflinks	exon	12975902	12976035	.	+	.	gene_id "XLOC_002865"; transcript_id "LNC_000405"; gene_type "lincRNA";
A02	Cufflinks	exon	12976237	12976497	.	+	.	gene_id "XLOC_002865"; transcript_id "LNC_000405"; gene_type "lincRNA";
A02	Cufflinks	exon	13833156	13833429	.	+	.	gene_id "XLOC_002873"; transcript_id "LNC_000406"; gene_type "lincRNA";
A02	Cufflinks	exon	13835613	13836815	.	+	.	gene_id "XLOC_002873"; transcript_id "LNC_000406"; gene_type "lincRNA";
A02	Cufflinks	exon	13833156	13833429	.	+	.	gene_id "XLOC_002873"; transcript_id "LNC_000407"; gene_type "lincRNA";
A02	Cufflinks	exon	13834057	13834187	.	+	.	gene_id "XLOC_002873"; transcript_id "LNC_000407"; gene_type "lincRNA";
A02	Cufflinks	exon	13835613	13836815	.	+	.	gene_id "XLOC_002873"; transcript_id "LNC_000407"; gene_type "lincRNA";
A02	Cufflinks	exon	14954620	14954905	.	+	.	gene_id "XLOC_002885"; transcript_id "LNC_000408"; gene_type "lincRNA";
A02	Cufflinks	exon	14955213	14955401	.	+	.	gene_id "XLOC_002885"; transcript_id "LNC_000408"; gene_type "lincRNA";
A02	Cufflinks	exon	14955521	14955581	.	+	.	gene_id "XLOC_002885"; transcript_id "LNC_000408"; gene_type "lincRNA";
A02	Cufflinks	exon	14955664	14958229	.	+	.	gene_id "XLOC_002885"; transcript_id "LNC_000408"; gene_type "lincRNA";
A02	Cufflinks	exon	14954625	14954905	.	+	.	gene_id "XLOC_002885"; transcript_id "LNC_000409"; gene_type "lincRNA";
A02	Cufflinks	exon	14955213	14955401	.	+	.	gene_id "XLOC_002885"; transcript_id "LNC_000409"; gene_type "lincRNA";
A02	Cufflinks	exon	14955521	14955581	.	+	.	gene_id "XLOC_002885"; transcript_id "LNC_000409"; gene_type "lincRNA";
A02	Cufflinks	exon	14955664	14956025	.	+	.	gene_id "XLOC_002885"; transcript_id "LNC_000409"; gene_type "lincRNA";
A02	Cufflinks	exon	14956139	14956248	.	+	.	gene_id "XLOC_002885"; transcript_id "LNC_000409"; gene_type "lincRNA";
A02	Cufflinks	exon	14960064	14960396	.	+	.	gene_id "XLOC_002885"; transcript_id "LNC_000409"; gene_type "lincRNA";
A02	Cufflinks	exon	14954625	14955401	.	+	.	gene_id "XLOC_002885"; transcript_id "LNC_000410"; gene_type "lincRNA";
A02	Cufflinks	exon	14955500	14955581	.	+	.	gene_id "XLOC_002885"; transcript_id "LNC_000410"; gene_type "lincRNA";
A02	Cufflinks	exon	14955664	14956025	.	+	.	gene_id "XLOC_002885"; transcript_id "LNC_000410"; gene_type "lincRNA";
A02	Cufflinks	exon	14956139	14956238	.	+	.	gene_id "XLOC_002885"; transcript_id "LNC_000410"; gene_type "lincRNA";
A02	Cufflinks	exon	14960064	14960396	.	+	.	gene_id "XLOC_002885"; transcript_id "LNC_000410"; gene_type "lincRNA";
A02	Cufflinks	exon	14954625	14954905	.	+	.	gene_id "XLOC_002885"; transcript_id "LNC_000411"; gene_type "lincRNA";
A02	Cufflinks	exon	14955165	14955401	.	+	.	gene_id "XLOC_002885"; transcript_id "LNC_000411"; gene_type "lincRNA";
A02	Cufflinks	exon	14955500	14955581	.	+	.	gene_id "XLOC_002885"; transcript_id "LNC_000411"; gene_type "lincRNA";
A02	Cufflinks	exon	14955664	14956025	.	+	.	gene_id "XLOC_002885"; transcript_id "LNC_000411"; gene_type "lincRNA";
A02	Cufflinks	exon	14956139	14956238	.	+	.	gene_id "XLOC_002885"; transcript_id "LNC_000411"; gene_type "lincRNA";
A02	Cufflinks	exon	14960064	14960396	.	+	.	gene_id "XLOC_002885"; transcript_id "LNC_000411"; gene_type "lincRNA";
A02	Cufflinks	exon	16189839	16189962	.	+	.	gene_id "XLOC_002898"; transcript_id "LNC_000412"; gene_type "lincRNA";
A02	Cufflinks	exon	16190071	16190859	.	+	.	gene_id "XLOC_002898"; transcript_id "LNC_000412"; gene_type "lincRNA";
A02	Cufflinks	exon	16266568	16267119	.	+	.	gene_id "XLOC_002901"; transcript_id "LNC_000413"; gene_type "lincRNA";
A02	Cufflinks	exon	20012807	20013249	.	+	.	gene_id "XLOC_002929"; transcript_id "LNC_000414"; gene_type "lincRNA";
A02	Cufflinks	exon	20013692	20013841	.	+	.	gene_id "XLOC_002929"; transcript_id "LNC_000414"; gene_type "lincRNA";
A02	Cufflinks	exon	20013945	20013992	.	+	.	gene_id "XLOC_002929"; transcript_id "LNC_000414"; gene_type "lincRNA";
A02	Cufflinks	exon	20014211	20014354	.	+	.	gene_id "XLOC_002929"; transcript_id "LNC_000414"; gene_type "lincRNA";
A02	Cufflinks	exon	20014488	20016787	.	+	.	gene_id "XLOC_002929"; transcript_id "LNC_000414"; gene_type "lincRNA";
A02	Cufflinks	exon	23083580	23083991	.	+	.	gene_id "XLOC_002943"; transcript_id "LNC_000415"; gene_type "lincRNA";
A02	Cufflinks	exon	28805473	28805851	.	+	.	gene_id "XLOC_002955"; transcript_id "LNC_000416"; gene_type "lincRNA";
A02	Cufflinks	exon	28805990	28806090	.	+	.	gene_id "XLOC_002955"; transcript_id "LNC_000416"; gene_type "lincRNA";
A02	Cufflinks	exon	28806419	28806547	.	+	.	gene_id "XLOC_002955"; transcript_id "LNC_000416"; gene_type "lincRNA";
A02	Cufflinks	exon	28806698	28807032	.	+	.	gene_id "XLOC_002955"; transcript_id "LNC_000416"; gene_type "lincRNA";
A02	Cufflinks	exon	28807125	28807266	.	+	.	gene_id "XLOC_002955"; transcript_id "LNC_000416"; gene_type "lincRNA";
A02	Cufflinks	exon	28807777	28807903	.	+	.	gene_id "XLOC_002955"; transcript_id "LNC_000416"; gene_type "lincRNA";
A02	Cufflinks	exon	28808608	28808732	.	+	.	gene_id "XLOC_002955"; transcript_id "LNC_000416"; gene_type "lincRNA";
A02	Cufflinks	exon	28808820	28808893	.	+	.	gene_id "XLOC_002955"; transcript_id "LNC_000416"; gene_type "lincRNA";
A02	Cufflinks	exon	28809050	28809182	.	+	.	gene_id "XLOC_002955"; transcript_id "LNC_000416"; gene_type "lincRNA";
A02	Cufflinks	exon	28809589	28810335	.	+	.	gene_id "XLOC_002955"; transcript_id "LNC_000416"; gene_type "lincRNA";
A02	Cufflinks	exon	28805473	28805851	.	+	.	gene_id "XLOC_002955"; transcript_id "LNC_000417"; gene_type "lincRNA";
A02	Cufflinks	exon	28806419	28806547	.	+	.	gene_id "XLOC_002955"; transcript_id "LNC_000417"; gene_type "lincRNA";
A02	Cufflinks	exon	28806698	28807266	.	+	.	gene_id "XLOC_002955"; transcript_id "LNC_000417"; gene_type "lincRNA";
A02	Cufflinks	exon	28807749	28807903	.	+	.	gene_id "XLOC_002955"; transcript_id "LNC_000417"; gene_type "lincRNA";
A02	Cufflinks	exon	28808608	28808732	.	+	.	gene_id "XLOC_002955"; transcript_id "LNC_000417"; gene_type "lincRNA";
A02	Cufflinks	exon	28808820	28808893	.	+	.	gene_id "XLOC_002955"; transcript_id "LNC_000417"; gene_type "lincRNA";
A02	Cufflinks	exon	28809050	28809182	.	+	.	gene_id "XLOC_002955"; transcript_id "LNC_000417"; gene_type "lincRNA";
A02	Cufflinks	exon	28809589	28810335	.	+	.	gene_id "XLOC_002955"; transcript_id "LNC_000417"; gene_type "lincRNA";
A02	Cufflinks	exon	28805495	28805851	.	+	.	gene_id "XLOC_002955"; transcript_id "LNC_000418"; gene_type "lincRNA";
A02	Cufflinks	exon	28806419	28806547	.	+	.	gene_id "XLOC_002955"; transcript_id "LNC_000418"; gene_type "lincRNA";
A02	Cufflinks	exon	28806698	28807032	.	+	.	gene_id "XLOC_002955"; transcript_id "LNC_000418"; gene_type "lincRNA";
A02	Cufflinks	exon	28807125	28807266	.	+	.	gene_id "XLOC_002955"; transcript_id "LNC_000418"; gene_type "lincRNA";
A02	Cufflinks	exon	28807777	28807903	.	+	.	gene_id "XLOC_002955"; transcript_id "LNC_000418"; gene_type "lincRNA";
A02	Cufflinks	exon	28808608	28808732	.	+	.	gene_id "XLOC_002955"; transcript_id "LNC_000418"; gene_type "lincRNA";
A02	Cufflinks	exon	28808820	28808893	.	+	.	gene_id "XLOC_002955"; transcript_id "LNC_000418"; gene_type "lincRNA";
A02	Cufflinks	exon	28809050	28809182	.	+	.	gene_id "XLOC_002955"; transcript_id "LNC_000418"; gene_type "lincRNA";
A02	Cufflinks	exon	28809589	28810335	.	+	.	gene_id "XLOC_002955"; transcript_id "LNC_000418"; gene_type "lincRNA";
A02	Cufflinks	exon	28805495	28805851	.	+	.	gene_id "XLOC_002955"; transcript_id "LNC_000419"; gene_type "lincRNA";
A02	Cufflinks	exon	28805990	28806090	.	+	.	gene_id "XLOC_002955"; transcript_id "LNC_000419"; gene_type "lincRNA";
A02	Cufflinks	exon	28806419	28806547	.	+	.	gene_id "XLOC_002955"; transcript_id "LNC_000419"; gene_type "lincRNA";
A02	Cufflinks	exon	28806698	28807032	.	+	.	gene_id "XLOC_002955"; transcript_id "LNC_000419"; gene_type "lincRNA";
A02	Cufflinks	exon	28807125	28807266	.	+	.	gene_id "XLOC_002955"; transcript_id "LNC_000419"; gene_type "lincRNA";
A02	Cufflinks	exon	28807749	28807903	.	+	.	gene_id "XLOC_002955"; transcript_id "LNC_000419"; gene_type "lincRNA";
A02	Cufflinks	exon	28808608	28808732	.	+	.	gene_id "XLOC_002955"; transcript_id "LNC_000419"; gene_type "lincRNA";
A02	Cufflinks	exon	28808820	28808893	.	+	.	gene_id "XLOC_002955"; transcript_id "LNC_000419"; gene_type "lincRNA";
A02	Cufflinks	exon	28809050	28809182	.	+	.	gene_id "XLOC_002955"; transcript_id "LNC_000419"; gene_type "lincRNA";
A02	Cufflinks	exon	28809589	28810335	.	+	.	gene_id "XLOC_002955"; transcript_id "LNC_000419"; gene_type "lincRNA";
A02	Cufflinks	exon	28805495	28805851	.	+	.	gene_id "XLOC_002955"; transcript_id "LNC_000420"; gene_type "lincRNA";
A02	Cufflinks	exon	28805990	28806090	.	+	.	gene_id "XLOC_002955"; transcript_id "LNC_000420"; gene_type "lincRNA";
A02	Cufflinks	exon	28806419	28806547	.	+	.	gene_id "XLOC_002955"; transcript_id "LNC_000420"; gene_type "lincRNA";
A02	Cufflinks	exon	28806698	28807266	.	+	.	gene_id "XLOC_002955"; transcript_id "LNC_000420"; gene_type "lincRNA";
A02	Cufflinks	exon	28807777	28807919	.	+	.	gene_id "XLOC_002955"; transcript_id "LNC_000420"; gene_type "lincRNA";
A02	Cufflinks	exon	28808608	28808732	.	+	.	gene_id "XLOC_002955"; transcript_id "LNC_000420"; gene_type "lincRNA";
A02	Cufflinks	exon	28808820	28808893	.	+	.	gene_id "XLOC_002955"; transcript_id "LNC_000420"; gene_type "lincRNA";
A02	Cufflinks	exon	28809050	28809182	.	+	.	gene_id "XLOC_002955"; transcript_id "LNC_000420"; gene_type "lincRNA";
A02	Cufflinks	exon	28809589	28810335	.	+	.	gene_id "XLOC_002955"; transcript_id "LNC_000420"; gene_type "lincRNA";
A02	Cufflinks	exon	28805495	28805851	.	+	.	gene_id "XLOC_002955"; transcript_id "LNC_000421"; gene_type "lincRNA";
A02	Cufflinks	exon	28805990	28806090	.	+	.	gene_id "XLOC_002955"; transcript_id "LNC_000421"; gene_type "lincRNA";
A02	Cufflinks	exon	28806419	28806547	.	+	.	gene_id "XLOC_002955"; transcript_id "LNC_000421"; gene_type "lincRNA";
A02	Cufflinks	exon	28806698	28806763	.	+	.	gene_id "XLOC_002955"; transcript_id "LNC_000421"; gene_type "lincRNA";
A02	Cufflinks	exon	28806992	28807032	.	+	.	gene_id "XLOC_002955"; transcript_id "LNC_000421"; gene_type "lincRNA";
A02	Cufflinks	exon	28807125	28807266	.	+	.	gene_id "XLOC_002955"; transcript_id "LNC_000421"; gene_type "lincRNA";
A02	Cufflinks	exon	28807777	28807903	.	+	.	gene_id "XLOC_002955"; transcript_id "LNC_000421"; gene_type "lincRNA";
A02	Cufflinks	exon	28808608	28808732	.	+	.	gene_id "XLOC_002955"; transcript_id "LNC_000421"; gene_type "lincRNA";
A02	Cufflinks	exon	28808820	28808893	.	+	.	gene_id "XLOC_002955"; transcript_id "LNC_000421"; gene_type "lincRNA";
A02	Cufflinks	exon	28809050	28809182	.	+	.	gene_id "XLOC_002955"; transcript_id "LNC_000421"; gene_type "lincRNA";
A02	Cufflinks	exon	28809589	28810335	.	+	.	gene_id "XLOC_002955"; transcript_id "LNC_000421"; gene_type "lincRNA";
A02	Cufflinks	exon	28805504	28805851	.	+	.	gene_id "XLOC_002955"; transcript_id "LNC_000422"; gene_type "lincRNA";
A02	Cufflinks	exon	28805990	28806090	.	+	.	gene_id "XLOC_002955"; transcript_id "LNC_000422"; gene_type "lincRNA";
A02	Cufflinks	exon	28806419	28806547	.	+	.	gene_id "XLOC_002955"; transcript_id "LNC_000422"; gene_type "lincRNA";
A02	Cufflinks	exon	28806698	28807266	.	+	.	gene_id "XLOC_002955"; transcript_id "LNC_000422"; gene_type "lincRNA";
A02	Cufflinks	exon	28807777	28807903	.	+	.	gene_id "XLOC_002955"; transcript_id "LNC_000422"; gene_type "lincRNA";
A02	Cufflinks	exon	28808608	28808732	.	+	.	gene_id "XLOC_002955"; transcript_id "LNC_000422"; gene_type "lincRNA";
A02	Cufflinks	exon	28808820	28808910	.	+	.	gene_id "XLOC_002955"; transcript_id "LNC_000422"; gene_type "lincRNA";
A02	Cufflinks	exon	28809050	28809182	.	+	.	gene_id "XLOC_002955"; transcript_id "LNC_000422"; gene_type "lincRNA";
A02	Cufflinks	exon	28809589	28810335	.	+	.	gene_id "XLOC_002955"; transcript_id "LNC_000422"; gene_type "lincRNA";
A02	Cufflinks	exon	28805504	28805851	.	+	.	gene_id "XLOC_002955"; transcript_id "LNC_000423"; gene_type "lincRNA";
A02	Cufflinks	exon	28805990	28806090	.	+	.	gene_id "XLOC_002955"; transcript_id "LNC_000423"; gene_type "lincRNA";
A02	Cufflinks	exon	28806419	28806547	.	+	.	gene_id "XLOC_002955"; transcript_id "LNC_000423"; gene_type "lincRNA";
A02	Cufflinks	exon	28806698	28806763	.	+	.	gene_id "XLOC_002955"; transcript_id "LNC_000423"; gene_type "lincRNA";
A02	Cufflinks	exon	28807125	28807266	.	+	.	gene_id "XLOC_002955"; transcript_id "LNC_000423"; gene_type "lincRNA";
A02	Cufflinks	exon	28807777	28807903	.	+	.	gene_id "XLOC_002955"; transcript_id "LNC_000423"; gene_type "lincRNA";
A02	Cufflinks	exon	28808608	28808732	.	+	.	gene_id "XLOC_002955"; transcript_id "LNC_000423"; gene_type "lincRNA";
A02	Cufflinks	exon	28808820	28808893	.	+	.	gene_id "XLOC_002955"; transcript_id "LNC_000423"; gene_type "lincRNA";
A02	Cufflinks	exon	28809050	28809182	.	+	.	gene_id "XLOC_002955"; transcript_id "LNC_000423"; gene_type "lincRNA";
A02	Cufflinks	exon	28809589	28810335	.	+	.	gene_id "XLOC_002955"; transcript_id "LNC_000423"; gene_type "lincRNA";
A02	Cufflinks	exon	29658386	29658624	.	+	.	gene_id "XLOC_002959"; transcript_id "LNC_000424"; gene_type "lincRNA";
A02	Cufflinks	exon	29658923	29659251	.	+	.	gene_id "XLOC_002959"; transcript_id "LNC_000424"; gene_type "lincRNA";
A02	Cufflinks	exon	29658386	29658624	.	+	.	gene_id "XLOC_002959"; transcript_id "LNC_000425"; gene_type "lincRNA";
A02	Cufflinks	exon	29658917	29659251	.	+	.	gene_id "XLOC_002959"; transcript_id "LNC_000425"; gene_type "lincRNA";
A02	Cufflinks	exon	31924348	31924744	.	+	.	gene_id "XLOC_002965"; transcript_id "LNC_000426"; gene_type "lincRNA";
A02	Cufflinks	exon	34908373	34908534	.	+	.	gene_id "XLOC_002986"; transcript_id "LNC_000427"; gene_type "lincRNA";
A02	Cufflinks	exon	34908642	34908745	.	+	.	gene_id "XLOC_002986"; transcript_id "LNC_000427"; gene_type "lincRNA";
A02	Cufflinks	exon	34909405	34909459	.	+	.	gene_id "XLOC_002986"; transcript_id "LNC_000427"; gene_type "lincRNA";
A02	Cufflinks	exon	34910094	34910706	.	+	.	gene_id "XLOC_002986"; transcript_id "LNC_000427"; gene_type "lincRNA";
A02	Cufflinks	exon	34908375	34908534	.	+	.	gene_id "XLOC_002986"; transcript_id "LNC_000428"; gene_type "lincRNA";
A02	Cufflinks	exon	34908647	34908745	.	+	.	gene_id "XLOC_002986"; transcript_id "LNC_000428"; gene_type "lincRNA";
A02	Cufflinks	exon	34909405	34910706	.	+	.	gene_id "XLOC_002986"; transcript_id "LNC_000428"; gene_type "lincRNA";
A02	Cufflinks	exon	34908376	34908534	.	+	.	gene_id "XLOC_002986"; transcript_id "LNC_000429"; gene_type "lincRNA";
A02	Cufflinks	exon	34908642	34908745	.	+	.	gene_id "XLOC_002986"; transcript_id "LNC_000429"; gene_type "lincRNA";
A02	Cufflinks	exon	34909405	34910706	.	+	.	gene_id "XLOC_002986"; transcript_id "LNC_000429"; gene_type "lincRNA";
A02	Cufflinks	exon	34908401	34908480	.	+	.	gene_id "XLOC_002986"; transcript_id "LNC_000430"; gene_type "lincRNA";
A02	Cufflinks	exon	34908642	34908745	.	+	.	gene_id "XLOC_002986"; transcript_id "LNC_000430"; gene_type "lincRNA";
A02	Cufflinks	exon	34909405	34910706	.	+	.	gene_id "XLOC_002986"; transcript_id "LNC_000430"; gene_type "lincRNA";
A02	Cufflinks	exon	40529027	40530094	.	+	.	gene_id "XLOC_003012"; transcript_id "LNC_000431"; gene_type "lincRNA";
A02	Cufflinks	exon	41268519	41268962	.	+	.	gene_id "XLOC_003019"; transcript_id "LNC_000432"; gene_type "lincRNA";
A02	Cufflinks	exon	41269654	41271123	.	+	.	gene_id "XLOC_003019"; transcript_id "LNC_000432"; gene_type "lincRNA";
A02	Cufflinks	exon	42611545	42611654	.	+	.	gene_id "XLOC_003030"; transcript_id "LNC_000433"; gene_type "lincRNA";
A02	Cufflinks	exon	42614802	42614868	.	+	.	gene_id "XLOC_003030"; transcript_id "LNC_000433"; gene_type "lincRNA";
A02	Cufflinks	exon	42616033	42616095	.	+	.	gene_id "XLOC_003030"; transcript_id "LNC_000433"; gene_type "lincRNA";
A02	Cufflinks	exon	42616182	42617857	.	+	.	gene_id "XLOC_003030"; transcript_id "LNC_000433"; gene_type "lincRNA";
A02	Cufflinks	exon	42611559	42611654	.	+	.	gene_id "XLOC_003030"; transcript_id "LNC_000434"; gene_type "lincRNA";
A02	Cufflinks	exon	42614802	42616095	.	+	.	gene_id "XLOC_003030"; transcript_id "LNC_000434"; gene_type "lincRNA";
A02	Cufflinks	exon	42616182	42616497	.	+	.	gene_id "XLOC_003030"; transcript_id "LNC_000434"; gene_type "lincRNA";
A02	Cufflinks	exon	42617172	42617857	.	+	.	gene_id "XLOC_003030"; transcript_id "LNC_000434"; gene_type "lincRNA";
A02	Cufflinks	exon	42904322	42904557	.	+	.	gene_id "XLOC_003032"; transcript_id "LNC_000435"; gene_type "lincRNA";
A02	Cufflinks	exon	42905043	42905563	.	+	.	gene_id "XLOC_003032"; transcript_id "LNC_000435"; gene_type "lincRNA";
A02	Cufflinks	exon	42907571	42908958	.	+	.	gene_id "XLOC_003032"; transcript_id "LNC_000435"; gene_type "lincRNA";
A02	Cufflinks	exon	42904330	42904557	.	+	.	gene_id "XLOC_003032"; transcript_id "LNC_000436"; gene_type "lincRNA";
A02	Cufflinks	exon	42905043	42908958	.	+	.	gene_id "XLOC_003032"; transcript_id "LNC_000436"; gene_type "lincRNA";
A02	Cufflinks	exon	42904348	42904557	.	+	.	gene_id "XLOC_003032"; transcript_id "LNC_000437"; gene_type "lincRNA";
A02	Cufflinks	exon	42905052	42908958	.	+	.	gene_id "XLOC_003032"; transcript_id "LNC_000437"; gene_type "lincRNA";
A02	Cufflinks	exon	45082724	45083150	.	+	.	gene_id "XLOC_003055"; transcript_id "LNC_000438"; gene_type "lincRNA";
A02	Cufflinks	exon	45083281	45084854	.	+	.	gene_id "XLOC_003055"; transcript_id "LNC_000438"; gene_type "lincRNA";
A02	Cufflinks	exon	51713543	51713880	.	+	.	gene_id "XLOC_003076"; transcript_id "LNC_000439"; gene_type "lincRNA";
A02	Cufflinks	exon	52438032	52438139	.	+	.	gene_id "XLOC_003079"; transcript_id "LNC_000440"; gene_type "antisense_lncRNA";
A02	Cufflinks	exon	52438243	52438311	.	+	.	gene_id "XLOC_003079"; transcript_id "LNC_000440"; gene_type "antisense_lncRNA";
A02	Cufflinks	exon	52438571	52438912	.	+	.	gene_id "XLOC_003079"; transcript_id "LNC_000440"; gene_type "antisense_lncRNA";
A02	Cufflinks	exon	54057273	54057852	.	+	.	gene_id "XLOC_003082"; transcript_id "LNC_000441"; gene_type "lincRNA";
A02	Cufflinks	exon	54057956	54059448	.	+	.	gene_id "XLOC_003082"; transcript_id "LNC_000441"; gene_type "lincRNA";
A02	Cufflinks	exon	55510177	55510319	.	+	.	gene_id "XLOC_003092"; transcript_id "LNC_000442"; gene_type "antisense_lncRNA";
A02	Cufflinks	exon	55510469	55511446	.	+	.	gene_id "XLOC_003092"; transcript_id "LNC_000442"; gene_type "antisense_lncRNA";
A02	Cufflinks	exon	55528097	55528421	.	+	.	gene_id "XLOC_003093"; transcript_id "LNC_000443"; gene_type "antisense_lncRNA";
A02	Cufflinks	exon	55528541	55529767	.	+	.	gene_id "XLOC_003093"; transcript_id "LNC_000443"; gene_type "antisense_lncRNA";
A02	Cufflinks	exon	56447826	56448649	.	+	.	gene_id "XLOC_003098"; transcript_id "LNC_000444"; gene_type "lincRNA";
A02	Cufflinks	exon	58186955	58187696	.	+	.	gene_id "XLOC_003103"; transcript_id "LNC_000445"; gene_type "lincRNA";
A02	Cufflinks	exon	58192389	58192677	.	+	.	gene_id "XLOC_003103"; transcript_id "LNC_000445"; gene_type "lincRNA";
A02	Cufflinks	exon	58186955	58187249	.	+	.	gene_id "XLOC_003103"; transcript_id "LNC_000446"; gene_type "lincRNA";
A02	Cufflinks	exon	58187510	58187696	.	+	.	gene_id "XLOC_003103"; transcript_id "LNC_000446"; gene_type "lincRNA";
A02	Cufflinks	exon	58187808	58188316	.	+	.	gene_id "XLOC_003103"; transcript_id "LNC_000446"; gene_type "lincRNA";
A02	Cufflinks	exon	58188440	58188542	.	+	.	gene_id "XLOC_003103"; transcript_id "LNC_000446"; gene_type "lincRNA";
A02	Cufflinks	exon	58192389	58192677	.	+	.	gene_id "XLOC_003103"; transcript_id "LNC_000446"; gene_type "lincRNA";
A02	Cufflinks	exon	58186955	58187249	.	+	.	gene_id "XLOC_003103"; transcript_id "LNC_000447"; gene_type "lincRNA";
A02	Cufflinks	exon	58187510	58187696	.	+	.	gene_id "XLOC_003103"; transcript_id "LNC_000447"; gene_type "lincRNA";
A02	Cufflinks	exon	58192389	58192677	.	+	.	gene_id "XLOC_003103"; transcript_id "LNC_000447"; gene_type "lincRNA";
A02	Cufflinks	exon	58186975	58187696	.	+	.	gene_id "XLOC_003103"; transcript_id "LNC_000448"; gene_type "lincRNA";
A02	Cufflinks	exon	58187808	58188316	.	+	.	gene_id "XLOC_003103"; transcript_id "LNC_000448"; gene_type "lincRNA";
A02	Cufflinks	exon	58188440	58188542	.	+	.	gene_id "XLOC_003103"; transcript_id "LNC_000448"; gene_type "lincRNA";
A02	Cufflinks	exon	58192389	58192677	.	+	.	gene_id "XLOC_003103"; transcript_id "LNC_000448"; gene_type "lincRNA";
A02	Cufflinks	exon	62871406	62871682	.	+	.	gene_id "XLOC_003129"; transcript_id "LNC_000449"; gene_type "lincRNA";
A02	Cufflinks	exon	62871904	62872129	.	+	.	gene_id "XLOC_003129"; transcript_id "LNC_000449"; gene_type "lincRNA";
A02	Cufflinks	exon	62872249	62872717	.	+	.	gene_id "XLOC_003129"; transcript_id "LNC_000449"; gene_type "lincRNA";
A02	Cufflinks	exon	62872863	62875095	.	+	.	gene_id "XLOC_003129"; transcript_id "LNC_000449"; gene_type "lincRNA";
A02	Cufflinks	exon	62871406	62872129	.	+	.	gene_id "XLOC_003129"; transcript_id "LNC_000450"; gene_type "lincRNA";
A02	Cufflinks	exon	62872249	62872307	.	+	.	gene_id "XLOC_003129"; transcript_id "LNC_000450"; gene_type "lincRNA";
A02	Cufflinks	exon	62872395	62872717	.	+	.	gene_id "XLOC_003129"; transcript_id "LNC_000450"; gene_type "lincRNA";
A02	Cufflinks	exon	62872863	62872930	.	+	.	gene_id "XLOC_003129"; transcript_id "LNC_000450"; gene_type "lincRNA";
A02	Cufflinks	exon	62876767	62877065	.	+	.	gene_id "XLOC_003129"; transcript_id "LNC_000450"; gene_type "lincRNA";
A02	Cufflinks	exon	62871406	62871682	.	+	.	gene_id "XLOC_003129"; transcript_id "LNC_000451"; gene_type "lincRNA";
A02	Cufflinks	exon	62871904	62872129	.	+	.	gene_id "XLOC_003129"; transcript_id "LNC_000451"; gene_type "lincRNA";
A02	Cufflinks	exon	62872249	62872307	.	+	.	gene_id "XLOC_003129"; transcript_id "LNC_000451"; gene_type "lincRNA";
A02	Cufflinks	exon	62872395	62872930	.	+	.	gene_id "XLOC_003129"; transcript_id "LNC_000451"; gene_type "lincRNA";
A02	Cufflinks	exon	62876767	62877065	.	+	.	gene_id "XLOC_003129"; transcript_id "LNC_000451"; gene_type "lincRNA";
A02	Cufflinks	exon	65108733	65109453	.	+	.	gene_id "XLOC_003137"; transcript_id "LNC_000452"; gene_type "lincRNA";
A02	Cufflinks	exon	70167350	70167549	.	+	.	gene_id "XLOC_003171"; transcript_id "LNC_000453"; gene_type "lincRNA";
A02	Cufflinks	exon	70167836	70167861	.	+	.	gene_id "XLOC_003171"; transcript_id "LNC_000453"; gene_type "lincRNA";
A02	Cufflinks	exon	70167943	70168004	.	+	.	gene_id "XLOC_003171"; transcript_id "LNC_000453"; gene_type "lincRNA";
A02	Cufflinks	exon	70170374	70171103	.	+	.	gene_id "XLOC_003171"; transcript_id "LNC_000453"; gene_type "lincRNA";
A02	Cufflinks	exon	70167350	70167549	.	+	.	gene_id "XLOC_003171"; transcript_id "LNC_000454"; gene_type "lincRNA";
A02	Cufflinks	exon	70167836	70167861	.	+	.	gene_id "XLOC_003171"; transcript_id "LNC_000454"; gene_type "lincRNA";
A02	Cufflinks	exon	70167943	70168004	.	+	.	gene_id "XLOC_003171"; transcript_id "LNC_000454"; gene_type "lincRNA";
A02	Cufflinks	exon	70170374	70170407	.	+	.	gene_id "XLOC_003171"; transcript_id "LNC_000454"; gene_type "lincRNA";
A02	Cufflinks	exon	70171365	70171651	.	+	.	gene_id "XLOC_003171"; transcript_id "LNC_000454"; gene_type "lincRNA";
A02	Cufflinks	exon	70167386	70167549	.	+	.	gene_id "XLOC_003171"; transcript_id "LNC_000455"; gene_type "lincRNA";
A02	Cufflinks	exon	70167836	70167861	.	+	.	gene_id "XLOC_003171"; transcript_id "LNC_000455"; gene_type "lincRNA";
A02	Cufflinks	exon	70167943	70168004	.	+	.	gene_id "XLOC_003171"; transcript_id "LNC_000455"; gene_type "lincRNA";
A02	Cufflinks	exon	70169639	70169979	.	+	.	gene_id "XLOC_003171"; transcript_id "LNC_000455"; gene_type "lincRNA";
A02	Cufflinks	exon	70167386	70167549	.	+	.	gene_id "XLOC_003171"; transcript_id "LNC_000456"; gene_type "lincRNA";
A02	Cufflinks	exon	70167836	70167861	.	+	.	gene_id "XLOC_003171"; transcript_id "LNC_000456"; gene_type "lincRNA";
A02	Cufflinks	exon	70167949	70168004	.	+	.	gene_id "XLOC_003171"; transcript_id "LNC_000456"; gene_type "lincRNA";
A02	Cufflinks	exon	70170374	70170407	.	+	.	gene_id "XLOC_003171"; transcript_id "LNC_000456"; gene_type "lincRNA";
A02	Cufflinks	exon	70171365	70171651	.	+	.	gene_id "XLOC_003171"; transcript_id "LNC_000456"; gene_type "lincRNA";
A02	Cufflinks	exon	70167386	70167549	.	+	.	gene_id "XLOC_003171"; transcript_id "LNC_000457"; gene_type "lincRNA";
A02	Cufflinks	exon	70167836	70167861	.	+	.	gene_id "XLOC_003171"; transcript_id "LNC_000457"; gene_type "lincRNA";
A02	Cufflinks	exon	70167949	70168004	.	+	.	gene_id "XLOC_003171"; transcript_id "LNC_000457"; gene_type "lincRNA";
A02	Cufflinks	exon	70170374	70170407	.	+	.	gene_id "XLOC_003171"; transcript_id "LNC_000457"; gene_type "lincRNA";
A02	Cufflinks	exon	70171365	70171398	.	+	.	gene_id "XLOC_003171"; transcript_id "LNC_000457"; gene_type "lincRNA";
A02	Cufflinks	exon	70172348	70172600	.	+	.	gene_id "XLOC_003171"; transcript_id "LNC_000457"; gene_type "lincRNA";
A02	Cufflinks	exon	70167399	70167549	.	+	.	gene_id "XLOC_003171"; transcript_id "LNC_000458"; gene_type "lincRNA";
A02	Cufflinks	exon	70167836	70167861	.	+	.	gene_id "XLOC_003171"; transcript_id "LNC_000458"; gene_type "lincRNA";
A02	Cufflinks	exon	70167949	70168004	.	+	.	gene_id "XLOC_003171"; transcript_id "LNC_000458"; gene_type "lincRNA";
A02	Cufflinks	exon	70169639	70169979	.	+	.	gene_id "XLOC_003171"; transcript_id "LNC_000458"; gene_type "lincRNA";
A02	Cufflinks	exon	70167399	70167549	.	+	.	gene_id "XLOC_003171"; transcript_id "LNC_000459"; gene_type "lincRNA";
A02	Cufflinks	exon	70167836	70167861	.	+	.	gene_id "XLOC_003171"; transcript_id "LNC_000459"; gene_type "lincRNA";
A02	Cufflinks	exon	70167949	70168004	.	+	.	gene_id "XLOC_003171"; transcript_id "LNC_000459"; gene_type "lincRNA";
A02	Cufflinks	exon	70170374	70171103	.	+	.	gene_id "XLOC_003171"; transcript_id "LNC_000459"; gene_type "lincRNA";
A02	Cufflinks	exon	70167404	70167549	.	+	.	gene_id "XLOC_003171"; transcript_id "LNC_000460"; gene_type "lincRNA";
A02	Cufflinks	exon	70167836	70167861	.	+	.	gene_id "XLOC_003171"; transcript_id "LNC_000460"; gene_type "lincRNA";
A02	Cufflinks	exon	70167943	70168004	.	+	.	gene_id "XLOC_003171"; transcript_id "LNC_000460"; gene_type "lincRNA";
A02	Cufflinks	exon	70170374	70170407	.	+	.	gene_id "XLOC_003171"; transcript_id "LNC_000460"; gene_type "lincRNA";
A02	Cufflinks	exon	70170960	70171103	.	+	.	gene_id "XLOC_003171"; transcript_id "LNC_000460"; gene_type "lincRNA";
A02	Cufflinks	exon	70167405	70167549	.	+	.	gene_id "XLOC_003171"; transcript_id "LNC_000461"; gene_type "lincRNA";
A02	Cufflinks	exon	70167836	70167861	.	+	.	gene_id "XLOC_003171"; transcript_id "LNC_000461"; gene_type "lincRNA";
A02	Cufflinks	exon	70167943	70168004	.	+	.	gene_id "XLOC_003171"; transcript_id "LNC_000461"; gene_type "lincRNA";
A02	Cufflinks	exon	70170374	70170407	.	+	.	gene_id "XLOC_003171"; transcript_id "LNC_000461"; gene_type "lincRNA";
A02	Cufflinks	exon	70172348	70172600	.	+	.	gene_id "XLOC_003171"; transcript_id "LNC_000461"; gene_type "lincRNA";
A02	Cufflinks	exon	70564989	70565272	.	+	.	gene_id "XLOC_003175"; transcript_id "LNC_000462"; gene_type "lincRNA";
A02	Cufflinks	exon	70565452	70565516	.	+	.	gene_id "XLOC_003175"; transcript_id "LNC_000462"; gene_type "lincRNA";
A02	Cufflinks	exon	70567183	70567330	.	+	.	gene_id "XLOC_003175"; transcript_id "LNC_000462"; gene_type "lincRNA";
A02	Cufflinks	exon	70572341	70572382	.	+	.	gene_id "XLOC_003175"; transcript_id "LNC_000462"; gene_type "lincRNA";
A02	Cufflinks	exon	72209818	72209858	.	+	.	gene_id "XLOC_003182"; transcript_id "LNC_000463"; gene_type "lincRNA";
A02	Cufflinks	exon	72219589	72219664	.	+	.	gene_id "XLOC_003182"; transcript_id "LNC_000463"; gene_type "lincRNA";
A02	Cufflinks	exon	72220103	72220771	.	+	.	gene_id "XLOC_003182"; transcript_id "LNC_000463"; gene_type "lincRNA";
A02	Cufflinks	exon	72219506	72219664	.	+	.	gene_id "XLOC_003182"; transcript_id "LNC_000464"; gene_type "lincRNA";
A02	Cufflinks	exon	72220100	72220771	.	+	.	gene_id "XLOC_003182"; transcript_id "LNC_000464"; gene_type "lincRNA";
A02	Cufflinks	exon	73214269	73214489	.	+	.	gene_id "XLOC_003185"; transcript_id "LNC_000465"; gene_type "lincRNA";
A02	Cufflinks	exon	73214753	73215209	.	+	.	gene_id "XLOC_003185"; transcript_id "LNC_000465"; gene_type "lincRNA";
A02	Cufflinks	exon	73614995	73616888	.	+	.	gene_id "XLOC_003191"; transcript_id "LNC_000466"; gene_type "lincRNA";
A02	Cufflinks	exon	74437261	74437713	.	+	.	gene_id "XLOC_003205"; transcript_id "LNC_000467"; gene_type "lincRNA";
A02	Cufflinks	exon	75283143	75283559	.	+	.	gene_id "XLOC_003222"; transcript_id "LNC_000468"; gene_type "lincRNA";
A02	Cufflinks	exon	75284102	75286344	.	+	.	gene_id "XLOC_003222"; transcript_id "LNC_000468"; gene_type "lincRNA";
A02	Cufflinks	exon	75327826	75328057	.	+	.	gene_id "XLOC_003224"; transcript_id "LNC_000469"; gene_type "lincRNA";
A02	Cufflinks	exon	75328240	75328481	.	+	.	gene_id "XLOC_003224"; transcript_id "LNC_000469"; gene_type "lincRNA";
A02	Cufflinks	exon	75328600	75328684	.	+	.	gene_id "XLOC_003224"; transcript_id "LNC_000469"; gene_type "lincRNA";
A02	Cufflinks	exon	75328767	75330784	.	+	.	gene_id "XLOC_003224"; transcript_id "LNC_000469"; gene_type "lincRNA";
A02	Cufflinks	exon	75327840	75328057	.	+	.	gene_id "XLOC_003224"; transcript_id "LNC_000470"; gene_type "lincRNA";
A02	Cufflinks	exon	75328240	75328481	.	+	.	gene_id "XLOC_003224"; transcript_id "LNC_000470"; gene_type "lincRNA";
A02	Cufflinks	exon	75328600	75328684	.	+	.	gene_id "XLOC_003224"; transcript_id "LNC_000470"; gene_type "lincRNA";
A02	Cufflinks	exon	75337298	75337329	.	+	.	gene_id "XLOC_003224"; transcript_id "LNC_000470"; gene_type "lincRNA";
A02	Cufflinks	exon	75481779	75482025	.	+	.	gene_id "XLOC_003229"; transcript_id "LNC_000471"; gene_type "lincRNA";
A02	Cufflinks	exon	75482213	75484630	.	+	.	gene_id "XLOC_003229"; transcript_id "LNC_000471"; gene_type "lincRNA";
A02	Cufflinks	exon	75481785	75482025	.	+	.	gene_id "XLOC_003229"; transcript_id "LNC_000472"; gene_type "lincRNA";
A02	Cufflinks	exon	75482213	75482472	.	+	.	gene_id "XLOC_003229"; transcript_id "LNC_000472"; gene_type "lincRNA";
A02	Cufflinks	exon	75486147	75486213	.	+	.	gene_id "XLOC_003229"; transcript_id "LNC_000472"; gene_type "lincRNA";
A02	Cufflinks	exon	75490880	75491412	.	+	.	gene_id "XLOC_003229"; transcript_id "LNC_000472"; gene_type "lincRNA";
A02	Cufflinks	exon	75748386	75748949	.	+	.	gene_id "XLOC_003233"; transcript_id "LNC_000473"; gene_type "lincRNA";
A02	Cufflinks	exon	75749101	75749297	.	+	.	gene_id "XLOC_003233"; transcript_id "LNC_000473"; gene_type "lincRNA";
A02	Cufflinks	exon	75749421	75750022	.	+	.	gene_id "XLOC_003233"; transcript_id "LNC_000473"; gene_type "lincRNA";
A02	Cufflinks	exon	75748543	75748949	.	+	.	gene_id "XLOC_003233"; transcript_id "LNC_000474"; gene_type "lincRNA";
A02	Cufflinks	exon	75749088	75749145	.	+	.	gene_id "XLOC_003233"; transcript_id "LNC_000474"; gene_type "lincRNA";
A02	Cufflinks	exon	76338970	76342128	.	+	.	gene_id "XLOC_003244"; transcript_id "LNC_000475"; gene_type "lincRNA";
A02	Cufflinks	exon	78114515	78114795	.	+	.	gene_id "XLOC_003257"; transcript_id "LNC_000476"; gene_type "lincRNA";
A02	Cufflinks	exon	78115078	78115696	.	+	.	gene_id "XLOC_003257"; transcript_id "LNC_000476"; gene_type "lincRNA";
A02	Cufflinks	exon	78253089	78254167	.	+	.	gene_id "XLOC_003260"; transcript_id "LNC_000477"; gene_type "lincRNA";
A02	Cufflinks	exon	78582825	78583021	.	+	.	gene_id "XLOC_003264"; transcript_id "LNC_000478"; gene_type "lincRNA";
A02	Cufflinks	exon	78583359	78584058	.	+	.	gene_id "XLOC_003264"; transcript_id "LNC_000478"; gene_type "lincRNA";
A02	Cufflinks	exon	78702772	78703015	.	+	.	gene_id "XLOC_003266"; transcript_id "LNC_000479"; gene_type "lincRNA";
A02	Cufflinks	exon	78703287	78704164	.	+	.	gene_id "XLOC_003266"; transcript_id "LNC_000479"; gene_type "lincRNA";
A02	Cufflinks	exon	79545398	79546683	.	+	.	gene_id "XLOC_003281"; transcript_id "LNC_000480"; gene_type "lincRNA";
A02	Cufflinks	exon	79685624	79687132	.	+	.	gene_id "XLOC_003286"; transcript_id "LNC_000481"; gene_type "lincRNA";
A02	Cufflinks	exon	79687216	79688615	.	+	.	gene_id "XLOC_003286"; transcript_id "LNC_000481"; gene_type "lincRNA";
A02	Cufflinks	exon	79685624	79687132	.	+	.	gene_id "XLOC_003286"; transcript_id "LNC_000482"; gene_type "lincRNA";
A02	Cufflinks	exon	79687216	79687332	.	+	.	gene_id "XLOC_003286"; transcript_id "LNC_000482"; gene_type "lincRNA";
A02	Cufflinks	exon	79690931	79691368	.	+	.	gene_id "XLOC_003286"; transcript_id "LNC_000482"; gene_type "lincRNA";
A02	Cufflinks	exon	79685639	79687132	.	+	.	gene_id "XLOC_003286"; transcript_id "LNC_000483"; gene_type "lincRNA";
A02	Cufflinks	exon	79687216	79687321	.	+	.	gene_id "XLOC_003286"; transcript_id "LNC_000483"; gene_type "lincRNA";
A02	Cufflinks	exon	79690931	79691368	.	+	.	gene_id "XLOC_003286"; transcript_id "LNC_000483"; gene_type "lincRNA";
A02	Cufflinks	exon	79685661	79686319	.	+	.	gene_id "XLOC_003286"; transcript_id "LNC_000484"; gene_type "lincRNA";
A02	Cufflinks	exon	79686680	79688615	.	+	.	gene_id "XLOC_003286"; transcript_id "LNC_000484"; gene_type "lincRNA";
A02	Cufflinks	exon	79996895	79997421	.	+	.	gene_id "XLOC_003299"; transcript_id "LNC_000485"; gene_type "lincRNA";
A02	Cufflinks	exon	80473173	80473357	.	+	.	gene_id "XLOC_003310"; transcript_id "LNC_000486"; gene_type "lincRNA";
A02	Cufflinks	exon	80473662	80474521	.	+	.	gene_id "XLOC_003310"; transcript_id "LNC_000486"; gene_type "lincRNA";
A02	Cufflinks	exon	80910910	80911122	.	+	.	gene_id "XLOC_003327"; transcript_id "LNC_000487"; gene_type "lincRNA";
A02	Cufflinks	exon	80911449	80912163	.	+	.	gene_id "XLOC_003327"; transcript_id "LNC_000487"; gene_type "lincRNA";
A02	Cufflinks	exon	80910910	80911122	.	+	.	gene_id "XLOC_003327"; transcript_id "LNC_000488"; gene_type "lincRNA";
A02	Cufflinks	exon	80911196	80912163	.	+	.	gene_id "XLOC_003327"; transcript_id "LNC_000488"; gene_type "lincRNA";
A02	Cufflinks	exon	81797588	81798503	.	+	.	gene_id "XLOC_003373"; transcript_id "LNC_000489"; gene_type "lincRNA";
A02	Cufflinks	exon	82012251	82012545	.	+	.	gene_id "XLOC_003380"; transcript_id "LNC_000490"; gene_type "lincRNA";
A02	Cufflinks	exon	82012856	82013490	.	+	.	gene_id "XLOC_003380"; transcript_id "LNC_000490"; gene_type "lincRNA";
A02	Cufflinks	exon	82012251	82012545	.	+	.	gene_id "XLOC_003380"; transcript_id "LNC_000491"; gene_type "lincRNA";
A02	Cufflinks	exon	82012862	82013490	.	+	.	gene_id "XLOC_003380"; transcript_id "LNC_000491"; gene_type "lincRNA";
A02	Cufflinks	exon	82420444	82420884	.	+	.	gene_id "XLOC_003398"; transcript_id "LNC_000492"; gene_type "lincRNA";
A02	Cufflinks	exon	82987229	82987419	.	+	.	gene_id "XLOC_003437"; transcript_id "LNC_000493"; gene_type "antisense_lncRNA";
A02	Cufflinks	exon	82987563	82988185	.	+	.	gene_id "XLOC_003437"; transcript_id "LNC_000493"; gene_type "antisense_lncRNA";
A02	Cufflinks	exon	703889	704409	.	-	.	gene_id "XLOC_003509"; transcript_id "LNC_000494"; gene_type "antisense_lncRNA";
A02	Cufflinks	exon	705557	706109	.	-	.	gene_id "XLOC_003509"; transcript_id "LNC_000494"; gene_type "antisense_lncRNA";
A02	Cufflinks	exon	703889	704485	.	-	.	gene_id "XLOC_003509"; transcript_id "LNC_000495"; gene_type "antisense_lncRNA";
A02	Cufflinks	exon	705557	706109	.	-	.	gene_id "XLOC_003509"; transcript_id "LNC_000495"; gene_type "antisense_lncRNA";
A02	Cufflinks	exon	843314	845073	.	-	.	gene_id "XLOC_003516"; transcript_id "LNC_000496"; gene_type "lincRNA";
A02	Cufflinks	exon	1192822	1193272	.	-	.	gene_id "XLOC_003533"; transcript_id "LNC_000497"; gene_type "lincRNA";
A02	Cufflinks	exon	1253031	1253510	.	-	.	gene_id "XLOC_003534"; transcript_id "LNC_000498"; gene_type "lincRNA";
A02	Cufflinks	exon	3219910	3220500	.	-	.	gene_id "XLOC_003609"; transcript_id "LNC_000499"; gene_type "lincRNA";
A02	Cufflinks	exon	3220614	3220967	.	-	.	gene_id "XLOC_003609"; transcript_id "LNC_000499"; gene_type "lincRNA";
A02	Cufflinks	exon	4064762	4066616	.	-	.	gene_id "XLOC_003647"; transcript_id "LNC_000500"; gene_type "lincRNA";
A02	Cufflinks	exon	4066874	4067075	.	-	.	gene_id "XLOC_003647"; transcript_id "LNC_000500"; gene_type "lincRNA";
A02	Cufflinks	exon	4069754	4070292	.	-	.	gene_id "XLOC_003648"; transcript_id "LNC_000501"; gene_type "lincRNA";
A02	Cufflinks	exon	4107843	4108544	.	-	.	gene_id "XLOC_003649"; transcript_id "LNC_000502"; gene_type "lincRNA";
A02	Cufflinks	exon	4108809	4109132	.	-	.	gene_id "XLOC_003649"; transcript_id "LNC_000502"; gene_type "lincRNA";
A02	Cufflinks	exon	4443860	4444355	.	-	.	gene_id "XLOC_003660"; transcript_id "LNC_000503"; gene_type "antisense_lncRNA";
A02	Cufflinks	exon	4602602	4603798	.	-	.	gene_id "XLOC_003665"; transcript_id "LNC_000504"; gene_type "lincRNA";
A02	Cufflinks	exon	4604060	4604180	.	-	.	gene_id "XLOC_003665"; transcript_id "LNC_000504"; gene_type "lincRNA";
A02	Cufflinks	exon	4604308	4604453	.	-	.	gene_id "XLOC_003665"; transcript_id "LNC_000504"; gene_type "lincRNA";
A02	Cufflinks	exon	4602602	4604180	.	-	.	gene_id "XLOC_003665"; transcript_id "LNC_000505"; gene_type "lincRNA";
A02	Cufflinks	exon	4604308	4604453	.	-	.	gene_id "XLOC_003665"; transcript_id "LNC_000505"; gene_type "lincRNA";
A02	Cufflinks	exon	4850069	4850463	.	-	.	gene_id "XLOC_003672"; transcript_id "LNC_000506"; gene_type "lincRNA";
A02	Cufflinks	exon	4891763	4892747	.	-	.	gene_id "XLOC_003674"; transcript_id "LNC_000507"; gene_type "lincRNA";
A02	Cufflinks	exon	4997640	4997728	.	-	.	gene_id "XLOC_003676"; transcript_id "LNC_000508"; gene_type "lincRNA";
A02	Cufflinks	exon	4999698	4999732	.	-	.	gene_id "XLOC_003676"; transcript_id "LNC_000508"; gene_type "lincRNA";
A02	Cufflinks	exon	4999859	5000350	.	-	.	gene_id "XLOC_003676"; transcript_id "LNC_000508"; gene_type "lincRNA";
A02	Cufflinks	exon	5917503	5917828	.	-	.	gene_id "XLOC_003699"; transcript_id "LNC_000509"; gene_type "lincRNA";
A02	Cufflinks	exon	5918116	5918507	.	-	.	gene_id "XLOC_003699"; transcript_id "LNC_000509"; gene_type "lincRNA";
A02	Cufflinks	exon	7217316	7217692	.	-	.	gene_id "XLOC_003733"; transcript_id "LNC_000510"; gene_type "antisense_lncRNA";
A02	Cufflinks	exon	7217766	7218212	.	-	.	gene_id "XLOC_003733"; transcript_id "LNC_000510"; gene_type "antisense_lncRNA";
A02	Cufflinks	exon	7358787	7359213	.	-	.	gene_id "XLOC_003740"; transcript_id "LNC_000511"; gene_type "lincRNA";
A02	Cufflinks	exon	7360973	7361785	.	-	.	gene_id "XLOC_003741"; transcript_id "LNC_000512"; gene_type "antisense_lncRNA";
A02	Cufflinks	exon	7387610	7388646	.	-	.	gene_id "XLOC_003743"; transcript_id "LNC_000513"; gene_type "lincRNA";
A02	Cufflinks	exon	8494621	8497412	.	-	.	gene_id "XLOC_003776"; transcript_id "LNC_000514"; gene_type "lincRNA";
A02	Cufflinks	exon	8497530	8497594	.	-	.	gene_id "XLOC_003776"; transcript_id "LNC_000514"; gene_type "lincRNA";
A02	Cufflinks	exon	8497671	8498204	.	-	.	gene_id "XLOC_003776"; transcript_id "LNC_000514"; gene_type "lincRNA";
A02	Cufflinks	exon	8757056	8757480	.	-	.	gene_id "XLOC_003781"; transcript_id "LNC_000515"; gene_type "lincRNA";
A02	Cufflinks	exon	8757795	8757976	.	-	.	gene_id "XLOC_003781"; transcript_id "LNC_000515"; gene_type "lincRNA";
A02	Cufflinks	exon	9955737	9957028	.	-	.	gene_id "XLOC_003821"; transcript_id "LNC_000516"; gene_type "lincRNA";
A02	Cufflinks	exon	10778759	10779662	.	-	.	gene_id "XLOC_003844"; transcript_id "LNC_000517"; gene_type "lincRNA";
A02	Cufflinks	exon	10779808	10780114	.	-	.	gene_id "XLOC_003844"; transcript_id "LNC_000517"; gene_type "lincRNA";
A02	Cufflinks	exon	10780191	10780509	.	-	.	gene_id "XLOC_003844"; transcript_id "LNC_000517"; gene_type "lincRNA";
A02	Cufflinks	exon	10778759	10779662	.	-	.	gene_id "XLOC_003844"; transcript_id "LNC_000518"; gene_type "lincRNA";
A02	Cufflinks	exon	10779808	10779863	.	-	.	gene_id "XLOC_003844"; transcript_id "LNC_000518"; gene_type "lincRNA";
A02	Cufflinks	exon	10779995	10780114	.	-	.	gene_id "XLOC_003844"; transcript_id "LNC_000518"; gene_type "lincRNA";
A02	Cufflinks	exon	10780291	10780539	.	-	.	gene_id "XLOC_003844"; transcript_id "LNC_000518"; gene_type "lincRNA";
A02	Cufflinks	exon	10915520	10916044	.	-	.	gene_id "XLOC_003845"; transcript_id "LNC_000519"; gene_type "lincRNA";
A02	Cufflinks	exon	10916336	10916601	.	-	.	gene_id "XLOC_003845"; transcript_id "LNC_000519"; gene_type "lincRNA";
A02	Cufflinks	exon	11005474	11006088	.	-	.	gene_id "XLOC_003847"; transcript_id "LNC_000520"; gene_type "lincRNA";
A02	Cufflinks	exon	11006354	11006573	.	-	.	gene_id "XLOC_003847"; transcript_id "LNC_000520"; gene_type "lincRNA";
A02	Cufflinks	exon	11014312	11014613	.	-	.	gene_id "XLOC_003848"; transcript_id "LNC_000521"; gene_type "lincRNA";
A02	Cufflinks	exon	11014702	11014911	.	-	.	gene_id "XLOC_003848"; transcript_id "LNC_000521"; gene_type "lincRNA";
A02	Cufflinks	exon	11014312	11014603	.	-	.	gene_id "XLOC_003848"; transcript_id "LNC_000522"; gene_type "lincRNA";
A02	Cufflinks	exon	11014702	11014911	.	-	.	gene_id "XLOC_003848"; transcript_id "LNC_000522"; gene_type "lincRNA";
A02	Cufflinks	exon	11015415	11015852	.	-	.	gene_id "XLOC_003849"; transcript_id "LNC_000523"; gene_type "lincRNA";
A02	Cufflinks	exon	11209519	11209595	.	-	.	gene_id "XLOC_003852"; transcript_id "LNC_000524"; gene_type "lincRNA";
A02	Cufflinks	exon	11213066	11213348	.	-	.	gene_id "XLOC_003852"; transcript_id "LNC_000524"; gene_type "lincRNA";
A02	Cufflinks	exon	11213463	11213759	.	-	.	gene_id "XLOC_003852"; transcript_id "LNC_000524"; gene_type "lincRNA";
A02	Cufflinks	exon	11210332	11213348	.	-	.	gene_id "XLOC_003852"; transcript_id "LNC_000525"; gene_type "lincRNA";
A02	Cufflinks	exon	11213463	11213759	.	-	.	gene_id "XLOC_003852"; transcript_id "LNC_000525"; gene_type "lincRNA";
A02	Cufflinks	exon	11292648	11292847	.	-	.	gene_id "XLOC_003854"; transcript_id "LNC_000526"; gene_type "antisense_lncRNA";
A02	Cufflinks	exon	11296656	11296764	.	-	.	gene_id "XLOC_003854"; transcript_id "LNC_000526"; gene_type "antisense_lncRNA";
A02	Cufflinks	exon	11296881	11297698	.	-	.	gene_id "XLOC_003854"; transcript_id "LNC_000526"; gene_type "antisense_lncRNA";
A02	Cufflinks	exon	11297871	11298170	.	-	.	gene_id "XLOC_003854"; transcript_id "LNC_000526"; gene_type "antisense_lncRNA";
A02	Cufflinks	exon	11293615	11296764	.	-	.	gene_id "XLOC_003854"; transcript_id "LNC_000527"; gene_type "antisense_lncRNA";
A02	Cufflinks	exon	11296881	11297242	.	-	.	gene_id "XLOC_003854"; transcript_id "LNC_000527"; gene_type "antisense_lncRNA";
A02	Cufflinks	exon	11297346	11297409	.	-	.	gene_id "XLOC_003854"; transcript_id "LNC_000527"; gene_type "antisense_lncRNA";
A02	Cufflinks	exon	11297511	11297698	.	-	.	gene_id "XLOC_003854"; transcript_id "LNC_000527"; gene_type "antisense_lncRNA";
A02	Cufflinks	exon	11297871	11298170	.	-	.	gene_id "XLOC_003854"; transcript_id "LNC_000527"; gene_type "antisense_lncRNA";
A02	Cufflinks	exon	11293615	11296764	.	-	.	gene_id "XLOC_003854"; transcript_id "LNC_000528"; gene_type "antisense_lncRNA";
A02	Cufflinks	exon	11296881	11297242	.	-	.	gene_id "XLOC_003854"; transcript_id "LNC_000528"; gene_type "antisense_lncRNA";
A02	Cufflinks	exon	11297346	11297393	.	-	.	gene_id "XLOC_003854"; transcript_id "LNC_000528"; gene_type "antisense_lncRNA";
A02	Cufflinks	exon	11297505	11297698	.	-	.	gene_id "XLOC_003854"; transcript_id "LNC_000528"; gene_type "antisense_lncRNA";
A02	Cufflinks	exon	11297871	11298185	.	-	.	gene_id "XLOC_003854"; transcript_id "LNC_000528"; gene_type "antisense_lncRNA";
A02	Cufflinks	exon	11387348	11387808	.	-	.	gene_id "XLOC_003856"; transcript_id "LNC_000529"; gene_type "lincRNA";
A02	Cufflinks	exon	11388084	11388410	.	-	.	gene_id "XLOC_003856"; transcript_id "LNC_000529"; gene_type "lincRNA";
A02	Cufflinks	exon	11390833	11391294	.	-	.	gene_id "XLOC_003857"; transcript_id "LNC_000530"; gene_type "lincRNA";
A02	Cufflinks	exon	11396395	11396493	.	-	.	gene_id "XLOC_003857"; transcript_id "LNC_000530"; gene_type "lincRNA";
A02	Cufflinks	exon	11396621	11397158	.	-	.	gene_id "XLOC_003857"; transcript_id "LNC_000530"; gene_type "lincRNA";
A02	Cufflinks	exon	11390833	11391211	.	-	.	gene_id "XLOC_003857"; transcript_id "LNC_000531"; gene_type "lincRNA";
A02	Cufflinks	exon	11396395	11397159	.	-	.	gene_id "XLOC_003857"; transcript_id "LNC_000531"; gene_type "lincRNA";
A02	Cufflinks	exon	11397741	11398833	.	-	.	gene_id "XLOC_003858"; transcript_id "LNC_000532"; gene_type "lincRNA";
A02	Cufflinks	exon	11399066	11399149	.	-	.	gene_id "XLOC_003858"; transcript_id "LNC_000532"; gene_type "lincRNA";
A02	Cufflinks	exon	11417037	11417848	.	-	.	gene_id "XLOC_003859"; transcript_id "LNC_000533"; gene_type "lincRNA";
A02	Cufflinks	exon	11419303	11419411	.	-	.	gene_id "XLOC_003859"; transcript_id "LNC_000533"; gene_type "lincRNA";
A02	Cufflinks	exon	11419680	11419790	.	-	.	gene_id "XLOC_003859"; transcript_id "LNC_000533"; gene_type "lincRNA";
A02	Cufflinks	exon	11420486	11420773	.	-	.	gene_id "XLOC_003859"; transcript_id "LNC_000533"; gene_type "lincRNA";
A02	Cufflinks	exon	11417037	11417848	.	-	.	gene_id "XLOC_003859"; transcript_id "LNC_000534"; gene_type "lincRNA";
A02	Cufflinks	exon	11419303	11420584	.	-	.	gene_id "XLOC_003859"; transcript_id "LNC_000534"; gene_type "lincRNA";
A02	Cufflinks	exon	11420691	11420773	.	-	.	gene_id "XLOC_003859"; transcript_id "LNC_000534"; gene_type "lincRNA";
A02	Cufflinks	exon	11417037	11417848	.	-	.	gene_id "XLOC_003859"; transcript_id "LNC_000535"; gene_type "lincRNA";
A02	Cufflinks	exon	11419303	11419411	.	-	.	gene_id "XLOC_003859"; transcript_id "LNC_000535"; gene_type "lincRNA";
A02	Cufflinks	exon	11419716	11419790	.	-	.	gene_id "XLOC_003859"; transcript_id "LNC_000535"; gene_type "lincRNA";
A02	Cufflinks	exon	11420508	11420584	.	-	.	gene_id "XLOC_003859"; transcript_id "LNC_000535"; gene_type "lincRNA";
A02	Cufflinks	exon	11420691	11420773	.	-	.	gene_id "XLOC_003859"; transcript_id "LNC_000535"; gene_type "lincRNA";
A02	Cufflinks	exon	11417037	11417848	.	-	.	gene_id "XLOC_003859"; transcript_id "LNC_000536"; gene_type "lincRNA";
A02	Cufflinks	exon	11419303	11419411	.	-	.	gene_id "XLOC_003859"; transcript_id "LNC_000536"; gene_type "lincRNA";
A02	Cufflinks	exon	11419716	11420774	.	-	.	gene_id "XLOC_003859"; transcript_id "LNC_000536"; gene_type "lincRNA";
A02	Cufflinks	exon	11417037	11417848	.	-	.	gene_id "XLOC_003859"; transcript_id "LNC_000537"; gene_type "lincRNA";
A02	Cufflinks	exon	11419303	11419411	.	-	.	gene_id "XLOC_003859"; transcript_id "LNC_000537"; gene_type "lincRNA";
A02	Cufflinks	exon	11419680	11419790	.	-	.	gene_id "XLOC_003859"; transcript_id "LNC_000537"; gene_type "lincRNA";
A02	Cufflinks	exon	11420508	11420584	.	-	.	gene_id "XLOC_003859"; transcript_id "LNC_000537"; gene_type "lincRNA";
A02	Cufflinks	exon	11420691	11420818	.	-	.	gene_id "XLOC_003859"; transcript_id "LNC_000537"; gene_type "lincRNA";
A02	Cufflinks	exon	11417037	11417848	.	-	.	gene_id "XLOC_003859"; transcript_id "LNC_000538"; gene_type "lincRNA";
A02	Cufflinks	exon	11419303	11419790	.	-	.	gene_id "XLOC_003859"; transcript_id "LNC_000538"; gene_type "lincRNA";
A02	Cufflinks	exon	11420508	11420584	.	-	.	gene_id "XLOC_003859"; transcript_id "LNC_000538"; gene_type "lincRNA";
A02	Cufflinks	exon	11420691	11420826	.	-	.	gene_id "XLOC_003859"; transcript_id "LNC_000538"; gene_type "lincRNA";
A02	Cufflinks	exon	11682241	11683184	.	-	.	gene_id "XLOC_003867"; transcript_id "LNC_000539"; gene_type "lincRNA";
A02	Cufflinks	exon	11683459	11683740	.	-	.	gene_id "XLOC_003867"; transcript_id "LNC_000539"; gene_type "lincRNA";
A02	Cufflinks	exon	11701261	11702428	.	-	.	gene_id "XLOC_003868"; transcript_id "LNC_000540"; gene_type "lincRNA";
A02	Cufflinks	exon	11702564	11702947	.	-	.	gene_id "XLOC_003868"; transcript_id "LNC_000540"; gene_type "lincRNA";
A02	Cufflinks	exon	11701261	11702426	.	-	.	gene_id "XLOC_003868"; transcript_id "LNC_000541"; gene_type "lincRNA";
A02	Cufflinks	exon	11702564	11702759	.	-	.	gene_id "XLOC_003868"; transcript_id "LNC_000541"; gene_type "lincRNA";
A02	Cufflinks	exon	11702898	11703578	.	-	.	gene_id "XLOC_003868"; transcript_id "LNC_000541"; gene_type "lincRNA";
A02	Cufflinks	exon	12878214	12878731	.	-	.	gene_id "XLOC_003887"; transcript_id "LNC_000542"; gene_type "lincRNA";
A02	Cufflinks	exon	13199105	13200749	.	-	.	gene_id "XLOC_003893"; transcript_id "LNC_000543"; gene_type "lincRNA";
A02	Cufflinks	exon	14449531	14450562	.	-	.	gene_id "XLOC_003906"; transcript_id "LNC_000544"; gene_type "lincRNA";
A02	Cufflinks	exon	14450990	14451117	.	-	.	gene_id "XLOC_003906"; transcript_id "LNC_000544"; gene_type "lincRNA";
A02	Cufflinks	exon	14971902	14972891	.	-	.	gene_id "XLOC_003912"; transcript_id "LNC_000545"; gene_type "lincRNA";
A02	Cufflinks	exon	16189357	16189798	.	-	.	gene_id "XLOC_003923"; transcript_id "LNC_000546"; gene_type "lincRNA";
A02	Cufflinks	exon	16190089	16190585	.	-	.	gene_id "XLOC_003923"; transcript_id "LNC_000546"; gene_type "lincRNA";
A02	Cufflinks	exon	17371534	17372444	.	-	.	gene_id "XLOC_003934"; transcript_id "LNC_000547"; gene_type "lincRNA";
A02	Cufflinks	exon	17372650	17373249	.	-	.	gene_id "XLOC_003934"; transcript_id "LNC_000547"; gene_type "lincRNA";
A02	Cufflinks	exon	17861595	17863087	.	-	.	gene_id "XLOC_003936"; transcript_id "LNC_000548"; gene_type "lincRNA";
A02	Cufflinks	exon	17876005	17876111	.	-	.	gene_id "XLOC_003936"; transcript_id "LNC_000548"; gene_type "lincRNA";
A02	Cufflinks	exon	17876986	17877125	.	-	.	gene_id "XLOC_003936"; transcript_id "LNC_000548"; gene_type "lincRNA";
A02	Cufflinks	exon	17877215	17877606	.	-	.	gene_id "XLOC_003936"; transcript_id "LNC_000548"; gene_type "lincRNA";
A02	Cufflinks	exon	17861595	17863087	.	-	.	gene_id "XLOC_003936"; transcript_id "LNC_000549"; gene_type "lincRNA";
A02	Cufflinks	exon	17875994	17876111	.	-	.	gene_id "XLOC_003936"; transcript_id "LNC_000549"; gene_type "lincRNA";
A02	Cufflinks	exon	17876986	17877125	.	-	.	gene_id "XLOC_003936"; transcript_id "LNC_000549"; gene_type "lincRNA";
A02	Cufflinks	exon	17877215	17877665	.	-	.	gene_id "XLOC_003936"; transcript_id "LNC_000549"; gene_type "lincRNA";
A02	Cufflinks	exon	17863116	17867111	.	-	.	gene_id "XLOC_003936"; transcript_id "LNC_000550"; gene_type "lincRNA";
A02	Cufflinks	exon	17876005	17876111	.	-	.	gene_id "XLOC_003936"; transcript_id "LNC_000550"; gene_type "lincRNA";
A02	Cufflinks	exon	17876986	17877125	.	-	.	gene_id "XLOC_003936"; transcript_id "LNC_000550"; gene_type "lincRNA";
A02	Cufflinks	exon	17877215	17877590	.	-	.	gene_id "XLOC_003936"; transcript_id "LNC_000550"; gene_type "lincRNA";
A02	Cufflinks	exon	17863116	17876111	.	-	.	gene_id "XLOC_003936"; transcript_id "LNC_000551"; gene_type "lincRNA";
A02	Cufflinks	exon	17876986	17877125	.	-	.	gene_id "XLOC_003936"; transcript_id "LNC_000551"; gene_type "lincRNA";
A02	Cufflinks	exon	17877215	17877606	.	-	.	gene_id "XLOC_003936"; transcript_id "LNC_000551"; gene_type "lincRNA";
A02	Cufflinks	exon	17863116	17876111	.	-	.	gene_id "XLOC_003936"; transcript_id "LNC_000552"; gene_type "lincRNA";
A02	Cufflinks	exon	17876194	17876557	.	-	.	gene_id "XLOC_003936"; transcript_id "LNC_000552"; gene_type "lincRNA";
A02	Cufflinks	exon	17876986	17877125	.	-	.	gene_id "XLOC_003936"; transcript_id "LNC_000552"; gene_type "lincRNA";
A02	Cufflinks	exon	17877215	17877606	.	-	.	gene_id "XLOC_003936"; transcript_id "LNC_000552"; gene_type "lincRNA";
A02	Cufflinks	exon	19701564	19702143	.	-	.	gene_id "XLOC_003942"; transcript_id "LNC_000553"; gene_type "lincRNA";
A02	Cufflinks	exon	19702292	19702357	.	-	.	gene_id "XLOC_003942"; transcript_id "LNC_000553"; gene_type "lincRNA";
A02	Cufflinks	exon	19703292	19703523	.	-	.	gene_id "XLOC_003942"; transcript_id "LNC_000553"; gene_type "lincRNA";
A02	Cufflinks	exon	19701564	19702143	.	-	.	gene_id "XLOC_003942"; transcript_id "LNC_000554"; gene_type "lincRNA";
A02	Cufflinks	exon	19702292	19703523	.	-	.	gene_id "XLOC_003942"; transcript_id "LNC_000554"; gene_type "lincRNA";
A02	Cufflinks	exon	26347478	26348219	.	-	.	gene_id "XLOC_003972"; transcript_id "LNC_000555"; gene_type "lincRNA";
A02	Cufflinks	exon	26348551	26348760	.	-	.	gene_id "XLOC_003972"; transcript_id "LNC_000555"; gene_type "lincRNA";
A02	Cufflinks	exon	26599287	26600039	.	-	.	gene_id "XLOC_003975"; transcript_id "LNC_000556"; gene_type "lincRNA";
A02	Cufflinks	exon	26600161	26600672	.	-	.	gene_id "XLOC_003975"; transcript_id "LNC_000556"; gene_type "lincRNA";
A02	Cufflinks	exon	37445971	37446367	.	-	.	gene_id "XLOC_004007"; transcript_id "LNC_000557"; gene_type "lincRNA";
A02	Cufflinks	exon	37447548	37447597	.	-	.	gene_id "XLOC_004007"; transcript_id "LNC_000557"; gene_type "lincRNA";
A02	Cufflinks	exon	37448419	37448632	.	-	.	gene_id "XLOC_004007"; transcript_id "LNC_000557"; gene_type "lincRNA";
A02	Cufflinks	exon	37445971	37446367	.	-	.	gene_id "XLOC_004007"; transcript_id "LNC_000558"; gene_type "lincRNA";
A02	Cufflinks	exon	37447164	37447231	.	-	.	gene_id "XLOC_004007"; transcript_id "LNC_000558"; gene_type "lincRNA";
A02	Cufflinks	exon	37447548	37447597	.	-	.	gene_id "XLOC_004007"; transcript_id "LNC_000558"; gene_type "lincRNA";
A02	Cufflinks	exon	37448419	37448632	.	-	.	gene_id "XLOC_004007"; transcript_id "LNC_000558"; gene_type "lincRNA";
A02	Cufflinks	exon	37445971	37446367	.	-	.	gene_id "XLOC_004007"; transcript_id "LNC_000559"; gene_type "lincRNA";
A02	Cufflinks	exon	37447548	37447597	.	-	.	gene_id "XLOC_004007"; transcript_id "LNC_000559"; gene_type "lincRNA";
A02	Cufflinks	exon	37448424	37448689	.	-	.	gene_id "XLOC_004007"; transcript_id "LNC_000559"; gene_type "lincRNA";
A02	Cufflinks	exon	38668928	38669186	.	-	.	gene_id "XLOC_004012"; transcript_id "LNC_000560"; gene_type "lincRNA";
A02	Cufflinks	exon	40021841	40022881	.	-	.	gene_id "XLOC_004020"; transcript_id "LNC_000561"; gene_type "lincRNA";
A02	Cufflinks	exon	40023112	40023623	.	-	.	gene_id "XLOC_004020"; transcript_id "LNC_000561"; gene_type "lincRNA";
A02	Cufflinks	exon	40552705	40553137	.	-	.	gene_id "XLOC_004023"; transcript_id "LNC_000562"; gene_type "lincRNA";
A02	Cufflinks	exon	40553403	40553567	.	-	.	gene_id "XLOC_004023"; transcript_id "LNC_000562"; gene_type "lincRNA";
A02	Cufflinks	exon	43793771	43793823	.	-	.	gene_id "XLOC_004048"; transcript_id "LNC_000563"; gene_type "lincRNA";
A02	Cufflinks	exon	43795162	43795220	.	-	.	gene_id "XLOC_004048"; transcript_id "LNC_000563"; gene_type "lincRNA";
A02	Cufflinks	exon	43798791	43798888	.	-	.	gene_id "XLOC_004048"; transcript_id "LNC_000563"; gene_type "lincRNA";
A02	Cufflinks	exon	43799005	43799646	.	-	.	gene_id "XLOC_004048"; transcript_id "LNC_000563"; gene_type "lincRNA";
A02	Cufflinks	exon	43799774	43800350	.	-	.	gene_id "XLOC_004048"; transcript_id "LNC_000563"; gene_type "lincRNA";
A02	Cufflinks	exon	44337316	44337586	.	-	.	gene_id "XLOC_004052"; transcript_id "LNC_000564"; gene_type "lincRNA";
A02	Cufflinks	exon	44337924	44338215	.	-	.	gene_id "XLOC_004052"; transcript_id "LNC_000564"; gene_type "lincRNA";
A02	Cufflinks	exon	62290097	62291410	.	-	.	gene_id "XLOC_004128"; transcript_id "LNC_000565"; gene_type "lincRNA";
A02	Cufflinks	exon	62292075	62292180	.	-	.	gene_id "XLOC_004128"; transcript_id "LNC_000565"; gene_type "lincRNA";
A02	Cufflinks	exon	63479865	63485269	.	-	.	gene_id "XLOC_004135"; transcript_id "LNC_000566"; gene_type "lincRNA";
A02	Cufflinks	exon	63485405	63485567	.	-	.	gene_id "XLOC_004135"; transcript_id "LNC_000566"; gene_type "lincRNA";
A02	Cufflinks	exon	63485822	63486037	.	-	.	gene_id "XLOC_004135"; transcript_id "LNC_000566"; gene_type "lincRNA";
A02	Cufflinks	exon	63479865	63485269	.	-	.	gene_id "XLOC_004135"; transcript_id "LNC_000567"; gene_type "lincRNA";
A02	Cufflinks	exon	63485405	63485567	.	-	.	gene_id "XLOC_004135"; transcript_id "LNC_000567"; gene_type "lincRNA";
A02	Cufflinks	exon	63485818	63486066	.	-	.	gene_id "XLOC_004135"; transcript_id "LNC_000567"; gene_type "lincRNA";
A02	Cufflinks	exon	65788376	65788912	.	-	.	gene_id "XLOC_004145"; transcript_id "LNC_000568"; gene_type "lincRNA";
A02	Cufflinks	exon	65789221	65789409	.	-	.	gene_id "XLOC_004145"; transcript_id "LNC_000568"; gene_type "lincRNA";
A02	Cufflinks	exon	66400978	66402358	.	-	.	gene_id "XLOC_004151"; transcript_id "LNC_000569"; gene_type "lincRNA";
A02	Cufflinks	exon	67142596	67143353	.	-	.	gene_id "XLOC_004156"; transcript_id "LNC_000570"; gene_type "lincRNA";
A02	Cufflinks	exon	67143957	67144345	.	-	.	gene_id "XLOC_004156"; transcript_id "LNC_000570"; gene_type "lincRNA";
A02	Cufflinks	exon	71501080	71502213	.	-	.	gene_id "XLOC_004176"; transcript_id "LNC_000571"; gene_type "lincRNA";
A02	Cufflinks	exon	71502327	71502786	.	-	.	gene_id "XLOC_004176"; transcript_id "LNC_000571"; gene_type "lincRNA";
A02	Cufflinks	exon	71501080	71502213	.	-	.	gene_id "XLOC_004176"; transcript_id "LNC_000572"; gene_type "lincRNA";
A02	Cufflinks	exon	71502352	71502805	.	-	.	gene_id "XLOC_004176"; transcript_id "LNC_000572"; gene_type "lincRNA";
A02	Cufflinks	exon	72216215	72216966	.	-	.	gene_id "XLOC_004179"; transcript_id "LNC_000573"; gene_type "lincRNA";
A02	Cufflinks	exon	72219909	72219942	.	-	.	gene_id "XLOC_004179"; transcript_id "LNC_000573"; gene_type "lincRNA";
A02	Cufflinks	exon	73385015	73386195	.	-	.	gene_id "XLOC_004194"; transcript_id "LNC_000574"; gene_type "lincRNA";
A02	Cufflinks	exon	73438628	73438946	.	-	.	gene_id "XLOC_004196"; transcript_id "LNC_000575"; gene_type "lincRNA";
A02	Cufflinks	exon	73617043	73617660	.	-	.	gene_id "XLOC_004203"; transcript_id "LNC_000576"; gene_type "lincRNA";
A02	Cufflinks	exon	73618831	73619203	.	-	.	gene_id "XLOC_004203"; transcript_id "LNC_000576"; gene_type "lincRNA";
A02	Cufflinks	exon	74601879	74602047	.	-	.	gene_id "XLOC_004212"; transcript_id "LNC_000577"; gene_type "antisense_lncRNA";
A02	Cufflinks	exon	74606083	74606438	.	-	.	gene_id "XLOC_004212"; transcript_id "LNC_000577"; gene_type "antisense_lncRNA";
A02	Cufflinks	exon	74606516	74606584	.	-	.	gene_id "XLOC_004212"; transcript_id "LNC_000577"; gene_type "antisense_lncRNA";
A02	Cufflinks	exon	74606713	74607433	.	-	.	gene_id "XLOC_004212"; transcript_id "LNC_000577"; gene_type "antisense_lncRNA";
A02	Cufflinks	exon	74601879	74602047	.	-	.	gene_id "XLOC_004212"; transcript_id "LNC_000578"; gene_type "antisense_lncRNA";
A02	Cufflinks	exon	74605867	74606438	.	-	.	gene_id "XLOC_004212"; transcript_id "LNC_000578"; gene_type "antisense_lncRNA";
A02	Cufflinks	exon	74606516	74606584	.	-	.	gene_id "XLOC_004212"; transcript_id "LNC_000578"; gene_type "antisense_lncRNA";
A02	Cufflinks	exon	74606713	74606863	.	-	.	gene_id "XLOC_004212"; transcript_id "LNC_000578"; gene_type "antisense_lncRNA";
A02	Cufflinks	exon	74607144	74607433	.	-	.	gene_id "XLOC_004212"; transcript_id "LNC_000578"; gene_type "antisense_lncRNA";
A02	Cufflinks	exon	74605356	74606438	.	-	.	gene_id "XLOC_004212"; transcript_id "LNC_000579"; gene_type "antisense_lncRNA";
A02	Cufflinks	exon	74606516	74606584	.	-	.	gene_id "XLOC_004212"; transcript_id "LNC_000579"; gene_type "antisense_lncRNA";
A02	Cufflinks	exon	74606713	74606863	.	-	.	gene_id "XLOC_004212"; transcript_id "LNC_000579"; gene_type "antisense_lncRNA";
A02	Cufflinks	exon	74607144	74607421	.	-	.	gene_id "XLOC_004212"; transcript_id "LNC_000579"; gene_type "antisense_lncRNA";
A02	Cufflinks	exon	74605356	74605966	.	-	.	gene_id "XLOC_004212"; transcript_id "LNC_000580"; gene_type "antisense_lncRNA";
A02	Cufflinks	exon	74606083	74606438	.	-	.	gene_id "XLOC_004212"; transcript_id "LNC_000580"; gene_type "antisense_lncRNA";
A02	Cufflinks	exon	74606516	74606866	.	-	.	gene_id "XLOC_004212"; transcript_id "LNC_000580"; gene_type "antisense_lncRNA";
A02	Cufflinks	exon	74607144	74607432	.	-	.	gene_id "XLOC_004212"; transcript_id "LNC_000580"; gene_type "antisense_lncRNA";
A02	Cufflinks	exon	74863584	74864287	.	-	.	gene_id "XLOC_004218"; transcript_id "LNC_000581"; gene_type "lincRNA";
A02	Cufflinks	exon	74864530	74864839	.	-	.	gene_id "XLOC_004218"; transcript_id "LNC_000581"; gene_type "lincRNA";
A02	Cufflinks	exon	76035827	76036125	.	-	.	gene_id "XLOC_004240"; transcript_id "LNC_000582"; gene_type "lincRNA";
A02	Cufflinks	exon	76037543	76037790	.	-	.	gene_id "XLOC_004240"; transcript_id "LNC_000582"; gene_type "lincRNA";
A02	Cufflinks	exon	76204681	76206793	.	-	.	gene_id "XLOC_004246"; transcript_id "LNC_000583"; gene_type "lincRNA";
A02	Cufflinks	exon	76206882	76207155	.	-	.	gene_id "XLOC_004246"; transcript_id "LNC_000583"; gene_type "lincRNA";
A02	Cufflinks	exon	77060392	77061904	.	-	.	gene_id "XLOC_004262"; transcript_id "LNC_000584"; gene_type "lincRNA";
A02	Cufflinks	exon	77062531	77062599	.	-	.	gene_id "XLOC_004262"; transcript_id "LNC_000584"; gene_type "lincRNA";
A02	Cufflinks	exon	77062749	77062914	.	-	.	gene_id "XLOC_004262"; transcript_id "LNC_000584"; gene_type "lincRNA";
A02	Cufflinks	exon	77622685	77623165	.	-	.	gene_id "XLOC_004263"; transcript_id "LNC_000585"; gene_type "lincRNA";
A02	Cufflinks	exon	77867103	77867451	.	-	.	gene_id "XLOC_004271"; transcript_id "LNC_000586"; gene_type "lincRNA";
A02	Cufflinks	exon	77867793	77867941	.	-	.	gene_id "XLOC_004271"; transcript_id "LNC_000586"; gene_type "lincRNA";
A02	Cufflinks	exon	77868365	77868549	.	-	.	gene_id "XLOC_004271"; transcript_id "LNC_000586"; gene_type "lincRNA";
A02	Cufflinks	exon	78252039	78253277	.	-	.	gene_id "XLOC_004280"; transcript_id "LNC_000587"; gene_type "lincRNA";
A02	Cufflinks	exon	78253423	78253680	.	-	.	gene_id "XLOC_004280"; transcript_id "LNC_000587"; gene_type "lincRNA";
A02	Cufflinks	exon	78252039	78253157	.	-	.	gene_id "XLOC_004280"; transcript_id "LNC_000588"; gene_type "lincRNA";
A02	Cufflinks	exon	78253423	78253680	.	-	.	gene_id "XLOC_004280"; transcript_id "LNC_000588"; gene_type "lincRNA";
A02	Cufflinks	exon	78615617	78617489	.	-	.	gene_id "XLOC_004285"; transcript_id "LNC_000589"; gene_type "lincRNA";
A02	Cufflinks	exon	78765015	78766486	.	-	.	gene_id "XLOC_004292"; transcript_id "LNC_000590"; gene_type "lincRNA";
A02	Cufflinks	exon	78766570	78767360	.	-	.	gene_id "XLOC_004292"; transcript_id "LNC_000590"; gene_type "lincRNA";
A02	Cufflinks	exon	78767639	78767999	.	-	.	gene_id "XLOC_004292"; transcript_id "LNC_000590"; gene_type "lincRNA";
A02	Cufflinks	exon	78765015	78766486	.	-	.	gene_id "XLOC_004292"; transcript_id "LNC_000591"; gene_type "lincRNA";
A02	Cufflinks	exon	78766570	78766930	.	-	.	gene_id "XLOC_004292"; transcript_id "LNC_000591"; gene_type "lincRNA";
A02	Cufflinks	exon	78767232	78767569	.	-	.	gene_id "XLOC_004292"; transcript_id "LNC_000591"; gene_type "lincRNA";
A02	Cufflinks	exon	78767639	78767999	.	-	.	gene_id "XLOC_004292"; transcript_id "LNC_000591"; gene_type "lincRNA";
A02	Cufflinks	exon	78765015	78766486	.	-	.	gene_id "XLOC_004292"; transcript_id "LNC_000592"; gene_type "lincRNA";
A02	Cufflinks	exon	78766570	78766930	.	-	.	gene_id "XLOC_004292"; transcript_id "LNC_000592"; gene_type "lincRNA";
A02	Cufflinks	exon	78767011	78767569	.	-	.	gene_id "XLOC_004292"; transcript_id "LNC_000592"; gene_type "lincRNA";
A02	Cufflinks	exon	78767639	78767999	.	-	.	gene_id "XLOC_004292"; transcript_id "LNC_000592"; gene_type "lincRNA";
A02	Cufflinks	exon	80356510	80357901	.	-	.	gene_id "XLOC_004332"; transcript_id "LNC_000593"; gene_type "lincRNA";
A02	Cufflinks	exon	80358197	80358374	.	-	.	gene_id "XLOC_004332"; transcript_id "LNC_000593"; gene_type "lincRNA";
A02	Cufflinks	exon	80393900	80394830	.	-	.	gene_id "XLOC_004333"; transcript_id "LNC_000594"; gene_type "lincRNA";
A02	Cufflinks	exon	80395263	80395475	.	-	.	gene_id "XLOC_004333"; transcript_id "LNC_000594"; gene_type "lincRNA";
A02	Cufflinks	exon	81262226	81262498	.	-	.	gene_id "XLOC_004366"; transcript_id "LNC_000595"; gene_type "lincRNA";
A02	Cufflinks	exon	81262992	81263239	.	-	.	gene_id "XLOC_004366"; transcript_id "LNC_000595"; gene_type "lincRNA";
A02	Cufflinks	exon	81652336	81652621	.	-	.	gene_id "XLOC_004369"; transcript_id "LNC_000596"; gene_type "lincRNA";
A02	Cufflinks	exon	82063879	82064682	.	-	.	gene_id "XLOC_004383"; transcript_id "LNC_000597"; gene_type "lincRNA";
A02	Cufflinks	exon	82065004	82065225	.	-	.	gene_id "XLOC_004383"; transcript_id "LNC_000597"; gene_type "lincRNA";
A02	Cufflinks	exon	82630028	82630501	.	-	.	gene_id "XLOC_004416"; transcript_id "LNC_000598"; gene_type "lincRNA";
A02	Cufflinks	exon	83305128	83305404	.	-	.	gene_id "XLOC_004469"; transcript_id "LNC_000599"; gene_type "lincRNA";
A02	Cufflinks	exon	83305489	83305873	.	-	.	gene_id "XLOC_004469"; transcript_id "LNC_000599"; gene_type "lincRNA";
A03	Cufflinks	exon	412258	414246	.	+	.	gene_id "XLOC_004485"; transcript_id "LNC_000600"; gene_type "lincRNA";
A03	Cufflinks	exon	414402	414810	.	+	.	gene_id "XLOC_004485"; transcript_id "LNC_000600"; gene_type "lincRNA";
A03	Cufflinks	exon	412258	412362	.	+	.	gene_id "XLOC_004485"; transcript_id "LNC_000601"; gene_type "lincRNA";
A03	Cufflinks	exon	414179	414246	.	+	.	gene_id "XLOC_004485"; transcript_id "LNC_000601"; gene_type "lincRNA";
A03	Cufflinks	exon	414402	414810	.	+	.	gene_id "XLOC_004485"; transcript_id "LNC_000601"; gene_type "lincRNA";
A03	Cufflinks	exon	412258	412362	.	+	.	gene_id "XLOC_004485"; transcript_id "LNC_000602"; gene_type "lincRNA";
A03	Cufflinks	exon	414179	414246	.	+	.	gene_id "XLOC_004485"; transcript_id "LNC_000602"; gene_type "lincRNA";
A03	Cufflinks	exon	414358	414810	.	+	.	gene_id "XLOC_004485"; transcript_id "LNC_000602"; gene_type "lincRNA";
A03	Cufflinks	exon	502079	503043	.	+	.	gene_id "XLOC_004489"; transcript_id "LNC_000603"; gene_type "lincRNA";
A03	Cufflinks	exon	1159797	1159847	.	+	.	gene_id "XLOC_004516"; transcript_id "LNC_000604"; gene_type "lincRNA";
A03	Cufflinks	exon	1160342	1160632	.	+	.	gene_id "XLOC_004516"; transcript_id "LNC_000604"; gene_type "lincRNA";
A03	Cufflinks	exon	1160747	1162220	.	+	.	gene_id "XLOC_004516"; transcript_id "LNC_000604"; gene_type "lincRNA";
A03	Cufflinks	exon	1159797	1159847	.	+	.	gene_id "XLOC_004516"; transcript_id "LNC_000605"; gene_type "lincRNA";
A03	Cufflinks	exon	1160747	1162220	.	+	.	gene_id "XLOC_004516"; transcript_id "LNC_000605"; gene_type "lincRNA";
A03	Cufflinks	exon	1159797	1159847	.	+	.	gene_id "XLOC_004516"; transcript_id "LNC_000606"; gene_type "lincRNA";
A03	Cufflinks	exon	1160747	1160887	.	+	.	gene_id "XLOC_004516"; transcript_id "LNC_000606"; gene_type "lincRNA";
A03	Cufflinks	exon	1161715	1162220	.	+	.	gene_id "XLOC_004516"; transcript_id "LNC_000606"; gene_type "lincRNA";
A03	Cufflinks	exon	1159799	1159847	.	+	.	gene_id "XLOC_004516"; transcript_id "LNC_000607"; gene_type "lincRNA";
A03	Cufflinks	exon	1161715	1162220	.	+	.	gene_id "XLOC_004516"; transcript_id "LNC_000607"; gene_type "lincRNA";
A03	Cufflinks	exon	1159799	1159847	.	+	.	gene_id "XLOC_004516"; transcript_id "LNC_000608"; gene_type "lincRNA";
A03	Cufflinks	exon	1160342	1160632	.	+	.	gene_id "XLOC_004516"; transcript_id "LNC_000608"; gene_type "lincRNA";
A03	Cufflinks	exon	1160747	1160887	.	+	.	gene_id "XLOC_004516"; transcript_id "LNC_000608"; gene_type "lincRNA";
A03	Cufflinks	exon	1161715	1162220	.	+	.	gene_id "XLOC_004516"; transcript_id "LNC_000608"; gene_type "lincRNA";
A03	Cufflinks	exon	1252735	1252795	.	+	.	gene_id "XLOC_004518"; transcript_id "LNC_000609"; gene_type "lincRNA";
A03	Cufflinks	exon	1254224	1254913	.	+	.	gene_id "XLOC_004518"; transcript_id "LNC_000609"; gene_type "lincRNA";
A03	Cufflinks	exon	1790541	1791396	.	+	.	gene_id "XLOC_004538"; transcript_id "LNC_000610"; gene_type "lincRNA";
A03	Cufflinks	exon	2313432	2313739	.	+	.	gene_id "XLOC_004561"; transcript_id "LNC_000611"; gene_type "lincRNA";
A03	Cufflinks	exon	2351249	2351549	.	+	.	gene_id "XLOC_004564"; transcript_id "LNC_000612"; gene_type "lincRNA";
A03	Cufflinks	exon	2357809	2358074	.	+	.	gene_id "XLOC_004565"; transcript_id "LNC_000613"; gene_type "antisense_lncRNA";
A03	Cufflinks	exon	2543340	2543562	.	+	.	gene_id "XLOC_004573"; transcript_id "LNC_000614"; gene_type "lincRNA";
A03	Cufflinks	exon	2577830	2578027	.	+	.	gene_id "XLOC_004576"; transcript_id "LNC_000615"; gene_type "lincRNA";
A03	Cufflinks	exon	2578379	2579081	.	+	.	gene_id "XLOC_004576"; transcript_id "LNC_000615"; gene_type "lincRNA";
A03	Cufflinks	exon	2577830	2578027	.	+	.	gene_id "XLOC_004576"; transcript_id "LNC_000616"; gene_type "lincRNA";
A03	Cufflinks	exon	2578389	2579081	.	+	.	gene_id "XLOC_004576"; transcript_id "LNC_000616"; gene_type "lincRNA";
A03	Cufflinks	exon	3207723	3208305	.	+	.	gene_id "XLOC_004609"; transcript_id "LNC_000617"; gene_type "antisense_lncRNA";
A03	Cufflinks	exon	3547328	3547467	.	+	.	gene_id "XLOC_004621"; transcript_id "LNC_000618"; gene_type "lincRNA";
A03	Cufflinks	exon	3547695	3548023	.	+	.	gene_id "XLOC_004621"; transcript_id "LNC_000618"; gene_type "lincRNA";
A03	Cufflinks	exon	3547328	3547467	.	+	.	gene_id "XLOC_004621"; transcript_id "LNC_000619"; gene_type "lincRNA";
A03	Cufflinks	exon	3547701	3548023	.	+	.	gene_id "XLOC_004621"; transcript_id "LNC_000619"; gene_type "lincRNA";
A03	Cufflinks	exon	4112197	4112761	.	+	.	gene_id "XLOC_004632"; transcript_id "LNC_000620"; gene_type "lincRNA";
A03	Cufflinks	exon	4112843	4116162	.	+	.	gene_id "XLOC_004632"; transcript_id "LNC_000620"; gene_type "lincRNA";
A03	Cufflinks	exon	4392735	4392924	.	+	.	gene_id "XLOC_004641"; transcript_id "LNC_000621"; gene_type "lincRNA";
A03	Cufflinks	exon	4393182	4393679	.	+	.	gene_id "XLOC_004641"; transcript_id "LNC_000621"; gene_type "lincRNA";
A03	Cufflinks	exon	4839242	4839793	.	+	.	gene_id "XLOC_004653"; transcript_id "LNC_000622"; gene_type "lincRNA";
A03	Cufflinks	exon	4843052	4843162	.	+	.	gene_id "XLOC_004653"; transcript_id "LNC_000622"; gene_type "lincRNA";
A03	Cufflinks	exon	4849525	4849598	.	+	.	gene_id "XLOC_004655"; transcript_id "LNC_000623"; gene_type "lincRNA";
A03	Cufflinks	exon	4849686	4850212	.	+	.	gene_id "XLOC_004655"; transcript_id "LNC_000623"; gene_type "lincRNA";
A03	Cufflinks	exon	5571880	5572158	.	+	.	gene_id "XLOC_004671"; transcript_id "LNC_000624"; gene_type "antisense_lncRNA";
A03	Cufflinks	exon	5572437	5575096	.	+	.	gene_id "XLOC_004671"; transcript_id "LNC_000624"; gene_type "antisense_lncRNA";
A03	Cufflinks	exon	5571880	5572158	.	+	.	gene_id "XLOC_004671"; transcript_id "LNC_000625"; gene_type "antisense_lncRNA";
A03	Cufflinks	exon	5572440	5573230	.	+	.	gene_id "XLOC_004671"; transcript_id "LNC_000625"; gene_type "antisense_lncRNA";
A03	Cufflinks	exon	5573365	5575096	.	+	.	gene_id "XLOC_004671"; transcript_id "LNC_000625"; gene_type "antisense_lncRNA";
A03	Cufflinks	exon	5571880	5572158	.	+	.	gene_id "XLOC_004671"; transcript_id "LNC_000626"; gene_type "antisense_lncRNA";
A03	Cufflinks	exon	5572437	5573455	.	+	.	gene_id "XLOC_004671"; transcript_id "LNC_000626"; gene_type "antisense_lncRNA";
A03	Cufflinks	exon	5577267	5577611	.	+	.	gene_id "XLOC_004671"; transcript_id "LNC_000626"; gene_type "antisense_lncRNA";
A03	Cufflinks	exon	5571880	5572158	.	+	.	gene_id "XLOC_004671"; transcript_id "LNC_000627"; gene_type "antisense_lncRNA";
A03	Cufflinks	exon	5572440	5573230	.	+	.	gene_id "XLOC_004671"; transcript_id "LNC_000627"; gene_type "antisense_lncRNA";
A03	Cufflinks	exon	5573365	5573455	.	+	.	gene_id "XLOC_004671"; transcript_id "LNC_000627"; gene_type "antisense_lncRNA";
A03	Cufflinks	exon	5577267	5577611	.	+	.	gene_id "XLOC_004671"; transcript_id "LNC_000627"; gene_type "antisense_lncRNA";
A03	Cufflinks	exon	5571880	5572158	.	+	.	gene_id "XLOC_004671"; transcript_id "LNC_000628"; gene_type "antisense_lncRNA";
A03	Cufflinks	exon	5572440	5573230	.	+	.	gene_id "XLOC_004671"; transcript_id "LNC_000628"; gene_type "antisense_lncRNA";
A03	Cufflinks	exon	5573365	5573445	.	+	.	gene_id "XLOC_004671"; transcript_id "LNC_000628"; gene_type "antisense_lncRNA";
A03	Cufflinks	exon	5577267	5577611	.	+	.	gene_id "XLOC_004671"; transcript_id "LNC_000628"; gene_type "antisense_lncRNA";
A03	Cufflinks	exon	5578657	5579164	.	+	.	gene_id "XLOC_004672"; transcript_id "LNC_000629"; gene_type "lincRNA";
A03	Cufflinks	exon	5579771	5579829	.	+	.	gene_id "XLOC_004672"; transcript_id "LNC_000629"; gene_type "lincRNA";
A03	Cufflinks	exon	5580873	5582706	.	+	.	gene_id "XLOC_004672"; transcript_id "LNC_000629"; gene_type "lincRNA";
A03	Cufflinks	exon	5578852	5579164	.	+	.	gene_id "XLOC_004672"; transcript_id "LNC_000630"; gene_type "lincRNA";
A03	Cufflinks	exon	5579771	5579829	.	+	.	gene_id "XLOC_004672"; transcript_id "LNC_000630"; gene_type "lincRNA";
A03	Cufflinks	exon	5580873	5581056	.	+	.	gene_id "XLOC_004672"; transcript_id "LNC_000630"; gene_type "lincRNA";
A03	Cufflinks	exon	5582212	5582706	.	+	.	gene_id "XLOC_004672"; transcript_id "LNC_000630"; gene_type "lincRNA";
A03	Cufflinks	exon	6024033	6024450	.	+	.	gene_id "XLOC_004684"; transcript_id "LNC_000631"; gene_type "lincRNA";
A03	Cufflinks	exon	6024588	6025261	.	+	.	gene_id "XLOC_004684"; transcript_id "LNC_000631"; gene_type "lincRNA";
A03	Cufflinks	exon	6832108	6832382	.	+	.	gene_id "XLOC_004704"; transcript_id "LNC_000632"; gene_type "lincRNA";
A03	Cufflinks	exon	9004757	9006041	.	+	.	gene_id "XLOC_004738"; transcript_id "LNC_000633"; gene_type "lincRNA";
A03	Cufflinks	exon	9659709	9660512	.	+	.	gene_id "XLOC_004750"; transcript_id "LNC_000634"; gene_type "lincRNA";
A03	Cufflinks	exon	9660630	9660692	.	+	.	gene_id "XLOC_004750"; transcript_id "LNC_000634"; gene_type "lincRNA";
A03	Cufflinks	exon	9660774	9661134	.	+	.	gene_id "XLOC_004750"; transcript_id "LNC_000634"; gene_type "lincRNA";
A03	Cufflinks	exon	9661274	9662433	.	+	.	gene_id "XLOC_004750"; transcript_id "LNC_000634"; gene_type "lincRNA";
A03	Cufflinks	exon	9659709	9660512	.	+	.	gene_id "XLOC_004750"; transcript_id "LNC_000635"; gene_type "lincRNA";
A03	Cufflinks	exon	9660630	9660692	.	+	.	gene_id "XLOC_004750"; transcript_id "LNC_000635"; gene_type "lincRNA";
A03	Cufflinks	exon	9660774	9661134	.	+	.	gene_id "XLOC_004750"; transcript_id "LNC_000635"; gene_type "lincRNA";
A03	Cufflinks	exon	9661270	9661360	.	+	.	gene_id "XLOC_004750"; transcript_id "LNC_000635"; gene_type "lincRNA";
A03	Cufflinks	exon	9665114	9665459	.	+	.	gene_id "XLOC_004750"; transcript_id "LNC_000635"; gene_type "lincRNA";
A03	Cufflinks	exon	9659709	9660512	.	+	.	gene_id "XLOC_004750"; transcript_id "LNC_000636"; gene_type "lincRNA";
A03	Cufflinks	exon	9660630	9660692	.	+	.	gene_id "XLOC_004750"; transcript_id "LNC_000636"; gene_type "lincRNA";
A03	Cufflinks	exon	9660774	9661134	.	+	.	gene_id "XLOC_004750"; transcript_id "LNC_000636"; gene_type "lincRNA";
A03	Cufflinks	exon	9661274	9661360	.	+	.	gene_id "XLOC_004750"; transcript_id "LNC_000636"; gene_type "lincRNA";
A03	Cufflinks	exon	9665114	9665459	.	+	.	gene_id "XLOC_004750"; transcript_id "LNC_000636"; gene_type "lincRNA";
A03	Cufflinks	exon	9659709	9660065	.	+	.	gene_id "XLOC_004750"; transcript_id "LNC_000637"; gene_type "lincRNA";
A03	Cufflinks	exon	9660343	9660512	.	+	.	gene_id "XLOC_004750"; transcript_id "LNC_000637"; gene_type "lincRNA";
A03	Cufflinks	exon	9660630	9660692	.	+	.	gene_id "XLOC_004750"; transcript_id "LNC_000637"; gene_type "lincRNA";
A03	Cufflinks	exon	9660774	9661134	.	+	.	gene_id "XLOC_004750"; transcript_id "LNC_000637"; gene_type "lincRNA";
A03	Cufflinks	exon	9661270	9661360	.	+	.	gene_id "XLOC_004750"; transcript_id "LNC_000637"; gene_type "lincRNA";
A03	Cufflinks	exon	9665114	9665459	.	+	.	gene_id "XLOC_004750"; transcript_id "LNC_000637"; gene_type "lincRNA";
A03	Cufflinks	exon	9909635	9910256	.	+	.	gene_id "XLOC_004756"; transcript_id "LNC_000638"; gene_type "lincRNA";
A03	Cufflinks	exon	9910360	9910477	.	+	.	gene_id "XLOC_004756"; transcript_id "LNC_000638"; gene_type "lincRNA";
A03	Cufflinks	exon	9910560	9910921	.	+	.	gene_id "XLOC_004756"; transcript_id "LNC_000638"; gene_type "lincRNA";
A03	Cufflinks	exon	9911076	9912968	.	+	.	gene_id "XLOC_004756"; transcript_id "LNC_000638"; gene_type "lincRNA";
A03	Cufflinks	exon	9909635	9910256	.	+	.	gene_id "XLOC_004756"; transcript_id "LNC_000639"; gene_type "lincRNA";
A03	Cufflinks	exon	9910360	9910477	.	+	.	gene_id "XLOC_004756"; transcript_id "LNC_000639"; gene_type "lincRNA";
A03	Cufflinks	exon	9910560	9910921	.	+	.	gene_id "XLOC_004756"; transcript_id "LNC_000639"; gene_type "lincRNA";
A03	Cufflinks	exon	9911076	9911147	.	+	.	gene_id "XLOC_004756"; transcript_id "LNC_000639"; gene_type "lincRNA";
A03	Cufflinks	exon	9914917	9915271	.	+	.	gene_id "XLOC_004756"; transcript_id "LNC_000639"; gene_type "lincRNA";
A03	Cufflinks	exon	9909725	9910256	.	+	.	gene_id "XLOC_004756"; transcript_id "LNC_000640"; gene_type "lincRNA";
A03	Cufflinks	exon	9910360	9910477	.	+	.	gene_id "XLOC_004756"; transcript_id "LNC_000640"; gene_type "lincRNA";
A03	Cufflinks	exon	9910560	9910921	.	+	.	gene_id "XLOC_004756"; transcript_id "LNC_000640"; gene_type "lincRNA";
A03	Cufflinks	exon	9911076	9911137	.	+	.	gene_id "XLOC_004756"; transcript_id "LNC_000640"; gene_type "lincRNA";
A03	Cufflinks	exon	9914917	9915271	.	+	.	gene_id "XLOC_004756"; transcript_id "LNC_000640"; gene_type "lincRNA";
A03	Cufflinks	exon	9909729	9909849	.	+	.	gene_id "XLOC_004756"; transcript_id "LNC_000641"; gene_type "lincRNA";
A03	Cufflinks	exon	9910128	9910256	.	+	.	gene_id "XLOC_004756"; transcript_id "LNC_000641"; gene_type "lincRNA";
A03	Cufflinks	exon	9910360	9910477	.	+	.	gene_id "XLOC_004756"; transcript_id "LNC_000641"; gene_type "lincRNA";
A03	Cufflinks	exon	9910560	9910921	.	+	.	gene_id "XLOC_004756"; transcript_id "LNC_000641"; gene_type "lincRNA";
A03	Cufflinks	exon	9911076	9911147	.	+	.	gene_id "XLOC_004756"; transcript_id "LNC_000641"; gene_type "lincRNA";
A03	Cufflinks	exon	9914917	9915271	.	+	.	gene_id "XLOC_004756"; transcript_id "LNC_000641"; gene_type "lincRNA";
A03	Cufflinks	exon	10335969	10336853	.	+	.	gene_id "XLOC_004766"; transcript_id "LNC_000642"; gene_type "lincRNA";
A03	Cufflinks	exon	10336935	10337293	.	+	.	gene_id "XLOC_004766"; transcript_id "LNC_000642"; gene_type "lincRNA";
A03	Cufflinks	exon	10337400	10339150	.	+	.	gene_id "XLOC_004766"; transcript_id "LNC_000642"; gene_type "lincRNA";
A03	Cufflinks	exon	11527973	11528109	.	+	.	gene_id "XLOC_004776"; transcript_id "LNC_000643"; gene_type "lincRNA";
A03	Cufflinks	exon	11528417	11529282	.	+	.	gene_id "XLOC_004776"; transcript_id "LNC_000643"; gene_type "lincRNA";
A03	Cufflinks	exon	12258992	12259133	.	+	.	gene_id "XLOC_004783"; transcript_id "LNC_000644"; gene_type "lincRNA";
A03	Cufflinks	exon	12259460	12260195	.	+	.	gene_id "XLOC_004783"; transcript_id "LNC_000644"; gene_type "lincRNA";
A03	Cufflinks	exon	12259240	12259277	.	+	.	gene_id "XLOC_004783"; transcript_id "LNC_000645"; gene_type "lincRNA";
A03	Cufflinks	exon	12259460	12260195	.	+	.	gene_id "XLOC_004783"; transcript_id "LNC_000645"; gene_type "lincRNA";
A03	Cufflinks	exon	12315302	12316757	.	+	.	gene_id "XLOC_004785"; transcript_id "LNC_000646"; gene_type "lincRNA";
A03	Cufflinks	exon	12322316	12322653	.	+	.	gene_id "XLOC_004786"; transcript_id "LNC_000647"; gene_type "lincRNA";
A03	Cufflinks	exon	12324962	12325030	.	+	.	gene_id "XLOC_004786"; transcript_id "LNC_000647"; gene_type "lincRNA";
A03	Cufflinks	exon	12325152	12325385	.	+	.	gene_id "XLOC_004786"; transcript_id "LNC_000647"; gene_type "lincRNA";
A03	Cufflinks	exon	12326042	12326632	.	+	.	gene_id "XLOC_004786"; transcript_id "LNC_000647"; gene_type "lincRNA";
A03	Cufflinks	exon	12322316	12322653	.	+	.	gene_id "XLOC_004786"; transcript_id "LNC_000648"; gene_type "lincRNA";
A03	Cufflinks	exon	12324962	12325030	.	+	.	gene_id "XLOC_004786"; transcript_id "LNC_000648"; gene_type "lincRNA";
A03	Cufflinks	exon	12325152	12326632	.	+	.	gene_id "XLOC_004786"; transcript_id "LNC_000648"; gene_type "lincRNA";
A03	Cufflinks	exon	12322316	12322653	.	+	.	gene_id "XLOC_004786"; transcript_id "LNC_000649"; gene_type "lincRNA";
A03	Cufflinks	exon	12323110	12323190	.	+	.	gene_id "XLOC_004786"; transcript_id "LNC_000649"; gene_type "lincRNA";
A03	Cufflinks	exon	12323274	12323635	.	+	.	gene_id "XLOC_004786"; transcript_id "LNC_000649"; gene_type "lincRNA";
A03	Cufflinks	exon	12324962	12325030	.	+	.	gene_id "XLOC_004786"; transcript_id "LNC_000649"; gene_type "lincRNA";
A03	Cufflinks	exon	12325152	12326632	.	+	.	gene_id "XLOC_004786"; transcript_id "LNC_000649"; gene_type "lincRNA";
A03	Cufflinks	exon	12322355	12322653	.	+	.	gene_id "XLOC_004786"; transcript_id "LNC_000650"; gene_type "lincRNA";
A03	Cufflinks	exon	12324962	12325030	.	+	.	gene_id "XLOC_004786"; transcript_id "LNC_000650"; gene_type "lincRNA";
A03	Cufflinks	exon	12325152	12325770	.	+	.	gene_id "XLOC_004786"; transcript_id "LNC_000650"; gene_type "lincRNA";
A03	Cufflinks	exon	12326042	12326632	.	+	.	gene_id "XLOC_004786"; transcript_id "LNC_000650"; gene_type "lincRNA";
A03	Cufflinks	exon	12322371	12322653	.	+	.	gene_id "XLOC_004786"; transcript_id "LNC_000651"; gene_type "lincRNA";
A03	Cufflinks	exon	12323110	12323190	.	+	.	gene_id "XLOC_004786"; transcript_id "LNC_000651"; gene_type "lincRNA";
A03	Cufflinks	exon	12323274	12323635	.	+	.	gene_id "XLOC_004786"; transcript_id "LNC_000651"; gene_type "lincRNA";
A03	Cufflinks	exon	12323739	12323853	.	+	.	gene_id "XLOC_004786"; transcript_id "LNC_000651"; gene_type "lincRNA";
A03	Cufflinks	exon	12324962	12325030	.	+	.	gene_id "XLOC_004786"; transcript_id "LNC_000651"; gene_type "lincRNA";
A03	Cufflinks	exon	12325152	12325385	.	+	.	gene_id "XLOC_004786"; transcript_id "LNC_000651"; gene_type "lincRNA";
A03	Cufflinks	exon	12326042	12326632	.	+	.	gene_id "XLOC_004786"; transcript_id "LNC_000651"; gene_type "lincRNA";
A03	Cufflinks	exon	13167554	13167618	.	+	.	gene_id "XLOC_004799"; transcript_id "LNC_000652"; gene_type "lincRNA";
A03	Cufflinks	exon	13168237	13168331	.	+	.	gene_id "XLOC_004799"; transcript_id "LNC_000652"; gene_type "lincRNA";
A03	Cufflinks	exon	13168697	13169560	.	+	.	gene_id "XLOC_004799"; transcript_id "LNC_000652"; gene_type "lincRNA";
A03	Cufflinks	exon	13167554	13167618	.	+	.	gene_id "XLOC_004799"; transcript_id "LNC_000653"; gene_type "lincRNA";
A03	Cufflinks	exon	13168237	13168331	.	+	.	gene_id "XLOC_004799"; transcript_id "LNC_000653"; gene_type "lincRNA";
A03	Cufflinks	exon	13168706	13169560	.	+	.	gene_id "XLOC_004799"; transcript_id "LNC_000653"; gene_type "lincRNA";
A03	Cufflinks	exon	13167555	13167618	.	+	.	gene_id "XLOC_004799"; transcript_id "LNC_000654"; gene_type "lincRNA";
A03	Cufflinks	exon	13168237	13169560	.	+	.	gene_id "XLOC_004799"; transcript_id "LNC_000654"; gene_type "lincRNA";
A03	Cufflinks	exon	13167587	13167618	.	+	.	gene_id "XLOC_004799"; transcript_id "LNC_000655"; gene_type "lincRNA";
A03	Cufflinks	exon	13168237	13168331	.	+	.	gene_id "XLOC_004799"; transcript_id "LNC_000655"; gene_type "lincRNA";
A03	Cufflinks	exon	13168712	13169560	.	+	.	gene_id "XLOC_004799"; transcript_id "LNC_000655"; gene_type "lincRNA";
A03	Cufflinks	exon	13371112	13371569	.	+	.	gene_id "XLOC_004802"; transcript_id "LNC_000656"; gene_type "lincRNA";
A03	Cufflinks	exon	15384549	15384988	.	+	.	gene_id "XLOC_004827"; transcript_id "LNC_000657"; gene_type "lincRNA";
A03	Cufflinks	exon	15636966	15638180	.	+	.	gene_id "XLOC_004830"; transcript_id "LNC_000658"; gene_type "lincRNA";
A03	Cufflinks	exon	16035769	16036033	.	+	.	gene_id "XLOC_004831"; transcript_id "LNC_000659"; gene_type "lincRNA";
A03	Cufflinks	exon	16036292	16037104	.	+	.	gene_id "XLOC_004831"; transcript_id "LNC_000659"; gene_type "lincRNA";
A03	Cufflinks	exon	16037235	16041662	.	+	.	gene_id "XLOC_004831"; transcript_id "LNC_000659"; gene_type "lincRNA";
A03	Cufflinks	exon	16035770	16037104	.	+	.	gene_id "XLOC_004831"; transcript_id "LNC_000660"; gene_type "lincRNA";
A03	Cufflinks	exon	16037240	16041662	.	+	.	gene_id "XLOC_004831"; transcript_id "LNC_000660"; gene_type "lincRNA";
A03	Cufflinks	exon	16035770	16036033	.	+	.	gene_id "XLOC_004831"; transcript_id "LNC_000661"; gene_type "lincRNA";
A03	Cufflinks	exon	16036292	16036485	.	+	.	gene_id "XLOC_004831"; transcript_id "LNC_000661"; gene_type "lincRNA";
A03	Cufflinks	exon	16036598	16037104	.	+	.	gene_id "XLOC_004831"; transcript_id "LNC_000661"; gene_type "lincRNA";
A03	Cufflinks	exon	16037240	16041662	.	+	.	gene_id "XLOC_004831"; transcript_id "LNC_000661"; gene_type "lincRNA";
A03	Cufflinks	exon	16035790	16037104	.	+	.	gene_id "XLOC_004831"; transcript_id "LNC_000662"; gene_type "lincRNA";
A03	Cufflinks	exon	16037235	16041662	.	+	.	gene_id "XLOC_004831"; transcript_id "LNC_000662"; gene_type "lincRNA";
A03	Cufflinks	exon	16036048	16037104	.	+	.	gene_id "XLOC_004831"; transcript_id "LNC_000663"; gene_type "lincRNA";
A03	Cufflinks	exon	16037235	16037320	.	+	.	gene_id "XLOC_004831"; transcript_id "LNC_000663"; gene_type "lincRNA";
A03	Cufflinks	exon	16041098	16041662	.	+	.	gene_id "XLOC_004831"; transcript_id "LNC_000663"; gene_type "lincRNA";
A03	Cufflinks	exon	17558192	17558836	.	+	.	gene_id "XLOC_004850"; transcript_id "LNC_000664"; gene_type "lincRNA";
A03	Cufflinks	exon	17559000	17559057	.	+	.	gene_id "XLOC_004850"; transcript_id "LNC_000664"; gene_type "lincRNA";
A03	Cufflinks	exon	17559140	17559511	.	+	.	gene_id "XLOC_004850"; transcript_id "LNC_000664"; gene_type "lincRNA";
A03	Cufflinks	exon	17559680	17561498	.	+	.	gene_id "XLOC_004850"; transcript_id "LNC_000664"; gene_type "lincRNA";
A03	Cufflinks	exon	17558192	17558836	.	+	.	gene_id "XLOC_004850"; transcript_id "LNC_000665"; gene_type "lincRNA";
A03	Cufflinks	exon	17558995	17559057	.	+	.	gene_id "XLOC_004850"; transcript_id "LNC_000665"; gene_type "lincRNA";
A03	Cufflinks	exon	17559140	17559511	.	+	.	gene_id "XLOC_004850"; transcript_id "LNC_000665"; gene_type "lincRNA";
A03	Cufflinks	exon	17559680	17561498	.	+	.	gene_id "XLOC_004850"; transcript_id "LNC_000665"; gene_type "lincRNA";
A03	Cufflinks	exon	17558192	17558836	.	+	.	gene_id "XLOC_004850"; transcript_id "LNC_000666"; gene_type "lincRNA";
A03	Cufflinks	exon	17558995	17559057	.	+	.	gene_id "XLOC_004850"; transcript_id "LNC_000666"; gene_type "lincRNA";
A03	Cufflinks	exon	17559140	17559511	.	+	.	gene_id "XLOC_004850"; transcript_id "LNC_000666"; gene_type "lincRNA";
A03	Cufflinks	exon	17559680	17559727	.	+	.	gene_id "XLOC_004850"; transcript_id "LNC_000666"; gene_type "lincRNA";
A03	Cufflinks	exon	17563478	17563977	.	+	.	gene_id "XLOC_004850"; transcript_id "LNC_000666"; gene_type "lincRNA";
A03	Cufflinks	exon	17558221	17558836	.	+	.	gene_id "XLOC_004850"; transcript_id "LNC_000667"; gene_type "lincRNA";
A03	Cufflinks	exon	17558995	17559057	.	+	.	gene_id "XLOC_004850"; transcript_id "LNC_000667"; gene_type "lincRNA";
A03	Cufflinks	exon	17559140	17559511	.	+	.	gene_id "XLOC_004850"; transcript_id "LNC_000667"; gene_type "lincRNA";
A03	Cufflinks	exon	17559680	17559737	.	+	.	gene_id "XLOC_004850"; transcript_id "LNC_000667"; gene_type "lincRNA";
A03	Cufflinks	exon	17563478	17563977	.	+	.	gene_id "XLOC_004850"; transcript_id "LNC_000667"; gene_type "lincRNA";
A03	Cufflinks	exon	18562746	18563229	.	+	.	gene_id "XLOC_004861"; transcript_id "LNC_000668"; gene_type "lincRNA";
A03	Cufflinks	exon	21971701	21972269	.	+	.	gene_id "XLOC_004870"; transcript_id "LNC_000669"; gene_type "lincRNA";
A03	Cufflinks	exon	21972351	21972435	.	+	.	gene_id "XLOC_004870"; transcript_id "LNC_000669"; gene_type "lincRNA";
A03	Cufflinks	exon	21972694	21973043	.	+	.	gene_id "XLOC_004870"; transcript_id "LNC_000669"; gene_type "lincRNA";
A03	Cufflinks	exon	21973126	21974620	.	+	.	gene_id "XLOC_004870"; transcript_id "LNC_000669"; gene_type "lincRNA";
A03	Cufflinks	exon	25572284	25572736	.	+	.	gene_id "XLOC_004886"; transcript_id "LNC_000670"; gene_type "lincRNA";
A03	Cufflinks	exon	26203306	26203744	.	+	.	gene_id "XLOC_004891"; transcript_id "LNC_000671"; gene_type "lincRNA";
A03	Cufflinks	exon	26204617	26205954	.	+	.	gene_id "XLOC_004891"; transcript_id "LNC_000671"; gene_type "lincRNA";
A03	Cufflinks	exon	29793105	29793322	.	+	.	gene_id "XLOC_004904"; transcript_id "LNC_000672"; gene_type "lincRNA";
A03	Cufflinks	exon	30421332	30421578	.	+	.	gene_id "XLOC_004913"; transcript_id "LNC_000673"; gene_type "lincRNA";
A03	Cufflinks	exon	30439653	30441050	.	+	.	gene_id "XLOC_004914"; transcript_id "LNC_000674"; gene_type "antisense_lncRNA";
A03	Cufflinks	exon	30444425	30444888	.	+	.	gene_id "XLOC_004915"; transcript_id "LNC_000675"; gene_type "lincRNA";
A03	Cufflinks	exon	30826868	30827118	.	+	.	gene_id "XLOC_004920"; transcript_id "LNC_000676"; gene_type "lincRNA";
A03	Cufflinks	exon	30828267	30828746	.	+	.	gene_id "XLOC_004921"; transcript_id "LNC_000677"; gene_type "lincRNA";
A03	Cufflinks	exon	36601513	36601766	.	+	.	gene_id "XLOC_004941"; transcript_id "LNC_000678"; gene_type "lincRNA";
A03	Cufflinks	exon	36602122	36602843	.	+	.	gene_id "XLOC_004941"; transcript_id "LNC_000678"; gene_type "lincRNA";
A03	Cufflinks	exon	38044276	38044649	.	+	.	gene_id "XLOC_004951"; transcript_id "LNC_000679"; gene_type "lincRNA";
A03	Cufflinks	exon	38044895	38045291	.	+	.	gene_id "XLOC_004951"; transcript_id "LNC_000679"; gene_type "lincRNA";
A03	Cufflinks	exon	40730339	40730955	.	+	.	gene_id "XLOC_004959"; transcript_id "LNC_000680"; gene_type "lincRNA";
A03	Cufflinks	exon	40739308	40739564	.	+	.	gene_id "XLOC_004959"; transcript_id "LNC_000680"; gene_type "lincRNA";
A03	Cufflinks	exon	43236097	43236853	.	+	.	gene_id "XLOC_004979"; transcript_id "LNC_000681"; gene_type "lincRNA";
A03	Cufflinks	exon	50335823	50336446	.	+	.	gene_id "XLOC_005003"; transcript_id "LNC_000682"; gene_type "antisense_lncRNA";
A03	Cufflinks	exon	50336550	50336718	.	+	.	gene_id "XLOC_005003"; transcript_id "LNC_000682"; gene_type "antisense_lncRNA";
A03	Cufflinks	exon	50340003	50340443	.	+	.	gene_id "XLOC_005004"; transcript_id "LNC_000683"; gene_type "lincRNA";
A03	Cufflinks	exon	50340745	50341891	.	+	.	gene_id "XLOC_005004"; transcript_id "LNC_000683"; gene_type "lincRNA";
A03	Cufflinks	exon	59884501	59884853	.	+	.	gene_id "XLOC_005042"; transcript_id "LNC_000684"; gene_type "lincRNA";
A03	Cufflinks	exon	59884964	59885593	.	+	.	gene_id "XLOC_005042"; transcript_id "LNC_000684"; gene_type "lincRNA";
A03	Cufflinks	exon	59885975	59888599	.	+	.	gene_id "XLOC_005042"; transcript_id "LNC_000684"; gene_type "lincRNA";
A03	Cufflinks	exon	59884501	59884853	.	+	.	gene_id "XLOC_005042"; transcript_id "LNC_000685"; gene_type "lincRNA";
A03	Cufflinks	exon	59884964	59885593	.	+	.	gene_id "XLOC_005042"; transcript_id "LNC_000685"; gene_type "lincRNA";
A03	Cufflinks	exon	59885975	59886075	.	+	.	gene_id "XLOC_005042"; transcript_id "LNC_000685"; gene_type "lincRNA";
A03	Cufflinks	exon	59888369	59888599	.	+	.	gene_id "XLOC_005042"; transcript_id "LNC_000685"; gene_type "lincRNA";
A03	Cufflinks	exon	59884524	59884857	.	+	.	gene_id "XLOC_005042"; transcript_id "LNC_000686"; gene_type "lincRNA";
A03	Cufflinks	exon	59884964	59885593	.	+	.	gene_id "XLOC_005042"; transcript_id "LNC_000686"; gene_type "lincRNA";
A03	Cufflinks	exon	59885975	59888599	.	+	.	gene_id "XLOC_005042"; transcript_id "LNC_000686"; gene_type "lincRNA";
A03	Cufflinks	exon	59939439	59939741	.	+	.	gene_id "XLOC_005043"; transcript_id "LNC_000687"; gene_type "lincRNA";
A03	Cufflinks	exon	59939816	59940656	.	+	.	gene_id "XLOC_005043"; transcript_id "LNC_000687"; gene_type "lincRNA";
A03	Cufflinks	exon	59941663	59941745	.	+	.	gene_id "XLOC_005043"; transcript_id "LNC_000687"; gene_type "lincRNA";
A03	Cufflinks	exon	59939439	59939902	.	+	.	gene_id "XLOC_005043"; transcript_id "LNC_000688"; gene_type "lincRNA";
A03	Cufflinks	exon	59940544	59940656	.	+	.	gene_id "XLOC_005043"; transcript_id "LNC_000688"; gene_type "lincRNA";
A03	Cufflinks	exon	59941663	59941745	.	+	.	gene_id "XLOC_005043"; transcript_id "LNC_000688"; gene_type "lincRNA";
A03	Cufflinks	exon	59939439	59939741	.	+	.	gene_id "XLOC_005043"; transcript_id "LNC_000689"; gene_type "lincRNA";
A03	Cufflinks	exon	59939816	59940656	.	+	.	gene_id "XLOC_005043"; transcript_id "LNC_000689"; gene_type "lincRNA";
A03	Cufflinks	exon	59942646	59942676	.	+	.	gene_id "XLOC_005043"; transcript_id "LNC_000689"; gene_type "lincRNA";
A03	Cufflinks	exon	60331436	60332957	.	+	.	gene_id "XLOC_005048"; transcript_id "LNC_000690"; gene_type "antisense_lncRNA";
A03	Cufflinks	exon	60997177	60998970	.	+	.	gene_id "XLOC_005059"; transcript_id "LNC_000691"; gene_type "lincRNA";
A03	Cufflinks	exon	60999110	61000784	.	+	.	gene_id "XLOC_005059"; transcript_id "LNC_000691"; gene_type "lincRNA";
A03	Cufflinks	exon	61478574	61478817	.	+	.	gene_id "XLOC_005065"; transcript_id "LNC_000692"; gene_type "lincRNA";
A03	Cufflinks	exon	61478989	61479338	.	+	.	gene_id "XLOC_005065"; transcript_id "LNC_000692"; gene_type "lincRNA";
A03	Cufflinks	exon	61666999	61667347	.	+	.	gene_id "XLOC_005066"; transcript_id "LNC_000693"; gene_type "lincRNA";
A03	Cufflinks	exon	61667624	61668493	.	+	.	gene_id "XLOC_005066"; transcript_id "LNC_000693"; gene_type "lincRNA";
A03	Cufflinks	exon	61672978	61673122	.	+	.	gene_id "XLOC_005067"; transcript_id "LNC_000694"; gene_type "lincRNA";
A03	Cufflinks	exon	61673411	61673817	.	+	.	gene_id "XLOC_005067"; transcript_id "LNC_000694"; gene_type "lincRNA";
A03	Cufflinks	exon	61780203	61780613	.	+	.	gene_id "XLOC_005070"; transcript_id "LNC_000695"; gene_type "lincRNA";
A03	Cufflinks	exon	61780929	61781578	.	+	.	gene_id "XLOC_005070"; transcript_id "LNC_000695"; gene_type "lincRNA";
A03	Cufflinks	exon	61835073	61835251	.	+	.	gene_id "XLOC_005071"; transcript_id "LNC_000696"; gene_type "lincRNA";
A03	Cufflinks	exon	61835538	61837162	.	+	.	gene_id "XLOC_005071"; transcript_id "LNC_000696"; gene_type "lincRNA";
A03	Cufflinks	exon	61839301	61839457	.	+	.	gene_id "XLOC_005072"; transcript_id "LNC_000697"; gene_type "lincRNA";
A03	Cufflinks	exon	61839782	61840399	.	+	.	gene_id "XLOC_005072"; transcript_id "LNC_000697"; gene_type "lincRNA";
A03	Cufflinks	exon	61985839	61986798	.	+	.	gene_id "XLOC_005075"; transcript_id "LNC_000698"; gene_type "lincRNA";
A03	Cufflinks	exon	62251777	62252067	.	+	.	gene_id "XLOC_005078"; transcript_id "LNC_000699"; gene_type "antisense_lncRNA";
A03	Cufflinks	exon	62252241	62252348	.	+	.	gene_id "XLOC_005078"; transcript_id "LNC_000699"; gene_type "antisense_lncRNA";
A03	Cufflinks	exon	62252778	62252907	.	+	.	gene_id "XLOC_005078"; transcript_id "LNC_000699"; gene_type "antisense_lncRNA";
A03	Cufflinks	exon	62253005	62253128	.	+	.	gene_id "XLOC_005078"; transcript_id "LNC_000699"; gene_type "antisense_lncRNA";
A03	Cufflinks	exon	62253244	62258052	.	+	.	gene_id "XLOC_005078"; transcript_id "LNC_000699"; gene_type "antisense_lncRNA";
A03	Cufflinks	exon	62251859	62252067	.	+	.	gene_id "XLOC_005078"; transcript_id "LNC_000700"; gene_type "antisense_lncRNA";
A03	Cufflinks	exon	62252241	62252348	.	+	.	gene_id "XLOC_005078"; transcript_id "LNC_000700"; gene_type "antisense_lncRNA";
A03	Cufflinks	exon	62252778	62253128	.	+	.	gene_id "XLOC_005078"; transcript_id "LNC_000700"; gene_type "antisense_lncRNA";
A03	Cufflinks	exon	62253244	62253354	.	+	.	gene_id "XLOC_005078"; transcript_id "LNC_000700"; gene_type "antisense_lncRNA";
A03	Cufflinks	exon	62260954	62261083	.	+	.	gene_id "XLOC_005078"; transcript_id "LNC_000700"; gene_type "antisense_lncRNA";
A03	Cufflinks	exon	62251859	62252067	.	+	.	gene_id "XLOC_005078"; transcript_id "LNC_000701"; gene_type "antisense_lncRNA";
A03	Cufflinks	exon	62252241	62252348	.	+	.	gene_id "XLOC_005078"; transcript_id "LNC_000701"; gene_type "antisense_lncRNA";
A03	Cufflinks	exon	62252778	62253128	.	+	.	gene_id "XLOC_005078"; transcript_id "LNC_000701"; gene_type "antisense_lncRNA";
A03	Cufflinks	exon	62253244	62253354	.	+	.	gene_id "XLOC_005078"; transcript_id "LNC_000701"; gene_type "antisense_lncRNA";
A03	Cufflinks	exon	62260951	62261083	.	+	.	gene_id "XLOC_005078"; transcript_id "LNC_000701"; gene_type "antisense_lncRNA";
A03	Cufflinks	exon	63883982	63884193	.	+	.	gene_id "XLOC_005084"; transcript_id "LNC_000702"; gene_type "lincRNA";
A03	Cufflinks	exon	63884491	63885065	.	+	.	gene_id "XLOC_005084"; transcript_id "LNC_000702"; gene_type "lincRNA";
A03	Cufflinks	exon	63883982	63884193	.	+	.	gene_id "XLOC_005084"; transcript_id "LNC_000703"; gene_type "lincRNA";
A03	Cufflinks	exon	63884485	63885065	.	+	.	gene_id "XLOC_005084"; transcript_id "LNC_000703"; gene_type "lincRNA";
A03	Cufflinks	exon	66689363	66690212	.	+	.	gene_id "XLOC_005101"; transcript_id "LNC_000704"; gene_type "lincRNA";
A03	Cufflinks	exon	66690320	66691265	.	+	.	gene_id "XLOC_005101"; transcript_id "LNC_000704"; gene_type "lincRNA";
A03	Cufflinks	exon	72273329	72274409	.	+	.	gene_id "XLOC_005114"; transcript_id "LNC_000705"; gene_type "lincRNA";
A03	Cufflinks	exon	72424649	72424903	.	+	.	gene_id "XLOC_005119"; transcript_id "LNC_000706"; gene_type "lincRNA";
A03	Cufflinks	exon	72425175	72425520	.	+	.	gene_id "XLOC_005119"; transcript_id "LNC_000706"; gene_type "lincRNA";
A03	Cufflinks	exon	72638860	72638885	.	+	.	gene_id "XLOC_005124"; transcript_id "LNC_000707"; gene_type "lincRNA";
A03	Cufflinks	exon	72638960	72639030	.	+	.	gene_id "XLOC_005124"; transcript_id "LNC_000707"; gene_type "lincRNA";
A03	Cufflinks	exon	72639112	72641264	.	+	.	gene_id "XLOC_005124"; transcript_id "LNC_000707"; gene_type "lincRNA";
A03	Cufflinks	exon	75227369	75228403	.	+	.	gene_id "XLOC_005134"; transcript_id "LNC_000708"; gene_type "lincRNA";
A03	Cufflinks	exon	75581504	75582093	.	+	.	gene_id "XLOC_005139"; transcript_id "LNC_000709"; gene_type "antisense_lncRNA";
A03	Cufflinks	exon	80507681	80507912	.	+	.	gene_id "XLOC_005169"; transcript_id "LNC_000710"; gene_type "lincRNA";
A03	Cufflinks	exon	80685223	80685441	.	+	.	gene_id "XLOC_005172"; transcript_id "LNC_000711"; gene_type "lincRNA";
A03	Cufflinks	exon	80688682	80689500	.	+	.	gene_id "XLOC_005172"; transcript_id "LNC_000711"; gene_type "lincRNA";
A03	Cufflinks	exon	81062771	81062960	.	+	.	gene_id "XLOC_005175"; transcript_id "LNC_000712"; gene_type "lincRNA";
A03	Cufflinks	exon	81063119	81063275	.	+	.	gene_id "XLOC_005175"; transcript_id "LNC_000712"; gene_type "lincRNA";
A03	Cufflinks	exon	81545928	81546147	.	+	.	gene_id "XLOC_005183"; transcript_id "LNC_000713"; gene_type "lincRNA";
A03	Cufflinks	exon	81546403	81546980	.	+	.	gene_id "XLOC_005183"; transcript_id "LNC_000713"; gene_type "lincRNA";
A03	Cufflinks	exon	81545928	81546147	.	+	.	gene_id "XLOC_005183"; transcript_id "LNC_000714"; gene_type "lincRNA";
A03	Cufflinks	exon	81546335	81546980	.	+	.	gene_id "XLOC_005183"; transcript_id "LNC_000714"; gene_type "lincRNA";
A03	Cufflinks	exon	82048775	82049053	.	+	.	gene_id "XLOC_005192"; transcript_id "LNC_000715"; gene_type "lincRNA";
A03	Cufflinks	exon	82049472	82050077	.	+	.	gene_id "XLOC_005192"; transcript_id "LNC_000715"; gene_type "lincRNA";
A03	Cufflinks	exon	83612177	83612524	.	+	.	gene_id "XLOC_005207"; transcript_id "LNC_000716"; gene_type "lincRNA";
A03	Cufflinks	exon	83613419	83615219	.	+	.	gene_id "XLOC_005208"; transcript_id "LNC_000717"; gene_type "antisense_lncRNA";
A03	Cufflinks	exon	83618396	83619011	.	+	.	gene_id "XLOC_005209"; transcript_id "LNC_000718"; gene_type "lincRNA";
A03	Cufflinks	exon	83619923	83620455	.	+	.	gene_id "XLOC_005210"; transcript_id "LNC_000719"; gene_type "lincRNA";
A03	Cufflinks	exon	83626134	83626407	.	+	.	gene_id "XLOC_005211"; transcript_id "LNC_000720"; gene_type "lincRNA";
A03	Cufflinks	exon	83628842	83629188	.	+	.	gene_id "XLOC_005212"; transcript_id "LNC_000721"; gene_type "lincRNA";
A03	Cufflinks	exon	83632589	83632928	.	+	.	gene_id "XLOC_005214"; transcript_id "LNC_000722"; gene_type "lincRNA";
A03	Cufflinks	exon	83633310	83633718	.	+	.	gene_id "XLOC_005215"; transcript_id "LNC_000723"; gene_type "lincRNA";
A03	Cufflinks	exon	83641111	83642333	.	+	.	gene_id "XLOC_005219"; transcript_id "LNC_000724"; gene_type "lincRNA";
A03	Cufflinks	exon	83660164	83660221	.	+	.	gene_id "XLOC_005221"; transcript_id "LNC_000725"; gene_type "lincRNA";
A03	Cufflinks	exon	83690814	83691085	.	+	.	gene_id "XLOC_005221"; transcript_id "LNC_000725"; gene_type "lincRNA";
A03	Cufflinks	exon	83665349	83665519	.	+	.	gene_id "XLOC_005223"; transcript_id "LNC_000726"; gene_type "lincRNA";
A03	Cufflinks	exon	83683527	83683796	.	+	.	gene_id "XLOC_005223"; transcript_id "LNC_000726"; gene_type "lincRNA";
A03	Cufflinks	exon	83674532	83674888	.	+	.	gene_id "XLOC_005224"; transcript_id "LNC_000727"; gene_type "lincRNA";
A03	Cufflinks	exon	83683249	83683512	.	+	.	gene_id "XLOC_005227"; transcript_id "LNC_000728"; gene_type "lincRNA";
A03	Cufflinks	exon	83685265	83685761	.	+	.	gene_id "XLOC_005228"; transcript_id "LNC_000729"; gene_type "lincRNA";
A03	Cufflinks	exon	83685980	83686690	.	+	.	gene_id "XLOC_005229"; transcript_id "LNC_000730"; gene_type "lincRNA";
A03	Cufflinks	exon	85801799	85801967	.	+	.	gene_id "XLOC_005243"; transcript_id "LNC_000731"; gene_type "lincRNA";
A03	Cufflinks	exon	85802633	85802685	.	+	.	gene_id "XLOC_005243"; transcript_id "LNC_000731"; gene_type "lincRNA";
A03	Cufflinks	exon	85809542	85810554	.	+	.	gene_id "XLOC_005243"; transcript_id "LNC_000731"; gene_type "lincRNA";
A03	Cufflinks	exon	85805530	85805703	.	+	.	gene_id "XLOC_005243"; transcript_id "LNC_000732"; gene_type "lincRNA";
A03	Cufflinks	exon	85806369	85806421	.	+	.	gene_id "XLOC_005243"; transcript_id "LNC_000732"; gene_type "lincRNA";
A03	Cufflinks	exon	85809542	85810554	.	+	.	gene_id "XLOC_005243"; transcript_id "LNC_000732"; gene_type "lincRNA";
A03	Cufflinks	exon	87746641	87746875	.	+	.	gene_id "XLOC_005268"; transcript_id "LNC_000733"; gene_type "lincRNA";
A03	Cufflinks	exon	87746991	87747437	.	+	.	gene_id "XLOC_005268"; transcript_id "LNC_000733"; gene_type "lincRNA";
A03	Cufflinks	exon	88262944	88263284	.	+	.	gene_id "XLOC_005273"; transcript_id "LNC_000734"; gene_type "lincRNA";
A03	Cufflinks	exon	88263746	88264441	.	+	.	gene_id "XLOC_005273"; transcript_id "LNC_000734"; gene_type "lincRNA";
A03	Cufflinks	exon	88475209	88475601	.	+	.	gene_id "XLOC_005278"; transcript_id "LNC_000735"; gene_type "lincRNA";
A03	Cufflinks	exon	89068076	89068221	.	+	.	gene_id "XLOC_005292"; transcript_id "LNC_000736"; gene_type "lincRNA";
A03	Cufflinks	exon	89068613	89069160	.	+	.	gene_id "XLOC_005292"; transcript_id "LNC_000736"; gene_type "lincRNA";
A03	Cufflinks	exon	89384454	89384589	.	+	.	gene_id "XLOC_005299"; transcript_id "LNC_000737"; gene_type "lincRNA";
A03	Cufflinks	exon	89384890	89385216	.	+	.	gene_id "XLOC_005299"; transcript_id "LNC_000737"; gene_type "lincRNA";
A03	Cufflinks	exon	91049641	91051011	.	+	.	gene_id "XLOC_005318"; transcript_id "LNC_000738"; gene_type "lincRNA";
A03	Cufflinks	exon	91055154	91055740	.	+	.	gene_id "XLOC_005319"; transcript_id "LNC_000739"; gene_type "lincRNA";
A03	Cufflinks	exon	91056272	91056990	.	+	.	gene_id "XLOC_005319"; transcript_id "LNC_000739"; gene_type "lincRNA";
A03	Cufflinks	exon	91122281	91122546	.	+	.	gene_id "XLOC_005324"; transcript_id "LNC_000740"; gene_type "lincRNA";
A03	Cufflinks	exon	91122854	91123238	.	+	.	gene_id "XLOC_005324"; transcript_id "LNC_000740"; gene_type "lincRNA";
A03	Cufflinks	exon	91122281	91122546	.	+	.	gene_id "XLOC_005324"; transcript_id "LNC_000741"; gene_type "lincRNA";
A03	Cufflinks	exon	91122820	91123238	.	+	.	gene_id "XLOC_005324"; transcript_id "LNC_000741"; gene_type "lincRNA";
A03	Cufflinks	exon	91144522	91144935	.	+	.	gene_id "XLOC_005325"; transcript_id "LNC_000742"; gene_type "lincRNA";
A03	Cufflinks	exon	91662800	91664858	.	+	.	gene_id "XLOC_005332"; transcript_id "LNC_000743"; gene_type "lincRNA";
A03	Cufflinks	exon	91665137	91666878	.	+	.	gene_id "XLOC_005333"; transcript_id "LNC_000744"; gene_type "lincRNA";
A03	Cufflinks	exon	93605250	93606065	.	+	.	gene_id "XLOC_005381"; transcript_id "LNC_000745"; gene_type "lincRNA";
A03	Cufflinks	exon	94091787	94092035	.	+	.	gene_id "XLOC_005392"; transcript_id "LNC_000746"; gene_type "lincRNA";
A03	Cufflinks	exon	94092731	94093092	.	+	.	gene_id "XLOC_005392"; transcript_id "LNC_000746"; gene_type "lincRNA";
A03	Cufflinks	exon	94093194	94093317	.	+	.	gene_id "XLOC_005392"; transcript_id "LNC_000746"; gene_type "lincRNA";
A03	Cufflinks	exon	94097128	94097374	.	+	.	gene_id "XLOC_005392"; transcript_id "LNC_000746"; gene_type "lincRNA";
A03	Cufflinks	exon	94091790	94092035	.	+	.	gene_id "XLOC_005392"; transcript_id "LNC_000747"; gene_type "lincRNA";
A03	Cufflinks	exon	94092731	94093092	.	+	.	gene_id "XLOC_005392"; transcript_id "LNC_000747"; gene_type "lincRNA";
A03	Cufflinks	exon	94093194	94095887	.	+	.	gene_id "XLOC_005392"; transcript_id "LNC_000747"; gene_type "lincRNA";
A03	Cufflinks	exon	94091794	94092035	.	+	.	gene_id "XLOC_005392"; transcript_id "LNC_000748"; gene_type "lincRNA";
A03	Cufflinks	exon	94092731	94093092	.	+	.	gene_id "XLOC_005392"; transcript_id "LNC_000748"; gene_type "lincRNA";
A03	Cufflinks	exon	94093194	94093307	.	+	.	gene_id "XLOC_005392"; transcript_id "LNC_000748"; gene_type "lincRNA";
A03	Cufflinks	exon	94097128	94097374	.	+	.	gene_id "XLOC_005392"; transcript_id "LNC_000748"; gene_type "lincRNA";
A03	Cufflinks	exon	94243075	94243991	.	+	.	gene_id "XLOC_005396"; transcript_id "LNC_000749"; gene_type "lincRNA";
A03	Cufflinks	exon	94244074	94244434	.	+	.	gene_id "XLOC_005396"; transcript_id "LNC_000749"; gene_type "lincRNA";
A03	Cufflinks	exon	94248488	94249171	.	+	.	gene_id "XLOC_005396"; transcript_id "LNC_000749"; gene_type "lincRNA";
A03	Cufflinks	exon	94243075	94243991	.	+	.	gene_id "XLOC_005396"; transcript_id "LNC_000750"; gene_type "lincRNA";
A03	Cufflinks	exon	94244074	94249171	.	+	.	gene_id "XLOC_005396"; transcript_id "LNC_000750"; gene_type "lincRNA";
A03	Cufflinks	exon	94243075	94243363	.	+	.	gene_id "XLOC_005396"; transcript_id "LNC_000751"; gene_type "lincRNA";
A03	Cufflinks	exon	94243661	94249171	.	+	.	gene_id "XLOC_005396"; transcript_id "LNC_000751"; gene_type "lincRNA";
A03	Cufflinks	exon	94243075	94243991	.	+	.	gene_id "XLOC_005396"; transcript_id "LNC_000752"; gene_type "lincRNA";
A03	Cufflinks	exon	94248488	94249171	.	+	.	gene_id "XLOC_005396"; transcript_id "LNC_000752"; gene_type "lincRNA";
A03	Cufflinks	exon	94243076	94243770	.	+	.	gene_id "XLOC_005396"; transcript_id "LNC_000753"; gene_type "antisense_lncRNA";
A03	Cufflinks	exon	94250188	94250295	.	+	.	gene_id "XLOC_005396"; transcript_id "LNC_000753"; gene_type "antisense_lncRNA";
A03	Cufflinks	exon	94243102	94243770	.	+	.	gene_id "XLOC_005396"; transcript_id "LNC_000754"; gene_type "lincRNA";
A03	Cufflinks	exon	94248488	94249171	.	+	.	gene_id "XLOC_005396"; transcript_id "LNC_000754"; gene_type "lincRNA";
A03	Cufflinks	exon	94380040	94381550	.	+	.	gene_id "XLOC_005403"; transcript_id "LNC_000755"; gene_type "antisense_lncRNA";
A03	Cufflinks	exon	94807780	94807981	.	+	.	gene_id "XLOC_005412"; transcript_id "LNC_000756"; gene_type "lincRNA";
A03	Cufflinks	exon	94808244	94808802	.	+	.	gene_id "XLOC_005412"; transcript_id "LNC_000756"; gene_type "lincRNA";
A03	Cufflinks	exon	94832769	94832981	.	+	.	gene_id "XLOC_005413"; transcript_id "LNC_000757"; gene_type "lincRNA";
A03	Cufflinks	exon	94833239	94833783	.	+	.	gene_id "XLOC_005413"; transcript_id "LNC_000757"; gene_type "lincRNA";
A03	Cufflinks	exon	95517814	95518029	.	+	.	gene_id "XLOC_005429"; transcript_id "LNC_000758"; gene_type "lincRNA";
A03	Cufflinks	exon	95519640	95519856	.	+	.	gene_id "XLOC_005429"; transcript_id "LNC_000758"; gene_type "lincRNA";
A03	Cufflinks	exon	95742127	95742402	.	+	.	gene_id "XLOC_005437"; transcript_id "LNC_000759"; gene_type "lincRNA";
A03	Cufflinks	exon	95742691	95743433	.	+	.	gene_id "XLOC_005437"; transcript_id "LNC_000759"; gene_type "lincRNA";
A03	Cufflinks	exon	96615180	96615778	.	+	.	gene_id "XLOC_005453"; transcript_id "LNC_000760"; gene_type "lincRNA";
A03	Cufflinks	exon	97431949	97432257	.	+	.	gene_id "XLOC_005493"; transcript_id "LNC_000761"; gene_type "lincRNA";
A03	Cufflinks	exon	97519909	97520511	.	+	.	gene_id "XLOC_005495"; transcript_id "LNC_000762"; gene_type "lincRNA";
A03	Cufflinks	exon	99522297	99522595	.	+	.	gene_id "XLOC_005611"; transcript_id "LNC_000763"; gene_type "lincRNA";
A03	Cufflinks	exon	99522899	99523425	.	+	.	gene_id "XLOC_005611"; transcript_id "LNC_000763"; gene_type "lincRNA";
A03	Cufflinks	exon	99749633	99750839	.	+	.	gene_id "XLOC_005628"; transcript_id "LNC_000764"; gene_type "lincRNA";
A03	Cufflinks	exon	99750963	99751665	.	+	.	gene_id "XLOC_005628"; transcript_id "LNC_000764"; gene_type "lincRNA";
A03	Cufflinks	exon	388658	388959	.	-	.	gene_id "XLOC_005683"; transcript_id "LNC_000765"; gene_type "lincRNA";
A03	Cufflinks	exon	389572	389877	.	-	.	gene_id "XLOC_005683"; transcript_id "LNC_000765"; gene_type "lincRNA";
A03	Cufflinks	exon	900588	901129	.	-	.	gene_id "XLOC_005701"; transcript_id "LNC_000766"; gene_type "lincRNA";
A03	Cufflinks	exon	901459	902040	.	-	.	gene_id "XLOC_005701"; transcript_id "LNC_000766"; gene_type "lincRNA";
A03	Cufflinks	exon	902328	902653	.	-	.	gene_id "XLOC_005701"; transcript_id "LNC_000766"; gene_type "lincRNA";
A03	Cufflinks	exon	900588	901126	.	-	.	gene_id "XLOC_005701"; transcript_id "LNC_000767"; gene_type "lincRNA";
A03	Cufflinks	exon	901459	902040	.	-	.	gene_id "XLOC_005701"; transcript_id "LNC_000767"; gene_type "lincRNA";
A03	Cufflinks	exon	902328	902653	.	-	.	gene_id "XLOC_005701"; transcript_id "LNC_000767"; gene_type "lincRNA";
A03	Cufflinks	exon	1012453	1012725	.	-	.	gene_id "XLOC_005702"; transcript_id "LNC_000768"; gene_type "lincRNA";
A03	Cufflinks	exon	1156412	1157182	.	-	.	gene_id "XLOC_005707"; transcript_id "LNC_000769"; gene_type "lincRNA";
A03	Cufflinks	exon	1437925	1438220	.	-	.	gene_id "XLOC_005715"; transcript_id "LNC_000770"; gene_type "lincRNA";
A03	Cufflinks	exon	1438686	1438748	.	-	.	gene_id "XLOC_005715"; transcript_id "LNC_000770"; gene_type "lincRNA";
A03	Cufflinks	exon	1442275	1442636	.	-	.	gene_id "XLOC_005715"; transcript_id "LNC_000770"; gene_type "lincRNA";
A03	Cufflinks	exon	1442719	1442790	.	-	.	gene_id "XLOC_005715"; transcript_id "LNC_000770"; gene_type "lincRNA";
A03	Cufflinks	exon	1442933	1443128	.	-	.	gene_id "XLOC_005715"; transcript_id "LNC_000770"; gene_type "lincRNA";
A03	Cufflinks	exon	1443346	1443593	.	-	.	gene_id "XLOC_005715"; transcript_id "LNC_000770"; gene_type "lincRNA";
A03	Cufflinks	exon	1437925	1438220	.	-	.	gene_id "XLOC_005715"; transcript_id "LNC_000771"; gene_type "lincRNA";
A03	Cufflinks	exon	1438686	1438748	.	-	.	gene_id "XLOC_005715"; transcript_id "LNC_000771"; gene_type "lincRNA";
A03	Cufflinks	exon	1442275	1442636	.	-	.	gene_id "XLOC_005715"; transcript_id "LNC_000771"; gene_type "lincRNA";
A03	Cufflinks	exon	1442719	1442790	.	-	.	gene_id "XLOC_005715"; transcript_id "LNC_000771"; gene_type "lincRNA";
A03	Cufflinks	exon	1442933	1443159	.	-	.	gene_id "XLOC_005715"; transcript_id "LNC_000771"; gene_type "lincRNA";
A03	Cufflinks	exon	1443346	1443596	.	-	.	gene_id "XLOC_005715"; transcript_id "LNC_000771"; gene_type "lincRNA";
A03	Cufflinks	exon	1437925	1438220	.	-	.	gene_id "XLOC_005715"; transcript_id "LNC_000772"; gene_type "lincRNA";
A03	Cufflinks	exon	1438330	1438748	.	-	.	gene_id "XLOC_005715"; transcript_id "LNC_000772"; gene_type "lincRNA";
A03	Cufflinks	exon	1442275	1442636	.	-	.	gene_id "XLOC_005715"; transcript_id "LNC_000772"; gene_type "lincRNA";
A03	Cufflinks	exon	1442719	1442790	.	-	.	gene_id "XLOC_005715"; transcript_id "LNC_000772"; gene_type "lincRNA";
A03	Cufflinks	exon	1442933	1443159	.	-	.	gene_id "XLOC_005715"; transcript_id "LNC_000772"; gene_type "lincRNA";
A03	Cufflinks	exon	1443346	1443596	.	-	.	gene_id "XLOC_005715"; transcript_id "LNC_000772"; gene_type "lincRNA";
A03	Cufflinks	exon	1437925	1438220	.	-	.	gene_id "XLOC_005715"; transcript_id "LNC_000773"; gene_type "lincRNA";
A03	Cufflinks	exon	1438330	1438748	.	-	.	gene_id "XLOC_005715"; transcript_id "LNC_000773"; gene_type "lincRNA";
A03	Cufflinks	exon	1442275	1442636	.	-	.	gene_id "XLOC_005715"; transcript_id "LNC_000773"; gene_type "lincRNA";
A03	Cufflinks	exon	1442719	1442790	.	-	.	gene_id "XLOC_005715"; transcript_id "LNC_000773"; gene_type "lincRNA";
A03	Cufflinks	exon	1442933	1443161	.	-	.	gene_id "XLOC_005715"; transcript_id "LNC_000773"; gene_type "lincRNA";
A03	Cufflinks	exon	1443346	1443596	.	-	.	gene_id "XLOC_005715"; transcript_id "LNC_000773"; gene_type "lincRNA";
A03	Cufflinks	exon	1439381	1439536	.	-	.	gene_id "XLOC_005715"; transcript_id "LNC_000774"; gene_type "lincRNA";
A03	Cufflinks	exon	1442275	1442636	.	-	.	gene_id "XLOC_005715"; transcript_id "LNC_000774"; gene_type "lincRNA";
A03	Cufflinks	exon	1442719	1442790	.	-	.	gene_id "XLOC_005715"; transcript_id "LNC_000774"; gene_type "lincRNA";
A03	Cufflinks	exon	1442933	1443128	.	-	.	gene_id "XLOC_005715"; transcript_id "LNC_000774"; gene_type "lincRNA";
A03	Cufflinks	exon	1443346	1443584	.	-	.	gene_id "XLOC_005715"; transcript_id "LNC_000774"; gene_type "lincRNA";
A03	Cufflinks	exon	1440123	1442636	.	-	.	gene_id "XLOC_005715"; transcript_id "LNC_000775"; gene_type "lincRNA";
A03	Cufflinks	exon	1442719	1442790	.	-	.	gene_id "XLOC_005715"; transcript_id "LNC_000775"; gene_type "lincRNA";
A03	Cufflinks	exon	1442933	1443159	.	-	.	gene_id "XLOC_005715"; transcript_id "LNC_000775"; gene_type "lincRNA";
A03	Cufflinks	exon	1443346	1443593	.	-	.	gene_id "XLOC_005715"; transcript_id "LNC_000775"; gene_type "lincRNA";
A03	Cufflinks	exon	1440123	1442636	.	-	.	gene_id "XLOC_005715"; transcript_id "LNC_000776"; gene_type "lincRNA";
A03	Cufflinks	exon	1442719	1442790	.	-	.	gene_id "XLOC_005715"; transcript_id "LNC_000776"; gene_type "lincRNA";
A03	Cufflinks	exon	1442933	1443161	.	-	.	gene_id "XLOC_005715"; transcript_id "LNC_000776"; gene_type "lincRNA";
A03	Cufflinks	exon	1443346	1443596	.	-	.	gene_id "XLOC_005715"; transcript_id "LNC_000776"; gene_type "lincRNA";
A03	Cufflinks	exon	1682472	1683098	.	-	.	gene_id "XLOC_005723"; transcript_id "LNC_000777"; gene_type "lincRNA";
A03	Cufflinks	exon	1683202	1683253	.	-	.	gene_id "XLOC_005723"; transcript_id "LNC_000777"; gene_type "lincRNA";
A03	Cufflinks	exon	1682472	1683098	.	-	.	gene_id "XLOC_005723"; transcript_id "LNC_000778"; gene_type "lincRNA";
A03	Cufflinks	exon	1683177	1683257	.	-	.	gene_id "XLOC_005723"; transcript_id "LNC_000778"; gene_type "lincRNA";
A03	Cufflinks	exon	1786940	1787510	.	-	.	gene_id "XLOC_005728"; transcript_id "LNC_000779"; gene_type "antisense_lncRNA";
A03	Cufflinks	exon	2053281	2055203	.	-	.	gene_id "XLOC_005737"; transcript_id "LNC_000780"; gene_type "lincRNA";
A03	Cufflinks	exon	2106573	2108235	.	-	.	gene_id "XLOC_005740"; transcript_id "LNC_000781"; gene_type "antisense_lncRNA";
A03	Cufflinks	exon	2341677	2342028	.	-	.	gene_id "XLOC_005749"; transcript_id "LNC_000782"; gene_type "lincRNA";
A03	Cufflinks	exon	2351855	2352366	.	-	.	gene_id "XLOC_005750"; transcript_id "LNC_000783"; gene_type "lincRNA";
A03	Cufflinks	exon	2365190	2365736	.	-	.	gene_id "XLOC_005752"; transcript_id "LNC_000784"; gene_type "lincRNA";
A03	Cufflinks	exon	2402891	2403041	.	-	.	gene_id "XLOC_005753"; transcript_id "LNC_000785"; gene_type "lincRNA";
A03	Cufflinks	exon	2403368	2403726	.	-	.	gene_id "XLOC_005753"; transcript_id "LNC_000785"; gene_type "lincRNA";
A03	Cufflinks	exon	2402891	2403041	.	-	.	gene_id "XLOC_005753"; transcript_id "LNC_000786"; gene_type "lincRNA";
A03	Cufflinks	exon	2403363	2403726	.	-	.	gene_id "XLOC_005753"; transcript_id "LNC_000786"; gene_type "lincRNA";
[truncated: 22,632 more rows]
