# Supplementary material for: Target of Rapamycin (TOR) Regulates the Expression of lncRNAs in Response to Abiotic Stresses in Cotton
Source: Front Genet. 2019 Jan 8;9:690. doi: 10.3389/fgene.2018.00690 (PMC6332313; doi:10.3389/fgene.2018.00690)
Supplement: Supplementary Table 2 — The list of differentially expressed lncRNAs. [file Table_2.XLSX]

## Sheet: Sheet1
transcript_id	gene_id	gene_name	gene_location	AAZ_FPKM	ADM_FPKM	log2(foldchange)	pvalue	qvalue	Status	Target_prediction_method	Target_gene_id	Target_official_symbol	Target_description	Target_GO_id	Target_GO_description	Target_KO_id	Target_KO_description
LNC_005163	XLOC_043124	-	D04:45343650-45344321	0.123148	1.65233	-3.74603	0.00285	0.0164943	lncRNA	co_location	Gh_D04G1409	AT1G49350	pfkB-like carbohydrate kinase family protein||P30235||PSUK_ECOLI Pseudouridine kinase OS=Escherichia coli (strain K12) GN=psuK PE=1 SV=2||M5VIF9||M5VIF9_PRUPE Uncharacterized protein OS=Prunus persica GN=PRUPE_ppa006480mg PE=4 SV=1||afm:AFUA_2G05800||"IdgA domain protein (EC:2.7.1.-); K00924"|| PF00294.19|PfkB||" IPR002139|Ribokinase; IPR002173|Carbohydrate/puine kinase, PfkB, conserved site; IPR…	--	--	--	--
LNC_005163	XLOC_043124	-	D04:45343650-45344321	0.123148	1.65233	-3.74603	0.00285	0.0164943	lncRNA	co_location	Gh_D04G1408	--	B8AFN2||B8AFN2_ORYSI Putative uncharacterized protein OS=Oryza sativa subsp. indica GN=OsI_06781 PE=4 SV=1|| PF13456.1|RVT_3	--	--	--	--
LNC_005163	XLOC_043124	-	D04:45343650-45344321	0.123148	1.65233	-3.74603	0.00285	0.0164943	lncRNA	co_location	Gh_D04G1403	AT4G28260	B9RW13||B9RW13_RICCO Putative uncharacterized protein OS=Ricinus communis GN=RCOM_1175380 PE=4 SV=1||" PB003475|Pfam-B_3475; PF12874.2|zf-met"|| IPR007087|Zinc finger, C2H2|| GO:0046872|metal ion binding	GO:0043167,GO:0003674,GO:0043169,GO:0046872,GO:0005488,GO:0046914,GO:0008270,GO:0005515	ion binding,molecular_function,cation binding,metal ion binding,binding,transition metal ion binding,zinc ion binding,protein binding	--	--
LNC_005163	XLOC_043124	-	D04:45343650-45344321	0.123148	1.65233	-3.74603	0.00285	0.0164943	lncRNA	co_location	Gh_D04G1402	AT4G03510	RING membrane-anchor 1||Q6R567||RMA1_CAPAN E3 ubiquitin-protein ligase RMA1H1 OS=Capsicum annuum GN=RMA1H1 PE=1 SV=1||B9N5U0||B9N5U0_POPTR Predicted protein OS=Populus trichocarpa GN=POPTRDRAFT_837239 PE=4 SV=1||dre:793536||"similar to ring finger protein 185 ; K10666 E3 ubiquitin-protein ligase RNF5 [EC:6.3.2.19]"|| PF13923.1|zf-C3HC4_2||" IPR001841|Zinc finger, RING-type; IPR017907|Zinc finger,…	GO:0008270,GO:0046914,GO:0043231,GO:0043227,GO:0004842,GO:0019787,GO:0005575,GO:0043229,GO:0043226,GO:0046872,GO:0016879,GO:0043169,GO:0016874,GO:0005634,GO:0016881,GO:0000152,GO:0005680,GO:0000151,GO:0043167,GO:0005623,GO:0044464,GO:0031461,GO:0044424,GO:0005622,GO:0005515,GO:0005488,GO:0044428,GO:0032991,GO:0003824,GO:0003674,GO:0044446,GO:0044422,GO:0043234	zinc ion binding,transition metal ion binding,intracellular membrane-bounded organelle,membrane-bounded organelle,ubiquitin-protein ligase activity,small conjugating protein ligase activity,cellular_component,intracellular organelle,organelle,metal ion binding,ligase activity, forming carbon-nitrogen bonds,cation binding,ligase activity,nucleus,acid-amino acid ligase activity,nuclear ubiquitin li…	ath04141	Protein processing in endoplasmic reticulum
LNC_005163	XLOC_043124	-	D04:45343650-45344321	0.123148	1.65233	-3.74603	0.00285	0.0164943	lncRNA	co_location	Gh_D04G1401	AT4G03520	Thioredoxin superfamily protein||Q9XGS0||TRXM_BRANA Thioredoxin M-type, chloroplastic OS=Brassica napus PE=1 SV=1||D7M2M9||D7M2M9_ARALL Putative uncharacterized protein OS=Arabidopsis lyrata subsp. lyrata GN=ARALYDRAFT_490216 PE=4 SV=1||pop:POPTR_263504||"PtrTrxm4; thioredoxin m ; K03671 thioredoxin 1"|| PF00085.15|Thioredoxin||" IPR005746|Thioredoxin; IPR012336|Thioredoxin-like fold; IPR013766|T…	GO:0008150,GO:0045454,GO:0065008,GO:0050789,GO:0065007,GO:0050794,GO:0019725,GO:0042592,GO:0044763,GO:0009987,GO:0016491,GO:0044699,GO:0003824,GO:0003674	biological_process,cell redox homeostasis,regulation of biological quality,regulation of biological process,biological regulation,regulation of cellular process,cellular homeostasis,homeostatic process,single-organism cellular process,cellular process,oxidoreductase activity,single-organism process,catalytic activity,molecular_function	--	--
LNC_005163	XLOC_043124	-	D04:45343650-45344321	0.123148	1.65233	-3.74603	0.00285	0.0164943	lncRNA	co_location	Gh_D04G1400	--	--	--	--	--	--
LNC_005163	XLOC_043124	-	D04:45343650-45344321	0.123148	1.65233	-3.74603	0.00285	0.0164943	lncRNA	co_location	Gh_D04G1407	AT3G51000	alpha/beta-Hydrolases superfamily protein||P34913||HYES_HUMAN Bifunctional epoxide hydrolase 2 OS=Homo sapiens GN=EPHX2 PE=1 SV=2||D7TE46||D7TE46_VITVI Putative uncharacterized protein OS=Vitis vinifera GN=VIT_12s0059g00210 PE=4 SV=1||xla:447032||"ephx2; epoxide hydrolase 2, cytoplasmic (EC:3.3.2.3); K08726 soluble epoxide hydrolase [EC:3.3.2.10]"|| PF12697.2|Abhydrolase_6||" IPR000073|Alpha/beta…	--	--	--	--
LNC_005163	XLOC_043124	-	D04:45343650-45344321	0.123148	1.65233	-3.74603	0.00285	0.0164943	lncRNA	co_location	Gh_D04G1406	AT3G27170	chloride channel B||P92942||CLCB_ARATH Chloride channel protein CLC-b OS=Arabidopsis thaliana GN=CLC-B PE=1 SV=1||B9RBJ7||B9RBJ7_RICCO Chloride channel clc, putative OS=Ricinus communis GN=RCOM_1677610 PE=4 SV=1||ath:AT3G27170||"CLC-B; CLC-B (chloride channel protein B); anion channel/ voltage-gated chloride channel ; K05393 chloride channel, other eukaryote"	--	--	--	--
LNC_005163	XLOC_043124	-	D04:45343650-45344321	0.123148	1.65233	-3.74603	0.00285	0.0164943	lncRNA	co_location	Gh_D04G1405	AT3G51000	alpha/beta-Hydrolases superfamily protein||P34913||HYES_HUMAN Bifunctional epoxide hydrolase 2 OS=Homo sapiens GN=EPHX2 PE=1 SV=2||D7TE46||D7TE46_VITVI Putative uncharacterized protein OS=Vitis vinifera GN=VIT_12s0059g00210 PE=4 SV=1||ptr:464074||"EPHX2; epoxide hydrolase 2, cytoplasmic ; K08726 soluble epoxide hydrolase [EC:3.3.2.10]"|| PF12697.2|Abhydrolase_6||" IPR000073|Alpha/beta hydrolase f…	--	--	--	--
LNC_005163	XLOC_043124	-	D04:45343650-45344321	0.123148	1.65233	-3.74603	0.00285	0.0164943	lncRNA	co_location	Gh_D04G1404	AT2G20740	Tetraspanin family protein||Q940P5||TET19_ARATH Tetraspanin-19 OS=Arabidopsis thaliana GN=At2g20740 PE=2 SV=1||D7TE43||D7TE43_VITVI Putative uncharacterized protein OS=Vitis vinifera GN=VIT_12s0059g00180 PE=4 SV=1||vvi:100258601||"hypothetical protein LOC100258601 ; K03144 transcription initiation factor TFIIH subunit H4"	GO:0044425,GO:0016021,GO:0031224,GO:0005575,GO:0016020	membrane part,integral to membrane,intrinsic to membrane,cellular_component,membrane	--	--
LNC_005163	XLOC_043124	-	D04:45343650-45344321	0.123148	1.65233	-3.74603	0.00285	0.0164943	lncRNA	co_location	Gh_D04G1410	AT1G49350	pfkB-like carbohydrate kinase family protein||M5VIF9||M5VIF9_PRUPE Uncharacterized protein OS=Prunus persica GN=PRUPE_ppa006480mg PE=4 SV=1|| PF00294.19|PfkB||" IPR002173|Carbohydrate/puine kinase, PfkB, conserved site; IPR011611|Carbohydrate kinase PfkB"|| GO:0016773|phosphotransferase activity, alcohol group as acceptor	--	--	--	--
LNC_005163	XLOC_043124	-	D04:45343650-45344321	0.123148	1.65233	-3.74603	0.00285	0.0164943	lncRNA	co_location	Gh_D04G1399	--	P17642||PRS2_SOLTU Pathogenesis-related protein STH-2 OS=Solanum tuberosum GN=STH-2 PE=2 SV=1||Q9FE19||Q9FE19_GOSHI PR protein class 10 OS=Gossypium hirsutum PE=2 SV=1|| PF00407.14|Bet_v_1||" IPR000916|Bet v I domain; IPR024949|Bet v I type allergen"||" GO:0006952|defense response ; GO:0009607|response to biotic stimulus "	GO:0008152,GO:0008150,GO:0071704,GO:0044238,GO:0044237,GO:0019538,GO:0044267,GO:0003674,GO:0009987,GO:0043170,GO:0009607,GO:0006457,GO:0044260,GO:0006952,GO:0005488,GO:0051704,GO:0009405,GO:0006950,GO:0050896,GO:0005515	metabolic process,biological_process,organic substance metabolic process,primary metabolic process,cellular metabolic process,protein metabolic process,cellular protein metabolic process,molecular_function,cellular process,macromolecule metabolic process,response to biotic stimulus,protein folding,cellular macromolecule metabolic process,defense response,binding,multi-organism process,pathogenesi…	--	--
LNC_005163	XLOC_043124	-	D04:45343650-45344321	0.123148	1.65233	-3.74603	0.00285	0.0164943	lncRNA	co_location	Gh_D04G1398	AT4G28290	E0CTD2||E0CTD2_VITVI Putative uncharacterized protein OS=Vitis vinifera GN=VIT_12s0028g03790 PE=4 SV=1	--	--	--	--
LNC_005163	XLOC_043124	-	D04:45343650-45344321	0.123148	1.65233	-3.74603	0.00285	0.0164943	lncRNA	co_location	Gh_D04G1397	AT4G28300	Protein of unknown function (DUF1421)||M5VGC3||M5VGC3_PRUPE Uncharacterized protein OS=Prunus persica GN=PRUPE_ppa004117mg PE=4 SV=1|| PF07223.6|DUF1421|| IPR010820|Protein of unknown function DUF1421	GO:0003824,GO:0008150,GO:0004672,GO:0016773,GO:0016301,GO:0016740,GO:0016772,GO:0003674,GO:0009987,GO:0004674,GO:0016020,GO:0005488,GO:0005576,GO:0051704,GO:0005102,GO:0065008,GO:0000228,GO:0007154,GO:0009292,GO:0000746,GO:0006950,GO:0009291,GO:0044707,GO:0050896,GO:0051258,GO:0050789,GO:0006461,GO:0070271,GO:0032501,GO:0023052,GO:0044700,GO:0007165,GO:0065007,GO:0050794,GO:0071822,GO:0030674,GO:…	catalytic activity,biological_process,protein kinase activity,phosphotransferase activity, alcohol group as acceptor,kinase activity,transferase activity,transferase activity, transferring phosphorus-containing groups,molecular_function,cellular process,protein serine/threonine kinase activity,membrane,binding,extracellular region,multi-organism process,receptor binding,regulation of biological q…	--	--
LNC_005163	XLOC_043124	-	D04:45343650-45344321	0.123148	1.65233	-3.74603	0.00285	0.0164943	lncRNA	co_expression	Gh_D13G2049	AT2G06520	photosystem II subunit X||Q2TGZ7||Q2TGZ7_GOSHI Ultraviolet-B-repressible protein (Fragment) OS=Gossypium hirsutum PE=2 SV=1|| PF06596.6|PsbX|| IPR009518|Photosystem II PsbX||" GO:0016020|membrane ; GO:0009523|photosystem II ; GO:0015979|photosynthesis "	GO:0008152,GO:0008150,GO:0044237,GO:0009579,GO:0044436,GO:0009523,GO:0034357,GO:0009521,GO:0009987,GO:0015979,GO:0016020,GO:0005576,GO:0044425,GO:0005575,GO:0032991,GO:0044424,GO:0005623,GO:0044464,GO:0005622,GO:0043234	metabolic process,biological_process,cellular metabolic process,thylakoid,thylakoid part,photosystem II,photosynthetic membrane,photosystem,cellular process,photosynthesis,membrane,extracellular region,membrane part,cellular_component,macromolecular complex,intracellular part,cell,cell part,intracellular,protein complex	--	--
LNC_005163	XLOC_043124	-	D04:45343650-45344321	0.123148	1.65233	-3.74603	0.00285	0.0164943	lncRNA	co_expression	Gh_A02G0421	AT1G60000	RNA-binding (RRM/RBD/RNP motifs) family protein||Q08935||ROC1_NICSY 29 kDa ribonucleoprotein A, chloroplastic OS=Nicotiana sylvestris PE=2 SV=1||A9PFU9||A9PFU9_POPTR Predicted protein OS=Populus trichocarpa GN=POPTRDRAFT_657316 PE=2 SV=1||cnb:CNBA4410||"hypothetical protein; K11294 nucleolin"||" PB002199|Pfam-B_2199; PF00076.17|RRM_1"|| IPR000504|RNA recognition motif domain|| GO:0003676|nucleic …	GO:1901363,GO:0097159,GO:0003674,GO:0005488,GO:0003676	heterocyclic compound binding,organic cyclic compound binding,molecular_function,binding,nucleic acid binding	--	--
LNC_005163	XLOC_043124	-	D04:45343650-45344321	0.123148	1.65233	-3.74603	0.00285	0.0164943	lncRNA	co_expression	Gh_D05G3781	AT3G22080	TRAF-like family protein||B9IJC0||B9IJC0_POPTR Predicted protein OS=Populus trichocarpa GN=POPTRDRAFT_825478 PE=4 SV=1||osa:4342469||"Os07g0163800; hypothetical protein ; K11838 ubiquitin carboxyl-terminal hydrolase 7 [EC:3.1.2.15]"|| PF00917.21|MATH|| IPR002083|MATH|| GO:0005515|protein binding	GO:0003674,GO:0005488,GO:0005515	molecular_function,binding,protein binding	--	--
LNC_005163	XLOC_043124	-	D04:45343650-45344321	0.123148	1.65233	-3.74603	0.00285	0.0164943	lncRNA	co_expression	Gh_A06G1076	AT4G05180	photosystem II subunit Q-2||Q41932||PSBQ2_ARATH Oxygen-evolving enhancer protein 3-2, chloroplastic OS=Arabidopsis thaliana GN=PSBQ2 PE=1 SV=2||A9PF82||A9PF82_POPTR Putative uncharacterized protein OS=Populus trichocarpa PE=2 SV=1||ath:AT4G05180||"PSBQ/PSBQ-2/PSII-Q (PHOTOSYSTEM II SUBUNIT Q-2); calcium ion binding ; K08901 photosystem II oxygen-evolving enhancer protein"|| PF05757.6|PsbQ|| IPR00…	GO:0008152,GO:0008150,GO:0071704,GO:0044238,GO:0000166,GO:1901265,GO:0036094,GO:0044237,GO:0030554,GO:0043167,GO:0017076,GO:0009654,GO:0019538,GO:0044267,GO:0009579,GO:0044436,GO:0009523,GO:0034357,GO:0005509,GO:0009521,GO:0019898,GO:1901363,GO:0097159,GO:0003674,GO:0009987,GO:0015979,GO:0043170,GO:0043169,GO:0046872,GO:0006457,GO:0044260,GO:0051087,GO:0000774,GO:0016020,GO:0060590,GO:0005488,GO:…	metabolic process,biological_process,organic substance metabolic process,primary metabolic process,nucleotide binding,nucleoside phosphate binding,small molecule binding,cellular metabolic process,adenyl nucleotide binding,ion binding,purine nucleotide binding,oxygen evolving complex,protein metabolic process,cellular protein metabolic process,thylakoid,thylakoid part,photosystem II,photosyntheti…	ath01100,ath00195	Metabolic pathways,Photosynthesis
LNC_005163	XLOC_043124	-	D04:45343650-45344321	0.123148	1.65233	-3.74603	0.00285	0.0164943	lncRNA	co_expression	Gh_D12G1727	AT1G69850	nitrate transporter 1:2||Q8H157||PTR19_ARATH Nitrate transporter 1.2 OS=Arabidopsis thaliana GN=NRT1.2 PE=1 SV=1||I1JZS8||I1JZS8_SOYBN Uncharacterized protein OS=Glycine max PE=4 SV=2||sbi:SORBI_01g009890||"SORBIDRAFT_01g009890; hypothetical protein ; K03305 proton-dependent oligopeptide transporter, POT family"|| PF00854.16|PTR2|| IPR000109|Proton-dependent oligopeptide transporter family||" GO:…	GO:0008150,GO:0003674,GO:0009987,GO:0005215,GO:0016020,GO:0006810,GO:0051234,GO:0051179,GO:0044765,GO:0055085,GO:0016021,GO:0031224,GO:0044699,GO:0044425,GO:0005575,GO:0044763	biological_process,molecular_function,cellular process,transporter activity,membrane,transport,establishment of localization,localization,single-organism transport,transmembrane transport,integral to membrane,intrinsic to membrane,single-organism process,membrane part,cellular_component,single-organism cellular process	--	--
LNC_005163	XLOC_043124	-	D04:45343650-45344321	0.123148	1.65233	-3.74603	0.00285	0.0164943	lncRNA	co_expression	Gh_D05G1677	AT1G16880	uridylyltransferase-related||Q0J709||UP12_ORYSJ Unknown protein DS12 from 2D-PAGE of leaf, chloroplastic OS=Oryza sativa subsp. japonica GN=Os08g0242700 PE=2 SV=2||M5WYX2||M5WYX2_PRUPE Uncharacterized protein OS=Prunus persica GN=PRUPE_ppa020800mg PE=4 SV=1	GO:0008152,GO:0008150,GO:0043168,GO:0043167,GO:0003674,GO:0016597,GO:0031406,GO:0005488	metabolic process,biological_process,anion binding,ion binding,molecular_function,amino acid binding,carboxylic acid binding,binding	--	--
LNC_005163	XLOC_043124	-	D04:45343650-45344321	0.123148	1.65233	-3.74603	0.00285	0.0164943	lncRNA	co_expression	Gh_D01G1834	AT2G42220	Rhodanese/Cell cycle control phosphatase superfamily protein||O48529||STR9_ARATH Rhodanese-like domain-containing protein 9, chloroplastic OS=Arabidopsis thaliana GN=STR9 PE=2 SV=1||D7TIG5||D7TIG5_VITVI Putative uncharacterized protein OS=Vitis vinifera GN=VIT_08s0007g06200 PE=4 SV=1|| PF00581.15|Rhodanese|| IPR001763|Rhodanese-like domain	GO:0016020,GO:0016021,GO:0031224,GO:0044425,GO:0005575	membrane,integral to membrane,intrinsic to membrane,membrane part,cellular_component	--	--
LNC_005163	XLOC_043124	-	D04:45343650-45344321	0.123148	1.65233	-3.74603	0.00285	0.0164943	lncRNA	co_expression	Gh_A01G1360	AT4G38770	proline-rich protein 4||Q9SKP9||PRP2_ARATH Proline-rich protein 2 OS=Arabidopsis thaliana GN=PRP2 PE=2 SV=1||F6I133||F6I133_VITVI Putative uncharacterized protein OS=Vitis vinifera GN=VIT_03s0038g01830 PE=4 SV=1||gga:417020||"NEFH; neurofilament, heavy polypeptide ; K04574 neurofilament heavy polypeptide"|| PF01190.12|Pollen_Ole_e_I|| IPR006041|Pollen Ole e 1 allergen/extensin	GO:0003824,GO:0008150,GO:0004672,GO:0016773,GO:0016301,GO:0016740,GO:0016772,GO:0003674,GO:0009987,GO:0038023,GO:0004871,GO:0060089,GO:0016020,GO:0004872,GO:0000160,GO:0016775,GO:0000155,GO:0004673,GO:0007154,GO:0050896,GO:0050789,GO:0023052,GO:0044700,GO:0007165,GO:0065007,GO:0050794,GO:0051716,GO:0044699,GO:0005575,GO:0044763	catalytic activity,biological_process,protein kinase activity,phosphotransferase activity, alcohol group as acceptor,kinase activity,transferase activity,transferase activity, transferring phosphorus-containing groups,molecular_function,cellular process,signaling receptor activity,signal transducer activity,molecular transducer activity,membrane,receptor activity,phosphorelay signal transduction …	--	--
LNC_005163	XLOC_043124	-	D04:45343650-45344321	0.123148	1.65233	-3.74603	0.00285	0.0164943	lncRNA	co_expression	Gh_D12G2213	AT4G22830	Q55720||YC49L_SYNY3 Ycf49-like protein OS=Synechocystis sp. (strain PCC 6803 / Kazusa) GN=sll0608 PE=3 SV=1||M1AXN7||M1AXN7_SOLTU Uncharacterized protein OS=Solanum tuberosum GN=PGSC0003DMG400012515 PE=4 SV=1|| PF10693.4|DUF2499|| IPR019634|Uncharacterised protein family Ycf49	--	--	--	--
LNC_005163	XLOC_043124	-	D04:45343650-45344321	0.123148	1.65233	-3.74603	0.00285	0.0164943	lncRNA	co_expression	Gh_A13G0069	AT3G10840	alpha/beta-Hydrolases superfamily protein||O05235||YUGF_BACSU Uncharacterized hydrolase YugF OS=Bacillus subtilis (strain 168) GN=yugF PE=3 SV=1||M5X0X1||M5X0X1_PRUPE Uncharacterized protein OS=Prunus persica GN=PRUPE_ppa004891mg PE=4 SV=1||ecb:100060414||"similar to soluble epoxide hydrolase ; K08726 soluble epoxide hydrolase [EC:3.3.2.10]"|| PF12697.2|Abhydrolase_6	GO:0003824,GO:0008152,GO:0008150,GO:0071704,GO:0044238,GO:0019538,GO:0003674,GO:0043170,GO:0008236,GO:0017171,GO:0070011,GO:0008233,GO:0006508,GO:0016787	catalytic activity,metabolic process,biological_process,organic substance metabolic process,primary metabolic process,protein metabolic process,molecular_function,macromolecule metabolic process,serine-type peptidase activity,serine hydrolase activity,peptidase activity, acting on L-amino acid peptides,peptidase activity,proteolysis,hydrolase activity	--	--
LNC_005163	XLOC_043124	-	D04:45343650-45344321	0.123148	1.65233	-3.74603	0.00285	0.0164943	lncRNA	co_expression	Gh_D11G0178	AT5G41940	Ypt/Rab-GAP domain of gyp1p superfamily protein||P09379||GYP7_YARLI GTPase-activating protein GYP7 OS=Yarrowia lipolytica (strain CLIB 122 / E 150) GN=GYP7 PE=3 SV=2||M4E9J9||M4E9J9_BRARP Uncharacterized protein OS=Brassica rapa subsp. pekinensis GN=Bra025455 PE=4 SV=1||" PF00566.13|RabGAP-TBC; PB015267|Pfam-B_15267"|| IPR000195|Rab-GTPase-TBC domain||" GO:0005097|Rab GTPase activator activity ; …	GO:0008152,GO:0006793,GO:0006796,GO:0008150,GO:0044237,GO:0044710,GO:0071704,GO:0044238,GO:1901564,GO:0044281,GO:0044260,GO:0043170,GO:1901135,GO:1901565,GO:0009987,GO:1901136,GO:0003674,GO:0005216,GO:0022838,GO:0006807,GO:0015267,GO:0022803,GO:1901361,GO:0046700,GO:0044270,GO:0019439,GO:0005261,GO:0050896,GO:0007154,GO:0046434,GO:1901360,GO:0032801,GO:0019637,GO:0019219,GO:0051171,GO:0043112,GO:…	metabolic process,phosphorus metabolic process,phosphate-containing compound metabolic process,biological_process,cellular metabolic process,single-organism metabolic process,organic substance metabolic process,primary metabolic process,organonitrogen compound metabolic process,small molecule metabolic process,cellular macromolecule metabolic process,macromolecule metabolic process,carbohydrate d…	--	--
LNC_005163	XLOC_043124	-	D04:45343650-45344321	0.123148	1.65233	-3.74603	0.00285	0.0164943	lncRNA	co_expression	Gh_D03G1638	AT1G71770	poly(A)-binding protein 5||P19682||ROC3_NICSY 28 kDa ribonucleoprotein, chloroplastic OS=Nicotiana sylvestris PE=1 SV=1||A9PK26||A9PK26_9ROSI Putative uncharacterized protein OS=Populus trichocarpa x Populus deltoides PE=2 SV=1||tgu:100232634||"nucleolin ; K11294 nucleolin"||" PF00076.17|RRM_1; PF14259.1|RRM_6"|| IPR000504|RNA recognition motif domain|| GO:0003676|nucleic acid binding	GO:0003824,GO:0008152,GO:0008150,GO:0071704,GO:0044238,GO:0044237,GO:0043167,GO:1901363,GO:0097159,GO:0003674,GO:0009987,GO:0043170,GO:1901361,GO:0043169,GO:0019439,GO:0046872,GO:0046700,GO:0000175,GO:0044270,GO:0006807,GO:0004532,GO:0016896,GO:0044260,GO:1901360,GO:0004535,GO:0005488,GO:0034641,GO:0006725,GO:0034655,GO:0016070,GO:1901575,GO:0046483,GO:0009056,GO:0008408,GO:0016788,GO:0016796,GO:…	catalytic activity,metabolic process,biological_process,organic substance metabolic process,primary metabolic process,cellular metabolic process,ion binding,heterocyclic compound binding,organic cyclic compound binding,molecular_function,cellular process,macromolecule metabolic process,organic cyclic compound catabolic process,cation binding,aromatic compound catabolic process,metal ion binding,h…	--	--
LNC_005163	XLOC_043124	-	D04:45343650-45344321	0.123148	1.65233	-3.74603	0.00285	0.0164943	lncRNA	co_expression	Gh_A10G2200	AT1G11480	eukaryotic translation initiation factor-related||M5WFQ1||M5WFQ1_PRUPE Uncharacterized protein OS=Prunus persica GN=PRUPE_ppa002910mg PE=4 SV=1|| PB006912|Pfam-B_6912	--	--	--	--
LNC_005163	XLOC_043124	-	D04:45343650-45344321	0.123148	1.65233	-3.74603	0.00285	0.0164943	lncRNA	co_expression	Gh_D07G0778	AT5G16710	dehydroascorbate reductase 1||Q8LE52||DHAR3_ARATH Glutathione S-transferase DHAR3, chloroplastic OS=Arabidopsis thaliana GN=DHAR3 PE=1 SV=1||I6PBZ1||I6PBZ1_9ROSI Dehydroascorbate reductase (Fragment) OS=Dimocarpus longan PE=2 SV=1||gga:422178||"RCJMB04_10k5, CLIC2; chloride intracellular channel 2 ; K05022 chloride intracellular channel 2"|| PF13417.1|GST_N_3||" IPR004045|Glutathione S-transferas…	GO:0003824,GO:0008150,GO:0016491,GO:0019725,GO:0003674,GO:0009987,GO:0045454,GO:0009055,GO:0042592,GO:0015035,GO:0015036,GO:0005488,GO:0065008,GO:0016667,GO:0050789,GO:0065007,GO:0050794,GO:0044699,GO:0005515,GO:0044763	catalytic activity,biological_process,oxidoreductase activity,cellular homeostasis,molecular_function,cellular process,cell redox homeostasis,electron carrier activity,homeostatic process,protein disulfide oxidoreductase activity,disulfide oxidoreductase activity,binding,regulation of biological quality,oxidoreductase activity, acting on a sulfur group of donors,regulation of biological process,b…	--	--
LNC_005163	XLOC_043124	-	D04:45343650-45344321	0.123148	1.65233	-3.74603	0.00285	0.0164943	lncRNA	co_expression	Gh_A13G0129	AT3G56130	biotin/lipoyl attachment domain-containing protein||Q06881||BCCP_NOSS1 Biotin carboxyl carrier protein of acetyl-CoA carboxylase OS=Nostoc sp. (strain PCC 7120 / UTEX 2576) GN=accB PE=1 SV=2||I1LMV7||I1LMV7_SOYBN Uncharacterized protein OS=Glycine max PE=4 SV=1||vvi:100266760||"hypothetical protein LOC100266760 ; K02160 acetyl-CoA carboxylase biotin carboxyl carrier protein"|| PF00364.17|Biotin_l…	GO:0008150,GO:0009987,GO:0044765,GO:0055085,GO:0016020,GO:0006810,GO:0051234,GO:0051179,GO:0005575,GO:0044699,GO:0044763	biological_process,cellular process,single-organism transport,transmembrane transport,membrane,transport,establishment of localization,localization,cellular_component,single-organism process,single-organism cellular process	--	--
LNC_005163	XLOC_043124	-	D04:45343650-45344321	0.123148	1.65233	-3.74603	0.00285	0.0164943	lncRNA	co_expression	Gh_A07G0641	AT5G16030	K7LXS9||K7LXS9_SOYBN Uncharacterized protein OS=Glycine max PE=4 SV=1	--	--	--	--
LNC_005163	XLOC_043124	-	D04:45343650-45344321	0.123148	1.65233	-3.74603	0.00285	0.0164943	lncRNA	co_expression	Gh_D10G0384	AT2G34510	Protein of unknown function, DUF642||B9S121||B9S121_RICCO Putative uncharacterized protein OS=Ricinus communis GN=RCOM_0632910 PE=4 SV=1|| PF04862.7|DUF642|| IPR006946|Protein of unknown function DUF642	GO:0003824,GO:0016798,GO:0003674,GO:0016787	catalytic activity,hydrolase activity, acting on glycosyl bonds,molecular_function,hydrolase activity	--	--
LNC_005163	XLOC_043124	-	D04:45343650-45344321	0.123148	1.65233	-3.74603	0.00285	0.0164943	lncRNA	co_expression	Gh_A08G2414	AT4G11090	TRICHOME BIREFRINGENCE-LIKE 23||B9RCP9||B9RCP9_RICCO Putative uncharacterized protein OS=Ricinus communis GN=RCOM_1691250 PE=4 SV=1||" PF14416.1|PMR5N; PF13839.1|PC-Esterase"||" IPR025846|PMR5 N-terminal domain; IPR026057|PC-Esterase"	--	--	--	--
LNC_005163	XLOC_043124	-	D04:45343650-45344321	0.123148	1.65233	-3.74603	0.00285	0.0164943	lncRNA	co_expression	Gh_A07G2172	AT5G38430	Ribulose bisphosphate carboxylase (small chain) family protein||P31333||RBS_GOSHI Ribulose bisphosphate carboxylase small chain, chloroplastic OS=Gossypium hirsutum GN=RBCS PE=3 SV=2||K4HMI1||K4HMI1_GOSDA Ribulose bisphosphate carboxylase small chain OS=Gossypium darwinii PE=3 SV=1||ath:AT5G38430||"ribulose bisphosphate carboxylase small chain 1B / RuBisCO small subunit 1B (RBCS-1B) (ATS1B) ; K01…	--	--	ath01200,ath01100,ath00710,ath00630	Carbon metabolism,Metabolic pathways,Carbon fixation in photosynthetic organisms,Glyoxylate and dicarboxylate metabolism
LNC_005163	XLOC_043124	-	D04:45343650-45344321	0.123148	1.65233	-3.74603	0.00285	0.0164943	lncRNA	co_expression	Gh_D13G0518	AT1G78300	general regulatory factor 2||O65352||1433_HELAN 14-3-3-like protein OS=Helianthus annuus PE=2 SV=1||B6RF00||B6RF00_GOSHI 14-3-3c protein OS=Gossypium hirsutum PE=2 SV=1||pop:POPTR_711617||"hypothetical protein ; K06630 tyrosine 3-monooxygenase/tryptophan 5-monooxygenase activation protein"|| PF00244.15|14-3-3||" IPR000308|14-3-3 protein; IPR023409|14-3-3 protein, conserved site; IPR023410|14-3-3 …	--	--	--	--
LNC_005163	XLOC_043124	-	D04:45343650-45344321	0.123148	1.65233	-3.74603	0.00285	0.0164943	lncRNA	co_expression	Gh_D01G1604	AT4G38770	proline-rich protein 4||Q9SKP9||PRP2_ARATH Proline-rich protein 2 OS=Arabidopsis thaliana GN=PRP2 PE=2 SV=1||F6I133||F6I133_VITVI Putative uncharacterized protein OS=Vitis vinifera GN=VIT_03s0038g01830 PE=4 SV=1|| PF01190.12|Pollen_Ole_e_I|| IPR006041|Pollen Ole e 1 allergen/extensin	--	--	--	--
LNC_005163	XLOC_043124	-	D04:45343650-45344321	0.123148	1.65233	-3.74603	0.00285	0.0164943	lncRNA	co_expression	Gh_D12G0182	AT2G14960	Auxin-responsive GH3 family protein||O82333||GH31_ARATH Probable indole-3-acetic acid-amido synthetase GH3.1 OS=Arabidopsis thaliana GN=GH3.1 PE=2 SV=1||B9GHU3||B9GHU3_POPTR GH3 family protein OS=Populus trichocarpa GN=GH3-3 PE=4 SV=1|| PF03321.8|GH3|| IPR004993|GH3 auxin-responsive promoter	--	--	ath04075	Plant hormone signal transduction
LNC_005163	XLOC_043124	-	D04:45343650-45344321	0.123148	1.65233	-3.74603	0.00285	0.0164943	lncRNA	co_expression	Gh_D05G1377	AT1G31330	photosystem I subunit F||Q9SHE8||PSAF_ARATH Photosystem I reaction center subunit III, chloroplastic OS=Arabidopsis thaliana GN=PSAF PE=1 SV=1||A9PI20||A9PI20_POPTR Putative uncharacterized protein OS=Populus trichocarpa GN=POPTRDRAFT_709002 PE=2 SV=1||pop:POPTR_709002||"hypothetical protein ; K02694 photosystem I subunit III"|| PF02507.10|PSI_PsaF|| IPR003666|Photosystem I PsaF, reaction centre …	GO:0008152,GO:0008150,GO:0044237,GO:0009579,GO:0044436,GO:0034357,GO:0009521,GO:0009987,GO:0015979,GO:0009522,GO:0009538,GO:0016020,GO:0044425,GO:0005575,GO:0032991,GO:0044424,GO:0005623,GO:0044464,GO:0005622,GO:0043234	metabolic process,biological_process,cellular metabolic process,thylakoid,thylakoid part,photosynthetic membrane,photosystem,cellular process,photosynthesis,photosystem I,photosystem I reaction center,membrane,membrane part,cellular_component,macromolecular complex,intracellular part,cell,cell part,intracellular,protein complex	ath01100,ath00195	Metabolic pathways,Photosynthesis
LNC_005163	XLOC_043124	-	D04:45343650-45344321	0.123148	1.65233	-3.74603	0.00285	0.0164943	lncRNA	co_expression	Gh_A07G1746	AT2G04360	B9T1U2||B9T1U2_RICCO Putative uncharacterized protein OS=Ricinus communis GN=RCOM_0691160 PE=4 SV=1|| PF14009.1|DUF4228|| IPR025322|Protein of unknown function DUF4228, plant	GO:0008150,GO:0009987,GO:0016020,GO:0006810,GO:0051234,GO:0051179,GO:0044765,GO:0055085,GO:0016021,GO:0031224,GO:0044699,GO:0044425,GO:0005575,GO:0044763	biological_process,cellular process,membrane,transport,establishment of localization,localization,single-organism transport,transmembrane transport,integral to membrane,intrinsic to membrane,single-organism process,membrane part,cellular_component,single-organism cellular process	--	--
LNC_005163	XLOC_043124	-	D04:45343650-45344321	0.123148	1.65233	-3.74603	0.00285	0.0164943	lncRNA	co_expression	Gh_A05G1588	AT3G51300	RHO-related protein from plants 1||Q38912||RAC3_ARATH Rac-like GTP-binding protein ARAC3 OS=Arabidopsis thaliana GN=ARAC3 PE=1 SV=1||Q56D12||Q56D12_GOSHI Rac small GTPase OS=Gossypium hirsutum GN=Rac3 PE=2 SV=1||ath:AT4G35020||"ARAC3/ATROP6/RHO1PS/ROP6 (rho-related protein from plants 6); GTP binding / GTPase ; K07975 Rho family, other"|| PF00071.17|Ras||" IPR001806|Small GTPase superfamily; IPR0…	GO:0003824,GO:0008150,GO:0000166,GO:1901265,GO:0036094,GO:0043168,GO:0043167,GO:0017076,GO:0035639,GO:0032553,GO:0001882,GO:0032555,GO:0001883,GO:0032549,GO:0032550,GO:1901363,GO:0097159,GO:0003674,GO:0009987,GO:0005488,GO:0003924,GO:0019001,GO:0007154,GO:0032561,GO:0005525,GO:0050896,GO:0016787,GO:0050789,GO:0023052,GO:0044700,GO:0007165,GO:0007264,GO:0065007,GO:0050794,GO:0016818,GO:0016462,GO:…	catalytic activity,biological_process,nucleotide binding,nucleoside phosphate binding,small molecule binding,anion binding,ion binding,purine nucleotide binding,purine ribonucleoside triphosphate binding,ribonucleotide binding,nucleoside binding,purine ribonucleotide binding,purine nucleoside binding,ribonucleoside binding,purine ribonucleoside binding,heterocyclic compound binding,organic cyclic…	ath04145	Phagosome
LNC_005163	XLOC_043124	-	D04:45343650-45344321	0.123148	1.65233	-3.74603	0.00285	0.0164943	lncRNA	co_expression	Gh_D11G1392	AT2G20260	photosystem I subunit E-2||Q41228||PSAEA_NICSY Photosystem I reaction center subunit IV A, chloroplastic OS=Nicotiana sylvestris GN=PSAEA PE=1 SV=1||B7FHF6||B7FHF6_MEDTR Uncharacterized protein OS=Medicago truncatula PE=1 SV=1||pop:POPTR_711610||"hypothetical protein ; K02693 photosystem I subunit IV"|| PF02427.12|PSI_PsaE|| IPR003375|Photosystem I PsaE, reaction centre subunit IV||" GO:0009538|p…	GO:0008152,GO:0008150,GO:0044237,GO:0009579,GO:0044436,GO:0034357,GO:0009521,GO:0009987,GO:0015979,GO:0009522,GO:0009538,GO:0016020,GO:0044425,GO:0005575,GO:0032991,GO:0044424,GO:0005623,GO:0044464,GO:0005622,GO:0043234	metabolic process,biological_process,cellular metabolic process,thylakoid,thylakoid part,photosynthetic membrane,photosystem,cellular process,photosynthesis,photosystem I,photosystem I reaction center,membrane,membrane part,cellular_component,macromolecular complex,intracellular part,cell,cell part,intracellular,protein complex	ath01100,ath00195	Metabolic pathways,Photosynthesis
LNC_005163	XLOC_043124	-	D04:45343650-45344321	0.123148	1.65233	-3.74603	0.00285	0.0164943	lncRNA	co_expression	Gh_D02G1266	AT1G69560	myb domain protein 105||Q9FDW1||MYB44_ARATH Transcription factor MYB44 OS=Arabidopsis thaliana GN=MYB44 PE=2 SV=1||B9HXZ2||B9HXZ2_POPTR Predicted protein OS=Populus trichocarpa GN=MYB039 PE=4 SV=1||ath:AT1G69560||"MYB105; MYB105 (myb domain protein 105); DNA binding / transcription factor ; K09422 myb proto-oncogene protein, plant"|| PF00249.26|Myb_DNA-binding||" IPR001005|SANT/Myb domain; IPR017…	GO:0005488,GO:0003674,GO:0003682	binding,molecular_function,chromatin binding	--	--
LNC_003270	XLOC_026149	-	A11:21574631-21574946	1.15767	14.1398	-3.61046	0.00465	0.0245122	lncRNA	co_location	Gh_A11G1521	AT5G38280	PR5-like receptor kinase||Q9FID6||Y5392_ARATH Probable receptor-like protein kinase At5g39020 OS=Arabidopsis thaliana GN=At5g39020 PE=2 SV=1||B9HWE5||B9HWE5_POPTR Predicted protein (Fragment) OS=Populus trichocarpa GN=POPTRDRAFT_884500 PE=3 SV=1||ath:AT1G24650||"leucine-rich repeat family protein / protein kinase family protein ; K00924"||" PF00069.20|Pkinase; PB000663|Pfam-B_663; PB003458|Pfam-B…	GO:0009987,GO:0005488,GO:0003674,GO:0001883,GO:0032549,GO:0032550,GO:0036094,GO:0008150,GO:0032555,GO:0032553,GO:0001882,GO:0000166,GO:1901265,GO:0032559,GO:0006793,GO:0006796,GO:0035639,GO:0030554,GO:0005524,GO:0017076,GO:0043168,GO:0016772,GO:0016301,GO:0004672,GO:0044267,GO:0044260,GO:0016773,GO:0043412,GO:0006468,GO:0006464,GO:0036211,GO:0044237,GO:0019538,GO:1901363,GO:0043170,GO:0097159,GO:…	cellular process,binding,molecular_function,purine nucleoside binding,ribonucleoside binding,purine ribonucleoside binding,small molecule binding,biological_process,purine ribonucleotide binding,ribonucleotide binding,nucleoside binding,nucleotide binding,nucleoside phosphate binding,adenyl ribonucleotide binding,phosphorus metabolic process,phosphate-containing compound metabolic process,purine …	--	--
LNC_003270	XLOC_026149	-	A11:21574631-21574946	1.15767	14.1398	-3.61046	0.00465	0.0245122	lncRNA	co_location	Gh_A11G1520	AT5G16180	ortholog of maize chloroplast splicing factor CRS1||Q9LF10||CRS1_ARATH Chloroplastic group IIA intron splicing facilitator CRS1, chloroplastic OS=Arabidopsis thaliana GN=At5g16180 PE=2 SV=2||B9RSN8||B9RSN8_RICCO Putative uncharacterized protein OS=Ricinus communis GN=RCOM_1728180 PE=4 SV=1|| PF01985.16|CRS1_YhbY|| IPR001890|RNA-binding, CRM domain|| GO:0003723|RNA binding	GO:1901363,GO:0097159,GO:0003674,GO:0005488,GO:0003723,GO:0003676	heterocyclic compound binding,organic cyclic compound binding,molecular_function,binding,RNA binding,nucleic acid binding	--	--
LNC_003270	XLOC_026149	-	A11:21574631-21574946	1.15767	14.1398	-3.61046	0.00465	0.0245122	lncRNA	co_location	Gh_A11G1516	AT1G67035	M5XDN8||M5XDN8_PRUPE Uncharacterized protein OS=Prunus persica GN=PRUPE_ppa014753mg PE=4 SV=1	--	--	--	--
LNC_003270	XLOC_026149	-	A11:21574631-21574946	1.15767	14.1398	-3.61046	0.00465	0.0245122	lncRNA	co_location	Gh_A11G1517	AT5G03990	I1N8W4||I1N8W4_SOYBN Uncharacterized protein OS=Glycine max PE=4 SV=1|| PB005273|Pfam-B_5273	--	--	--	--
LNC_003270	XLOC_026149	-	A11:21574631-21574946	1.15767	14.1398	-3.61046	0.00465	0.0245122	lncRNA	co_location	Gh_A11G1518	AT5G16150	plastidic GLC translocator||Q56ZZ7||PLST4_ARATH Plastidic glucose transporter 4 OS=Arabidopsis thaliana GN=At5g16150 PE=1 SV=2||Q539E7||Q539E7_VITVI Plastid hexose transporter OS=Vitis vinifera GN=VIT_14s0006g02720 PE=2 SV=1||rno:25551||"Slc2a3; solute carrier family 2 (facilitated glucose transporter), member 3 ; K08142 MFS transporter, SP family, solute carrier family 2 (facilitated glucose tra…	GO:0008150,GO:0003674,GO:0009607,GO:0005215,GO:0050829,GO:0009987,GO:0044765,GO:0006952,GO:0055085,GO:0019835,GO:0022857,GO:0009617,GO:0042742,GO:0016020,GO:0006950,GO:0006810,GO:0051234,GO:0051179,GO:0044425,GO:0016021,GO:0005575,GO:0051707,GO:0031224,GO:0008219,GO:0016265,GO:0050896,GO:0051704,GO:0044699,GO:0044763	biological_process,molecular_function,response to biotic stimulus,transporter activity,defense response to Gram-negative bacterium,cellular process,single-organism transport,defense response,transmembrane transport,cytolysis,transmembrane transporter activity,response to bacterium,defense response to bacterium,membrane,response to stress,transport,establishment of localization,localization,membra…	--	--
LNC_003270	XLOC_026149	-	A11:21574631-21574946	1.15767	14.1398	-3.61046	0.00465	0.0245122	lncRNA	co_location	Gh_A11G1519	AT5G16160	D7TT13||D7TT13_VITVI Putative uncharacterized protein OS=Vitis vinifera GN=VIT_14s0006g02710 PE=4 SV=1	--	--	--	--
LNC_003270	XLOC_026149	-	A11:21574631-21574946	1.15767	14.1398	-3.61046	0.00465	0.0245122	lncRNA	co_location	Gh_A11G1515	AT1G67040	B9H309||B9H309_POPTR Predicted protein OS=Populus trichocarpa GN=POPTRDRAFT_555864 PE=4 SV=1||" PF14309.1|DUF4378; PF14383.1|VARLMGL"|| IPR025486|Domain of unknown function DUF4378	--	--	--	--
LNC_003270	XLOC_026149	-	A11:21574631-21574946	1.15767	14.1398	-3.61046	0.00465	0.0245122	lncRNA	co_expression	Gh_A10G0699	AT1G52820	2-oxoglutarate (2OG) and Fe(II)-dependent oxygenase superfamily protein||Q9XFR9||G2OX2_ARATH Gibberellin 2-beta-dioxygenase 2 OS=Arabidopsis thaliana GN=GA2OX2 PE=2 SV=1||D7U0Q6||D7U0Q6_VITVI Putative uncharacterized protein OS=Vitis vinifera GN=VIT_09s0002g05280 PE=1 SV=1||ath:AT4G25420||"GA5; GA5 (GA REQUIRING 5); gibberellin 20-oxidase/ gibberellin 3-beta-dioxygenase ; K05282 gibberellin 20-ox…	GO:0003824,GO:0008152,GO:0044710,GO:0008150,GO:0016491,GO:0055114,GO:0016705,GO:0003674,GO:0009987,GO:0016706,GO:0051213,GO:0016020,GO:0006810,GO:0051234,GO:0051179,GO:0071702,GO:0015031,GO:0045184,GO:0006886,GO:0033036,GO:0008104,GO:0034613,GO:0070727,GO:0046907,GO:0051649,GO:0044699,GO:0005575,GO:0051641,GO:0044763	catalytic activity,metabolic process,single-organism metabolic process,biological_process,oxidoreductase activity,oxidation-reduction process,oxidoreductase activity, acting on paired donors, with incorporation or reduction of molecular oxygen,molecular_function,cellular process,oxidoreductase activity, acting on paired donors, with incorporation or reduction of molecular oxygen, 2-oxoglutarate a…	--	--
LNC_003270	XLOC_026149	-	A11:21574631-21574946	1.15767	14.1398	-3.61046	0.00465	0.0245122	lncRNA	co_expression	Gh_D06G0864	AT4G33150	lysine-ketoglutarate reductase/saccharopine dehydrogenase bifunctional enzyme||Q9SMZ4||AASS_ARATH Alpha-aminoadipic semialdehyde synthase OS=Arabidopsis thaliana GN=LKR/SDH PE=1 SV=1||Q8H770||Q8H770_GOSHI Bifunctional lysine-ketoglutarate reductase/saccharopine dehydrogenase OS=Gossypium hirsutum PE=2 SV=1||ath:AT4G33150||"LKR; LKR (SACCHAROPINE DEHYDROGENASE) ; K00290 saccharopine dehydrogenase …	GO:0003824,GO:0008152,GO:0044710,GO:0008150,GO:0016491,GO:0055114,GO:0003674	catalytic activity,metabolic process,single-organism metabolic process,biological_process,oxidoreductase activity,oxidation-reduction process,molecular_function	ath01100,ath01110,ath00310	Metabolic pathways,Biosynthesis of secondary metabolites,Lysine degradation
LNC_003270	XLOC_026149	-	A11:21574631-21574946	1.15767	14.1398	-3.61046	0.00465	0.0245122	lncRNA	co_expression	Gh_D09G2419	AT2G30360	SOS3-interacting protein 4||O22932||CIPKB_ARATH CBL-interacting serine/threonine-protein kinase 11 OS=Arabidopsis thaliana GN=CIPK11 PE=1 SV=1||M5WAX9||M5WAX9_PRUPE Uncharacterized protein OS=Prunus persica GN=PRUPE_ppa005902mg PE=4 SV=1||ath:AT1G30270||"CIPK23; CIPK23 (CBL-INTERACTING PROTEIN KINASE 23); kinase ; K00924"||" PF00069.20|Pkinase; PF03822.9|NAF"||" IPR000719|Protein kinase domain; I…	GO:0003824,GO:0008152,GO:0044710,GO:0008150,GO:0016310,GO:0006468,GO:0006793,GO:0006796,GO:0006464,GO:0036211,GO:0004672,GO:0016773,GO:0043412,GO:0016301,GO:0071704,GO:0016740,GO:0005975,GO:0044238,GO:0000166,GO:1901265,GO:0036094,GO:0044237,GO:0016772,GO:0006629,GO:0043565,GO:0044723,GO:0043168,GO:0030554,GO:0005524,GO:0032559,GO:0043167,GO:0044255,GO:0008610,GO:0017076,GO:0044262,GO:0035639,GO:…	catalytic activity,metabolic process,single-organism metabolic process,biological_process,phosphorylation,protein phosphorylation,phosphorus metabolic process,phosphate-containing compound metabolic process,cellular protein modification process,protein modification process,protein kinase activity,phosphotransferase activity, alcohol group as acceptor,macromolecule modification,kinase activity,org…	--	--
LNC_003270	XLOC_026149	-	A11:21574631-21574946	1.15767	14.1398	-3.61046	0.00465	0.0245122	lncRNA	co_expression	Gh_A10G1805	AT3G10420	P-loop containing nucleoside triphosphate hydrolases superfamily protein||P51281||YCF45_PORPU Uncharacterized protein ycf45 OS=Porphyra purpurea GN=ycf45 PE=3 SV=1||F6HNB9||F6HNB9_VITVI Putative uncharacterized protein OS=Vitis vinifera GN=VIT_13s0019g05090 PE=4 SV=1||" PF13238.1|AAA_18; PB000857|Pfam-B_857"|| IPR003593|AAA+ ATPase domain||" GO:0000166|nucleotide binding ; GO:0017111|nucleoside-t…	GO:0003824,GO:0008152,GO:0044710,GO:0008150,GO:0071704,GO:1901564,GO:0044238,GO:0000166,GO:1901265,GO:0036094,GO:0044237,GO:0043168,GO:0030554,GO:0005524,GO:0032559,GO:0043167,GO:0017076,GO:0051186,GO:0035639,GO:0032553,GO:0001882,GO:0032555,GO:0001883,GO:0032549,GO:0032550,GO:1901566,GO:0015994,GO:0006778,GO:0033013,GO:0016874,GO:1901363,GO:0097159,GO:0003674,GO:0009987,GO:0015979,GO:0009058,GO:…	catalytic activity,metabolic process,single-organism metabolic process,biological_process,organic substance metabolic process,organonitrogen compound metabolic process,primary metabolic process,nucleotide binding,nucleoside phosphate binding,small molecule binding,cellular metabolic process,anion binding,adenyl nucleotide binding,ATP binding,adenyl ribonucleotide binding,ion binding,purine nucleo…	--	--
LNC_003270	XLOC_026149	-	A11:21574631-21574946	1.15767	14.1398	-3.61046	0.00465	0.0245122	lncRNA	co_expression	Gh_D11G3304	AT5G02230	Haloacid dehalogenase-like hydrolase (HAD) superfamily protein||Q09893||YAI5_SCHPO Uncharacterized protein C24B11.05 OS=Schizosaccharomyces pombe (strain 972 / ATCC 24843) GN=SPAC24B11.05 PE=3 SV=1||A9PFF5||A9PFF5_POPTR Predicted protein OS=Populus trichocarpa GN=POPTRDRAFT_819173 PE=2 SV=1||pop:POPTR_819173||"hypothetical protein ; K07025 putative hydrolase of the HAD superfamily"|| PF13419.1|HA…	GO:0003824,GO:0003674,GO:0016791,GO:0042578,GO:0005488,GO:0016788,GO:0016787,GO:0005515	catalytic activity,molecular_function,phosphatase activity,phosphoric ester hydrolase activity,binding,hydrolase activity, acting on ester bonds,hydrolase activity,protein binding	--	--
LNC_003270	XLOC_026149	-	A11:21574631-21574946	1.15767	14.1398	-3.61046	0.00465	0.0245122	lncRNA	co_expression	Gh_A10G0666	AT5G11170	DEAD/DEAH box RNA helicase family protein ||Q9LFN6||RH56_ARATH DEAD-box ATP-dependent RNA helicase 56 OS=Arabidopsis thaliana GN=RH56 PE=2 SV=2||D7U112||D7U112_VITVI Putative uncharacterized protein OS=Vitis vinifera GN=VIT_09s0002g06660 PE=4 SV=1||dme:Dmel_CG7269||"Hel25E; Helicase at 25E (EC:2.7.7.- 3.6.1.3); K01509 adenosinetriphosphatase [EC:3.6.1.3]"||" PB010791|Pfam-B_10791; PB010223|Pfam-B…	GO:0003824,GO:0008152,GO:0044710,GO:0008150,GO:0006793,GO:0006796,GO:0006464,GO:0036211,GO:0043412,GO:0071704,GO:0016740,GO:0044238,GO:0000166,GO:1901265,GO:0036094,GO:0044237,GO:0006629,GO:0043168,GO:0030554,GO:0005524,GO:0032559,GO:0043167,GO:0044255,GO:0008610,GO:0017076,GO:0035639,GO:0032553,GO:0001882,GO:0032555,GO:0001883,GO:0032549,GO:0032550,GO:0019538,GO:0044267,GO:1901135,GO:1901363,GO:…	catalytic activity,metabolic process,single-organism metabolic process,biological_process,phosphorus metabolic process,phosphate-containing compound metabolic process,cellular protein modification process,protein modification process,macromolecule modification,organic substance metabolic process,transferase activity,primary metabolic process,nucleotide binding,nucleoside phosphate binding,small m…	--	--
LNC_003270	XLOC_026149	-	A11:21574631-21574946	1.15767	14.1398	-3.61046	0.00465	0.0245122	lncRNA	co_expression	Gh_D01G1698	AT2G17120	lysm domain GPI-anchored protein 2 precursor||O23006||LYM2_ARATH LysM domain-containing GPI-anchored protein 2 OS=Arabidopsis thaliana GN=LYM2 PE=1 SV=1||B9H1Q9||B9H1Q9_POPTR Predicted protein (Fragment) OS=Populus trichocarpa GN=POPTRDRAFT_196402 PE=4 SV=1|| PF01476.15|LysM|| IPR018392|Peptidoglycan-binding lysin domain|| GO:0016998|cell wall macromolecule catabolic process	GO:0008152,GO:0008150,GO:0071704,GO:0044237,GO:0044036,GO:0016998,GO:0009987,GO:0043170,GO:0044260,GO:0071554,GO:0009056,GO:0044248,GO:0071840,GO:0044699,GO:0044763	metabolic process,biological_process,organic substance metabolic process,cellular metabolic process,cell wall macromolecule metabolic process,cell wall macromolecule catabolic process,cellular process,macromolecule metabolic process,cellular macromolecule metabolic process,cell wall organization or biogenesis,catabolic process,cellular catabolic process,cellular component organization or biogenes…	--	--
LNC_003270	XLOC_026149	-	A11:21574631-21574946	1.15767	14.1398	-3.61046	0.00465	0.0245122	lncRNA	co_expression	Gh_D03G0962	AT4G24740	FUS3-complementing gene 2||P51567||AFC2_ARATH Serine/threonine-protein kinase AFC2 OS=Arabidopsis thaliana GN=AFC2 PE=1 SV=1||B9RAS6||B9RAS6_RICCO Afc, putative OS=Ricinus communis GN=RCOM_1508280 PE=4 SV=1||ath:AT4G24740||"AFC2; AFC2 (ARABIDOPSIS FUS3-COMPLEMENTING GENE 1); kinase ; K08287 dual-specificity kinase [EC:2.7.12.1]"|| PF00069.20|Pkinase||" IPR000719|Protein kinase domain; IPR002290|S…	GO:0008152,GO:0071704,GO:0008150,GO:0044238,GO:0044710,GO:0003824,GO:0044237,GO:0006464,GO:0036211,GO:0043412,GO:0006468,GO:0016310,GO:0005975,GO:0019538,GO:0006796,GO:0006793,GO:0006629,GO:0004672,GO:0016773,GO:0044267,GO:0016740,GO:0009058,GO:0008610,GO:0043167,GO:0043170,GO:0016301,GO:0044255,GO:0036094,GO:0000166,GO:1901265,GO:0044262,GO:0043168,GO:0003674,GO:0044723,GO:1901576,GO:0044260,GO:…	metabolic process,organic substance metabolic process,biological_process,primary metabolic process,single-organism metabolic process,catalytic activity,cellular metabolic process,cellular protein modification process,protein modification process,macromolecule modification,protein phosphorylation,phosphorylation,carbohydrate metabolic process,protein metabolic process,phosphate-containing compound…	--	--
LNC_003270	XLOC_026149	-	A11:21574631-21574946	1.15767	14.1398	-3.61046	0.00465	0.0245122	lncRNA	co_expression	Gh_D08G1218	ATCG00730	photosynthetic electron transfer D||Q2MI70||PETD_SOLLC Cytochrome b6-f complex subunit 4 OS=Solanum lycopersicum GN=petD PE=3 SV=1||H6SYV9||H6SYV9_9ASPA Cytochrome b6/f complex subunit IV (Fragment) OS=Nolina atopocarpa GN=petD PE=3 SV=1||vvi:ViviCp053||"petD; cytochrome b6/f complex subunit 4 ; K02637 cytochrome b6-f complex subunit 4"||" PB002188|Pfam-B_2188; PF00032.12|Cytochrom_B_C"||" IPR005…	GO:0008152,GO:0071704,GO:0008150,GO:0003824,GO:0044237,GO:0016491,GO:0043167,GO:0043170,GO:0043168,GO:0003674,GO:0009987,GO:0009521,GO:0009055,GO:0034357,GO:0009579,GO:0044436,GO:0015979,GO:0010468,GO:0010467,GO:0009523,GO:0060255,GO:0019222,GO:0005488,GO:0031647,GO:0050821,GO:0042301,GO:0010608,GO:0065008,GO:0050789,GO:0016020,GO:0065007,GO:0016021,GO:0031224,GO:0005575,GO:0044424,GO:0005623,GO:…	metabolic process,organic substance metabolic process,biological_process,catalytic activity,cellular metabolic process,oxidoreductase activity,ion binding,macromolecule metabolic process,anion binding,molecular_function,cellular process,photosystem,electron carrier activity,photosynthetic membrane,thylakoid,thylakoid part,photosynthesis,regulation of gene expression,gene expression,photosystem II…	ath01100,ath00195	Metabolic pathways,Photosynthesis
LNC_003270	XLOC_026149	-	A11:21574631-21574946	1.15767	14.1398	-3.61046	0.00465	0.0245122	lncRNA	co_expression	Gh_D05G2114	AT4G33580	beta carbonic anhydrase 5||P42737||CAH2_ARATH Carbonic anhydrase 2, chloroplastic OS=Arabidopsis thaliana GN=CA2 PE=1 SV=2||I1JGZ6||I1JGZ6_SOYBN Carbonic anhydrase OS=Glycine max PE=3 SV=1||vvi:100263997||"hypothetical protein LOC100263997 ; K01673 carbonic anhydrase [EC:4.2.1.1]"|| PF00484.14|Pro_CA||" IPR001765|Carbonic anhydrase; IPR015892|Carbonic anhydrase, prokaryotic-like, conserved site"|…	GO:0003824,GO:0043167,GO:0003674,GO:0016829,GO:0043169,GO:0046872,GO:0004089,GO:0016836,GO:0005488,GO:0046914,GO:0016835,GO:0008270	catalytic activity,ion binding,molecular_function,lyase activity,cation binding,metal ion binding,carbonate dehydratase activity,hydro-lyase activity,binding,transition metal ion binding,carbon-oxygen lyase activity,zinc ion binding	ath00910	Nitrogen metabolism
LNC_003270	XLOC_026149	-	A11:21574631-21574946	1.15767	14.1398	-3.61046	0.00465	0.0245122	lncRNA	co_expression	Gh_A10G1734	AT5G59900	Pentatricopeptide repeat (PPR) superfamily protein||Q0WP85||PP150_ARATH Pentatricopeptide repeat-containing protein At2g13420, mitochondrial OS=Arabidopsis thaliana GN=At2g13420 PE=2 SV=1||M5VHD4||M5VHD4_PRUPE Uncharacterized protein OS=Prunus persica GN=PRUPE_ppa015078mg PE=4 SV=1||" PF01535.15|PPR; PF13812.1|PPR_3; PF13041.1|PPR_2"|| IPR002885|Pentatricopeptide repeat	--	--	--	--
LNC_003270	XLOC_026149	-	A11:21574631-21574946	1.15767	14.1398	-3.61046	0.00465	0.0245122	lncRNA	co_expression	Gh_A05G1330	AT5G45960	GDSL-like Lipase/Acylhydrolase superfamily protein||Q9FJ40||GDL86_ARATH GDSL esterase/lipase At5g45960 OS=Arabidopsis thaliana GN=At5g45960 PE=2 SV=1||B9N9M6||B9N9M6_POPTR Predicted protein OS=Populus trichocarpa GN=POPTRDRAFT_586078 PE=2 SV=1|| PF00657.17|Lipase_GDSL|| IPR001087|Lipase, GDSL||" GO:0016788|hydrolase activity, acting on ester bonds ; GO:0006629|lipid metabolic process "	GO:0003824,GO:0008152,GO:0044710,GO:0008150,GO:0071704,GO:0044238,GO:0006629,GO:0003674,GO:0016788,GO:0016787	catalytic activity,metabolic process,single-organism metabolic process,biological_process,organic substance metabolic process,primary metabolic process,lipid metabolic process,molecular_function,hydrolase activity, acting on ester bonds,hydrolase activity	--	--
LNC_003270	XLOC_026149	-	A11:21574631-21574946	1.15767	14.1398	-3.61046	0.00465	0.0245122	lncRNA	co_expression	Gh_D03G1488	AT4G22990	Major Facilitator Superfamily with SPX (SYG1/Pho81/XPR1) domain-containing protein||Q93ZQ5||SPXM3_ARATH SPX domain-containing membrane protein At4g22990 OS=Arabidopsis thaliana GN=At4g22990 PE=2 SV=2||D7TW83||D7TW83_VITVI Putative uncharacterized protein OS=Vitis vinifera GN=VIT_02s0025g04540 PE=2 SV=1||yli:YALI0A00759g||"YALI0A00759p ; K06653 CDK inhibitor PHO81"||" PF03105.14|SPX; PF07690.11|MF…	GO:0008150,GO:0003674,GO:0009987,GO:0009055,GO:0055085,GO:0006810,GO:0051234,GO:0016020,GO:0044765,GO:0051179,GO:0016021,GO:0031224,GO:0005575,GO:0044425,GO:0044763,GO:0044699	biological_process,molecular_function,cellular process,electron carrier activity,transmembrane transport,transport,establishment of localization,membrane,single-organism transport,localization,integral to membrane,intrinsic to membrane,cellular_component,membrane part,single-organism cellular process,single-organism process	--	--
LNC_003270	XLOC_026149	-	A11:21574631-21574946	1.15767	14.1398	-3.61046	0.00465	0.0245122	lncRNA	co_expression	Gh_D08G0321	AT3G12630	A20/AN1-like zinc finger family protein||Q9LHJ8||SAP5_ARATH Zinc finger A20 and AN1 domain-containing stress-associated protein 5 OS=Arabidopsis thaliana GN=SAP5 PE=2 SV=1||B9HNM4||B9HNM4_POPTR Predicted protein OS=Populus trichocarpa GN=POPTRDRAFT_722755 PE=4 SV=1||xla:397781||"ubiquitin-like fusion protein ; K12163 AN1-type zinc finger and ubiquitin domain-containing protein 1"||" PF01428.11|zf…	GO:0046914,GO:0046872,GO:0043169,GO:0003674,GO:0043167,GO:0008270,GO:0003677,GO:0097159,GO:1901363,GO:0005488,GO:0003676	transition metal ion binding,metal ion binding,cation binding,molecular_function,ion binding,zinc ion binding,DNA binding,organic cyclic compound binding,heterocyclic compound binding,binding,nucleic acid binding	--	--
LNC_003270	XLOC_026149	-	A11:21574631-21574946	1.15767	14.1398	-3.61046	0.00465	0.0245122	lncRNA	co_expression	Gh_A06G0616	AT5G56710	Ribosomal protein L31e family protein||Q9M573||RL31_PERFR 60S ribosomal protein L31 OS=Perilla frutescens GN=RPL31 PE=2 SV=1||F6HGW8||F6HGW8_VITVI Putative uncharacterized protein OS=Vitis vinifera GN=VIT_11s0016g02650 PE=2 SV=1||vvi:100267870||"GSVIVT00016611001; hypothetical protein LOC100267870 ; K02910 large subunit ribosomal protein L31e"|| PF01198.14|Ribosomal_L31e||" IPR000054|Ribosomal pr…	GO:0008152,GO:0008150,GO:0071704,GO:0044238,GO:0044237,GO:0019538,GO:0044267,GO:0003674,GO:0009987,GO:0009058,GO:0043170,GO:1901576,GO:0044260,GO:0044249,GO:0009059,GO:0034645,GO:0010467,GO:0006412,GO:0005575,GO:0005840,GO:0003735,GO:0005198,GO:0043228,GO:0043232,GO:0030529,GO:0032991,GO:0043226,GO:0043229,GO:0044424,GO:0005623,GO:0044464,GO:0044444,GO:0005622,GO:0005737	metabolic process,biological_process,organic substance metabolic process,primary metabolic process,cellular metabolic process,protein metabolic process,cellular protein metabolic process,molecular_function,cellular process,biosynthetic process,macromolecule metabolic process,organic substance biosynthetic process,cellular macromolecule metabolic process,cellular biosynthetic process,macromolecule…	ath03010	Ribosome
LNC_003270	XLOC_026149	-	A11:21574631-21574946	1.15767	14.1398	-3.61046	0.00465	0.0245122	lncRNA	co_expression	Gh_A11G1420	AT3G21670	Major facilitator superfamily protein||Q9LVE0||PTR33_ARATH Nitrate transporter 1.3 OS=Arabidopsis thaliana GN=NRT1.3 PE=1 SV=1||F6HIE3||F6HIE3_VITVI Putative uncharacterized protein OS=Vitis vinifera GN=VIT_12s0059g01240 PE=4 SV=1||ppp:PHYPADRAFT_189464||"hypothetical protein ; K03305 proton-dependent oligopeptide transporter, POT family"||" PB000780|Pfam-B_780; PF00854.16|PTR2"|| IPR000109|Proto…	GO:0008150,GO:0003674,GO:0009987,GO:0005215,GO:0016020,GO:0006810,GO:0051234,GO:0051179,GO:0044765,GO:0055085,GO:0016021,GO:0031224,GO:0044699,GO:0044425,GO:0005575,GO:0044763	biological_process,molecular_function,cellular process,transporter activity,membrane,transport,establishment of localization,localization,single-organism transport,transmembrane transport,integral to membrane,intrinsic to membrane,single-organism process,membrane part,cellular_component,single-organism cellular process	--	--
LNC_003270	XLOC_026149	-	A11:21574631-21574946	1.15767	14.1398	-3.61046	0.00465	0.0245122	lncRNA	co_expression	Gh_D11G0758	AT3G01060	M5XA84||M5XA84_PRUPE Uncharacterized protein OS=Prunus persica GN=PRUPE_ppa005586mg PE=4 SV=1|| PF14234.1|DUF4336|| IPR025638|Protein of unknown function DUF4336	--	--	--	--
LNC_003270	XLOC_026149	-	A11:21574631-21574946	1.15767	14.1398	-3.61046	0.00465	0.0245122	lncRNA	co_expression	Gh_D06G0811	AT1G17370	oligouridylate binding protein 1B||Q01085||TIAR_HUMAN Nucleolysin TIAR OS=Homo sapiens GN=TIAL1 PE=1 SV=1||M5VQ26||M5VQ26_PRUPE Uncharacterized protein OS=Prunus persica GN=PRUPE_ppa006419mg PE=4 SV=1||ani:AN4865.2||"hypothetical protein ; K11294 nucleolin"||" PB002199|Pfam-B_2199; PF00076.17|RRM_1; PB007322|Pfam-B_7322"|| IPR000504|RNA recognition motif domain|| GO:0003676|nucleic acid binding	GO:0008152,GO:0071704,GO:0008150,GO:0003824,GO:0043170,GO:1901564,GO:0003674,GO:0006026,GO:1901565,GO:1901135,GO:1901136,GO:0006022,GO:0097159,GO:1901363,GO:0008745,GO:0006807,GO:0006027,GO:0009253,GO:0000270,GO:0016811,GO:0030203,GO:0016810,GO:0016787,GO:1901575,GO:0005488,GO:0009056,GO:0009057,GO:0003676	metabolic process,organic substance metabolic process,biological_process,catalytic activity,macromolecule metabolic process,organonitrogen compound metabolic process,molecular_function,aminoglycan catabolic process,organonitrogen compound catabolic process,carbohydrate derivative metabolic process,carbohydrate derivative catabolic process,aminoglycan metabolic process,organic cyclic compound bind…	--	--
LNC_003270	XLOC_026149	-	A11:21574631-21574946	1.15767	14.1398	-3.61046	0.00465	0.0245122	lncRNA	co_expression	Gh_D01G2219	AT5G58590	RAN binding protein 1||Q8RWG8||RBP1B_ARATH Ran-binding protein 1 homolog b OS=Arabidopsis thaliana GN=RANBP1B PE=1 SV=2||D7SRG8||D7SRG8_VITVI Putative uncharacterized protein OS=Vitis vinifera GN=VIT_08s0217g00030 PE=4 SV=1||bta:785768||"RANBP2; RAN binding protein 2 ; K12172 E3 SUMO-protein ligase RanBP2"|| PF00638.13|Ran_BP1|| IPR000156|Ran binding domain|| GO:0046907|intracellular transport	GO:0008150,GO:0009987,GO:0006810,GO:0051234,GO:0051179,GO:0046907,GO:0051649,GO:0051641,GO:0044699,GO:0044763	biological_process,cellular process,transport,establishment of localization,localization,intracellular transport,establishment of localization in cell,cellular localization,single-organism process,single-organism cellular process	--	--
LNC_003270	XLOC_026149	-	A11:21574631-21574946	1.15767	14.1398	-3.61046	0.00465	0.0245122	lncRNA	co_expression	Gh_A04G0377	--	F2E455||F2E455_HORVD Predicted protein (Fragment) OS=Hordeum vulgare var. distichum PE=2 SV=1	--	--	--	--
LNC_003270	XLOC_026149	-	A11:21574631-21574946	1.15767	14.1398	-3.61046	0.00465	0.0245122	lncRNA	co_expression	Gh_A05G1879	AT4G33580	beta carbonic anhydrase 5||P27141||CAHC_TOBAC Carbonic anhydrase, chloroplastic OS=Nicotiana tabacum PE=2 SV=1||I1JGZ6||I1JGZ6_SOYBN Carbonic anhydrase OS=Glycine max PE=3 SV=1||vvi:100263997||"hypothetical protein LOC100263997 ; K01673 carbonic anhydrase [EC:4.2.1.1]"|| PF00484.14|Pro_CA||" IPR001765|Carbonic anhydrase; IPR015892|Carbonic anhydrase, prokaryotic-like, conserved site"||" GO:001597…	GO:0003824,GO:0043167,GO:0003674,GO:0016829,GO:0043169,GO:0046872,GO:0004089,GO:0016836,GO:0005488,GO:0046914,GO:0016835,GO:0008270	catalytic activity,ion binding,molecular_function,lyase activity,cation binding,metal ion binding,carbonate dehydratase activity,hydro-lyase activity,binding,transition metal ion binding,carbon-oxygen lyase activity,zinc ion binding	ath00910	Nitrogen metabolism
LNC_003270	XLOC_026149	-	A11:21574631-21574946	1.15767	14.1398	-3.61046	0.00465	0.0245122	lncRNA	co_expression	Gh_A05G3564	AT3G10410	SERINE CARBOXYPEPTIDASE-LIKE 49||P32826||SCP49_ARATH Serine carboxypeptidase-like 49 OS=Arabidopsis thaliana GN=SCPL49 PE=2 SV=2||Q8L6A7||Q8L6A7_THECC Carboxypeptidase type III OS=Theobroma cacao GN=CP-III PE=2 SV=1||pop:POPTR_832488||"hypothetical protein ; K01287 carboxypeptidase C [EC:3.4.16.5]"|| PF00450.17|Peptidase_S10||" IPR001563|Peptidase S10, serine carboxypeptidase; IPR018202|Peptidase…	GO:0008152,GO:0071704,GO:0008150,GO:0044238,GO:0003824,GO:0019538,GO:0043170,GO:0003674,GO:0008236,GO:0017171,GO:0070011,GO:0008233,GO:0070008,GO:0004185,GO:0004180,GO:0008238,GO:0006508,GO:0016787	metabolic process,organic substance metabolic process,biological_process,primary metabolic process,catalytic activity,protein metabolic process,macromolecule metabolic process,molecular_function,serine-type peptidase activity,serine hydrolase activity,peptidase activity, acting on L-amino acid peptides,peptidase activity,serine-type exopeptidase activity,serine-type carboxypeptidase activity,carb…	--	--
LNC_003270	XLOC_026149	-	A11:21574631-21574946	1.15767	14.1398	-3.61046	0.00465	0.0245122	lncRNA	co_expression	Gh_A01G2122	AT1G67480	Galactose oxidase/kelch repeat superfamily protein||Q9CAG8||FBK28_ARATH F-box/kelch-repeat protein At1g67480 OS=Arabidopsis thaliana GN=At1g67480 PE=2 SV=1||D7TAV2||D7TAV2_VITVI Putative uncharacterized protein OS=Vitis vinifera GN=VIT_01s0010g03320 PE=4 SV=1||hmg:100197217||"similar to predicted protein ; K10443 kelch-like protein 2/3"||" PF00646.28|F-box; PF01344.20|Kelch_1"||" IPR001810|F-box …	GO:0003674,GO:0005488,GO:0044423,GO:0019028,GO:0019012,GO:0005575,GO:0005515	molecular_function,binding,virion part,viral capsid,virion,cellular_component,protein binding	--	--
LNC_003270	XLOC_026149	-	A11:21574631-21574946	1.15767	14.1398	-3.61046	0.00465	0.0245122	lncRNA	co_expression	Gh_D05G1598	AT4G05180	photosystem II subunit Q-2||Q41932||PSBQ2_ARATH Oxygen-evolving enhancer protein 3-2, chloroplastic OS=Arabidopsis thaliana GN=PSBQ2 PE=1 SV=2||I1KJL7||I1KJL7_SOYBN Uncharacterized protein OS=Glycine max PE=4 SV=1||ath:AT4G05180||"PSBQ/PSBQ-2/PSII-Q (PHOTOSYSTEM II SUBUNIT Q-2); calcium ion binding ; K08901 photosystem II oxygen-evolving enhancer protein"|| PF05757.6|PsbQ|| IPR008797|Photosystem …	GO:0008152,GO:0009579,GO:0044436,GO:0034357,GO:0009521,GO:0008150,GO:0015979,GO:0009654,GO:0009523,GO:0071704,GO:0044237,GO:0019898,GO:0044238,GO:0006457,GO:0046872,GO:0043169,GO:0003674,GO:0043167,GO:0009987,GO:0042802,GO:0000774,GO:0005509,GO:0016020,GO:0051087,GO:0042803,GO:0060590,GO:0036094,GO:0000166,GO:1901265,GO:0044425,GO:0005575,GO:0043170,GO:0046983,GO:0060589,GO:0005623,GO:0044464,GO:…	metabolic process,thylakoid,thylakoid part,photosynthetic membrane,photosystem,biological_process,photosynthesis,oxygen evolving complex,photosystem II,organic substance metabolic process,cellular metabolic process,extrinsic to membrane,primary metabolic process,protein folding,metal ion binding,cation binding,molecular_function,ion binding,cellular process,identical protein binding,adenyl-nucleo…	ath01100,ath00195	Metabolic pathways,Photosynthesis
LNC_003270	XLOC_026149	-	A11:21574631-21574946	1.15767	14.1398	-3.61046	0.00465	0.0245122	lncRNA	co_expression	Gh_D10G1617	AT4G15530	pyruvate orthophosphate dikinase||Q42910||PPDK_MESCR Pyruvate, phosphate dikinase, chloroplastic OS=Mesembryanthemum crystallinum GN=PPD PE=2 SV=1||M5XXT0||M5XXT0_PRUPE Uncharacterized protein OS=Prunus persica GN=PRUPE_ppa000892mg PE=4 SV=1||vvi:100247690||"hypothetical protein LOC100247690 ; K01006 pyruvate,orthophosphate dikinase [EC:2.7.9.1]"||" PF02896.13|PEP-utilizers_C; PF00391.18|PEP-util…	GO:0003824,GO:0008152,GO:0008150,GO:0016310,GO:0006793,GO:0006796,GO:0016301,GO:0016740,GO:0000166,GO:1901265,GO:0036094,GO:0044237,GO:0016772,GO:0043168,GO:0030554,GO:0005524,GO:0032559,GO:0043167,GO:0017076,GO:0035639,GO:0032553,GO:0001882,GO:0032555,GO:0001883,GO:0032549,GO:0032550,GO:1901363,GO:0097159,GO:0003674,GO:0009987,GO:0005488	catalytic activity,metabolic process,biological_process,phosphorylation,phosphorus metabolic process,phosphate-containing compound metabolic process,kinase activity,transferase activity,nucleotide binding,nucleoside phosphate binding,small molecule binding,cellular metabolic process,transferase activity, transferring phosphorus-containing groups,anion binding,adenyl nucleotide binding,ATP binding…	ath01100,ath01200,ath00620,ath00710	Metabolic pathways,Carbon metabolism,Pyruvate metabolism,Carbon fixation in photosynthetic organisms
LNC_003270	XLOC_026149	-	A11:21574631-21574946	1.15767	14.1398	-3.61046	0.00465	0.0245122	lncRNA	co_expression	Gh_A10G0592	AT4G09900	methyl esterase 12||Q940H7||MES12_ARATH Putative methylesterase 12, chloroplastic OS=Arabidopsis thaliana GN=MES12 PE=2 SV=1||B9IQD5||B9IQD5_POPTR Predicted protein OS=Populus trichocarpa GN=POPTRDRAFT_574217 PE=4 SV=1||ath:AT2G23610||"esterase, putative ; K08233 polyneuridine-aldehyde esterase [EC:3.1.1.78]"|| PF12697.2|Abhydrolase_6	GO:0003824,GO:0008152,GO:0044710,GO:0008150,GO:0006793,GO:0006796,GO:0071704,GO:0016740,GO:0044238,GO:0044237,GO:0006629,GO:0044255,GO:1901135,GO:0003674,GO:0009987,GO:0006643,GO:0019637,GO:0046488,GO:0016746,GO:0006505,GO:0006650,GO:0016747,GO:0006644,GO:0046486,GO:0006664,GO:0004806,GO:0016298,GO:0052689,GO:0008374,GO:0006810,GO:0051234,GO:0051179,GO:0016788,GO:0016787,GO:0071702,GO:0015031,GO:…	catalytic activity,metabolic process,single-organism metabolic process,biological_process,phosphorus metabolic process,phosphate-containing compound metabolic process,organic substance metabolic process,transferase activity,primary metabolic process,cellular metabolic process,lipid metabolic process,cellular lipid metabolic process,carbohydrate derivative metabolic process,molecular_function,cell…	--	--
LNC_003270	XLOC_026149	-	A11:21574631-21574946	1.15767	14.1398	-3.61046	0.00465	0.0245122	lncRNA	co_expression	Gh_A08G2002	AT3G02750	Protein phosphatase 2C family protein||Q9M8R7||P2C33_ARATH Probable protein phosphatase 2C 33 OS=Arabidopsis thaliana GN=PPC6-1 PE=1 SV=1||A9PFS0||A9PFS0_POPTR Predicted protein OS=Populus trichocarpa GN=POPTRDRAFT_1108163 PE=2 SV=1||tet:TTHERM_01243430||"Protein phosphatase 2C containing protein (EC:3.1.3.43); K01102 pyruvate dehydrogenase phosphatase [EC:3.1.3.43]"||" PF00481.16|PP2C; PB003040|…	GO:0003824,GO:0003674	catalytic activity,molecular_function	--	--
LNC_009216	XLOC_077581	-	scaffold33954:0-385	3.88057	42.193	-3.44266	5e-05	0.000508216	lncRNA	co_expression	Gh_A03G0871	AT1G14290	sphingoid base hydroxylase 2||Q9AST3||SBH2_ARATH Sphinganine C(4)-monooxygenase 2 OS=Arabidopsis thaliana GN=SBH2 PE=1 SV=1||M4DT22||M4DT22_BRARP Uncharacterized protein OS=Brassica rapa subsp. pekinensis GN=Bra019665 PE=4 SV=1||spo:SPBC887.15c||"sphingosine hydroxylase (predicted) ; K04713 C4-hydroxylase [EC:1.14.-.-]"|| PF04116.8|FA_hydroxylase|| IPR006694|Fatty acid hydroxylase||" GO:0005506|i…	GO:0003824,GO:0008152,GO:0044710,GO:0008150,GO:0016310,GO:0006793,GO:0006796,GO:0019752,GO:0043436,GO:0006082,GO:0016491,GO:0055114,GO:0071704,GO:0044281,GO:0044238,GO:0044711,GO:0044283,GO:0044237,GO:0006629,GO:0016053,GO:0046394,GO:0043167,GO:0044255,GO:0008610,GO:0032787,GO:0006631,GO:0006633,GO:0072330,GO:0003674,GO:0009987,GO:0009058,GO:0005506,GO:0043169,GO:0046872,GO:1901576,GO:0045333,GO:…	catalytic activity,metabolic process,single-organism metabolic process,biological_process,phosphorylation,phosphorus metabolic process,phosphate-containing compound metabolic process,carboxylic acid metabolic process,oxoacid metabolic process,organic acid metabolic process,oxidoreductase activity,oxidation-reduction process,organic substance metabolic process,small molecule metabolic process,prim…	ath01100,ath00600	Metabolic pathways,Sphingolipid metabolism
LNC_009216	XLOC_077581	-	scaffold33954:0-385	3.88057	42.193	-3.44266	5e-05	0.000508216	lncRNA	co_expression	Gh_D10G1143	AT2G38540	lipid transfer protein 1||Q43129||NLTP2_GOSHI Non-specific lipid-transfer protein OS=Gossypium hirsutum PE=2 SV=1||Q9M6B7||Q9M6B7_GOSHI Non-specific lipid-transfer protein (Precursor) OS=Gossypium hirsutum GN=FSltp2 PE=3 SV=1|| PF00234.17|Tryp_alpha_amyl||" IPR000528|Plant lipid transfer protein/Par allergen; IPR016140|Bifunctional inhibitor/plant lipid transfer protein/seed storage helical domai…	--	--	--	--
LNC_009216	XLOC_077581	-	scaffold33954:0-385	3.88057	42.193	-3.44266	5e-05	0.000508216	lncRNA	co_expression	Gh_A08G1903	AT1G79590	syntaxin of plants 52||Q94KK7||SYP52_ARATH Syntaxin-52 OS=Arabidopsis thaliana GN=SYP52 PE=1 SV=1||B9I8C9||B9I8C9_POPTR Predicted protein OS=Populus trichocarpa GN=POPTRDRAFT_571006 PE=4 SV=1||ath:AT1G79590||"SYP52; SYP52 (SYNTAXIN OF PLANTS 52) ; K08503 syntaxin of plants SYP5"	--	--	ath04130	SNARE interactions in vesicular transport
LNC_009216	XLOC_077581	-	scaffold33954:0-385	3.88057	42.193	-3.44266	5e-05	0.000508216	lncRNA	co_expression	Gh_A03G1252	--	B9S2J8||B9S2J8_RICCO Putative uncharacterized protein OS=Ricinus communis GN=RCOM_0699920 PE=4 SV=1	GO:0008150,GO:0009987,GO:0006605,GO:0016020,GO:0015031,GO:0045184,GO:0071702,GO:0006886,GO:0008104,GO:0006810,GO:0051234,GO:0033036,GO:0051179,GO:0046907,GO:0044765,GO:0051649,GO:0034613,GO:0070727,GO:0051641,GO:0044699,GO:0044763,GO:0005575	biological_process,cellular process,protein targeting,membrane,protein transport,establishment of protein localization,organic substance transport,intracellular protein transport,protein localization,transport,establishment of localization,macromolecule localization,localization,intracellular transport,single-organism transport,establishment of localization in cell,cellular protein localization,c…	--	--
LNC_009216	XLOC_077581	-	scaffold33954:0-385	3.88057	42.193	-3.44266	5e-05	0.000508216	lncRNA	co_expression	Gh_Sca077555G01	AT2G17820	histidine kinase 1||Q9SXL4||AHK1_ARATH Histidine kinase 1 OS=Arabidopsis thaliana GN=AHK1 PE=1 SV=2||F6GWL2||F6GWL2_VITVI Putative uncharacterized protein OS=Vitis vinifera GN=VIT_04s0023g03680 PE=4 SV=1	--	--	--	--
LNC_009216	XLOC_077581	-	scaffold33954:0-385	3.88057	42.193	-3.44266	5e-05	0.000508216	lncRNA	co_expression	Gh_D12G2555	AT3G18000	S-adenosyl-L-methionine-dependent methyltransferases superfamily protein||Q9FR44||PEAM1_ARATH Phosphoethanolamine N-methyltransferase 1 OS=Arabidopsis thaliana GN=NMT1 PE=2 SV=1||B9T1H8||B9T1H8_RICCO Phosphoethanolamine n-methyltransferase, putative OS=Ricinus communis GN=RCOM_0161380 PE=4 SV=1||pfa:MAL13P1.214||"phosphoethanolamine N-methyltransferase (EC:2.1.1.103); K05929 phosphoethanolamine N…	GO:0003824,GO:0008152,GO:0044710,GO:0008150,GO:0006464,GO:0036211,GO:0043412,GO:0071704,GO:0016740,GO:0005975,GO:0044238,GO:0044237,GO:0006629,GO:0044723,GO:0008610,GO:0019538,GO:0016051,GO:0009311,GO:0009312,GO:0044267,GO:0008171,GO:0016423,GO:0003674,GO:0009987,GO:0009452,GO:0036260,GO:0008175,GO:0009058,GO:0008176,GO:0043170,GO:0006807,GO:0010340,GO:0051998,GO:0001510,GO:1901576,GO:0044260,GO:…	catalytic activity,metabolic process,single-organism metabolic process,biological_process,cellular protein modification process,protein modification process,macromolecule modification,organic substance metabolic process,transferase activity,carbohydrate metabolic process,primary metabolic process,cellular metabolic process,lipid metabolic process,single-organism carbohydrate metabolic process,lip…	ath00564	Glycerophospholipid metabolism
LNC_005409	XLOC_046828	-	D05:28656011-28656921	0.515961	5.28116	-3.35552	5e-05	0.000508216	lncRNA	co_location	Gh_D05G2704	--	F2E455||F2E455_HORVD Predicted protein (Fragment) OS=Hordeum vulgare var. distichum PE=2 SV=1	--	--	--	--
LNC_005409	XLOC_046828	-	D05:28656011-28656921	0.515961	5.28116	-3.35552	5e-05	0.000508216	lncRNA	co_location	Gh_D05G2702	--	--	GO:0008150,GO:0005576,GO:0051704,GO:0009405,GO:0033644,GO:0044218,GO:0044279,GO:0033643,GO:0018995,GO:0043245,GO:0043657,GO:0044215,GO:0044216,GO:0044217,GO:0044421,GO:0005575	biological_process,extracellular region,multi-organism process,pathogenesis,host cell membrane,other organism cell membrane,other organism membrane,host cell part,host,extraorganismal space,host cell,other organism,other organism cell,other organism part,extracellular region part,cellular_component	--	--
LNC_005409	XLOC_046828	-	D05:28656011-28656921	0.515961	5.28116	-3.35552	5e-05	0.000508216	lncRNA	co_location	Gh_D05G2703	--	F2E455||F2E455_HORVD Predicted protein (Fragment) OS=Hordeum vulgare var. distichum PE=2 SV=1	--	--	--	--
LNC_005409	XLOC_046828	-	D05:28656011-28656921	0.515961	5.28116	-3.35552	5e-05	0.000508216	lncRNA	co_location	Gh_D05G2700	AT5G07050	nodulin MtN21 /EamA-like transporter family protein||Q9FL41||WTR38_ARATH WAT1-related protein At5g07050 OS=Arabidopsis thaliana GN=At5g07050 PE=2 SV=1||F6HVA1||F6HVA1_VITVI Putative uncharacterized protein OS=Vitis vinifera GN=VIT_13s0084g00090 PE=4 SV=1||" PB004004|Pfam-B_4004; PF00892.15|EamA"|| IPR000620|Drug/metabolite transporter|| GO:0016020|membrane	GO:0005575,GO:0016020	cellular_component,membrane	--	--
LNC_005409	XLOC_046828	-	D05:28656011-28656921	0.515961	5.28116	-3.35552	5e-05	0.000508216	lncRNA	co_location	Gh_D05G2701	AT4G02550	B9SHU8||B9SHU8_RICCO Putative uncharacterized protein OS=Ricinus communis GN=RCOM_0621650 PE=4 SV=1|| PF12776.2|Myb_DNA-bind_3|| IPR024752|Myb/SANT-like domain	--	--	--	--
LNC_005409	XLOC_046828	-	D05:28656011-28656921	0.515961	5.28116	-3.35552	5e-05	0.000508216	lncRNA	co_expression	Gh_A09G0258	AT3G27960	Tetratricopeptide repeat (TPR)-like superfamily protein||Q7Z494||NPHP3_HUMAN Nephrocystin-3 OS=Homo sapiens GN=NPHP3 PE=1 SV=1||M5WX28||M5WX28_PRUPE Uncharacterized protein OS=Prunus persica GN=PRUPE_ppa002085mg PE=4 SV=1||dse:Dsec_GM24634||"GM24634 gene product from transcript GM24634-RA ; K10407 kinesin light chain"||" PF00515.23|TPR_1; PF13176.1|TPR_7; PF13424.1|TPR_12; PF13181.1|TPR_8"||" IPR…	GO:1901363,GO:0097159,GO:0003674,GO:0005488,GO:0003743,GO:0008135,GO:0003723,GO:0005852,GO:0005575,GO:0005515,GO:0003676,GO:0032991,GO:0044424,GO:0005623,GO:0044464,GO:0044444,GO:0005622,GO:0005737,GO:0043234	heterocyclic compound binding,organic cyclic compound binding,molecular_function,binding,translation initiation factor activity,translation factor activity, nucleic acid binding,RNA binding,eukaryotic translation initiation factor 3 complex,cellular_component,protein binding,nucleic acid binding,macromolecular complex,intracellular part,cell,cell part,cytoplasmic part,intracellular,cytoplasm,prot…	--	--
LNC_005409	XLOC_046828	-	D05:28656011-28656921	0.515961	5.28116	-3.35552	5e-05	0.000508216	lncRNA	co_expression	Gh_A12G0334	AT2G20920	Protein of unknown function (DUF3353)||B9S5K0||B9S5K0_RICCO Putative uncharacterized protein OS=Ricinus communis GN=RCOM_0977470 PE=4 SV=1|| PF11833.3|DUF3353|| IPR021788|Protein of unknown function DUF3353	--	--	--	--
LNC_005409	XLOC_046828	-	D05:28656011-28656921	0.515961	5.28116	-3.35552	5e-05	0.000508216	lncRNA	co_expression	Gh_A07G0052	AT5G19540	D7TBN6||D7TBN6_VITVI Putative uncharacterized protein OS=Vitis vinifera GN=VIT_11s0016g03910 PE=4 SV=1	--	--	--	--
LNC_007061	XLOC_064213	-	D11:49932922-49933127	233.337	1297.97	-2.47577	5e-05	0.000508216	lncRNA	co_location	Gh_D11G2457	AT2G23740	nucleic acid binding;sequence-specific DNA binding transcription factors;zinc ion binding||O64827||SUVR5_ARATH Histone-lysine N-methyltransferase SUVR5 OS=Arabidopsis thaliana GN=SUVR5 PE=1 SV=3||B9HEL4||B9HEL4_POPTR SET domain protein OS=Populus trichocarpa GN=SDG917 PE=2 SV=1||nve:NEMVE_v1g53017||"hypothetical protein ; K11419 histone-lysine N-methyltransferase SUV39H [EC:2.1.1.43]"|| PF00856.2…	GO:0005515,GO:0005488,GO:0003674	protein binding,binding,molecular_function	--	--
LNC_007061	XLOC_064213	-	D11:49932922-49933127	233.337	1297.97	-2.47577	5e-05	0.000508216	lncRNA	co_location	Gh_D11G2458	--	--	GO:0000166,GO:1901265,GO:0036094,GO:0043168,GO:0043167,GO:0017076,GO:0035639,GO:0032553,GO:0001882,GO:0032555,GO:0001883,GO:0032549,GO:0032550,GO:1901363,GO:0097159,GO:0003674,GO:0005488,GO:0019001,GO:0032561,GO:0005525,GO:0003676	nucleotide binding,nucleoside phosphate binding,small molecule binding,anion binding,ion binding,purine nucleotide binding,purine ribonucleoside triphosphate binding,ribonucleotide binding,nucleoside binding,purine ribonucleotide binding,purine nucleoside binding,ribonucleoside binding,purine ribonucleoside binding,heterocyclic compound binding,organic cyclic compound binding,molecular_function,b…	--	--
LNC_007061	XLOC_064213	-	D11:49932922-49933127	233.337	1297.97	-2.47577	5e-05	0.000508216	lncRNA	co_location	Gh_D11G2459	AT2G03090	expansin A15||O80622||EXP15_ARATH Expansin-A15 OS=Arabidopsis thaliana GN=EXPA15 PE=2 SV=2||B9SHI9||B9SHI9_RICCO Alpha-expansin 15, putative OS=Ricinus communis GN=RCOM_1122060 PE=3 SV=1||" PF03330.13|DPBB_1; PF01357.16|Pollen_allerg_1"||" IPR002963|Expansin; IPR007112|Expansin/pollen allergen, DPBB domain; IPR007117|Expansin, cellulose-binding-like domain; IPR007118|Expansin/Lol pI; IPR009009|Rl…	--	--	--	--
LNC_007061	XLOC_064213	-	D11:49932922-49933127	233.337	1297.97	-2.47577	5e-05	0.000508216	lncRNA	co_location	Gh_D11G2460	AT5G18260	RING/U-box superfamily protein||B9SHJ0||B9SHJ0_RICCO Ubiquitin-protein ligase, putative OS=Ricinus communis GN=RCOM_1122070 PE=4 SV=1|| IPR001841|Zinc finger, RING-type||" GO:0005515|protein binding ; GO:0008270|zinc ion binding "	GO:0008270,GO:0046914,GO:0008150,GO:0043231,GO:0043227,GO:0004842,GO:0019787,GO:0005575,GO:0043229,GO:0043226,GO:0046872,GO:0016879,GO:0043169,GO:0016874,GO:0005634,GO:0016881,GO:0000152,GO:0005680,GO:0000151,GO:0050789,GO:0043167,GO:0005623,GO:0044464,GO:0065007,GO:0050794,GO:0031461,GO:0044424,GO:0050896,GO:0005622,GO:0044763,GO:0009987,GO:0044699,GO:0023052,GO:0044700,GO:0051716,GO:0005515,GO:…	zinc ion binding,transition metal ion binding,biological_process,intracellular membrane-bounded organelle,membrane-bounded organelle,ubiquitin-protein ligase activity,small conjugating protein ligase activity,cellular_component,intracellular organelle,organelle,metal ion binding,ligase activity, forming carbon-nitrogen bonds,cation binding,ligase activity,nucleus,acid-amino acid ligase activity,n…	--	--
LNC_007061	XLOC_064213	-	D11:49932922-49933127	233.337	1297.97	-2.47577	5e-05	0.000508216	lncRNA	co_location	Gh_D11G2461	AT5G02070	Protein kinase family protein||Q9LZM4||WAKLQ_ARATH Wall-associated receptor kinase-like 20 OS=Arabidopsis thaliana GN=WAKL20 PE=2 SV=1||B9S095||B9S095_RICCO Serine-threonine protein kinase, plant-type, putative OS=Ricinus communis GN=RCOM_1351700 PE=3 SV=1||ath:AT3G59420||"ACR4; ACR4 (ARABIDOPSIS CRINKLY4); kinase ; K00924"||" PF00069.20|Pkinase; PF13947.1|GUB_WAK_bind; PB003458|Pfam-B_3458"||" I…	GO:0008150,GO:0043167,GO:0043168,GO:0044238,GO:0009987,GO:0071704,GO:0019538,GO:0005488,GO:0005524,GO:0008152,GO:0032559,GO:0000166,GO:1901265,GO:0030554,GO:0036094,GO:0043170,GO:0044260,GO:0003824,GO:0044237,GO:0035639,GO:0032553,GO:1901363,GO:0097159,GO:0044267,GO:0004672,GO:0001883,GO:0032549,GO:0032550,GO:0006468,GO:0016773,GO:0032555,GO:0003674,GO:0030246,GO:0001882,GO:0006793,GO:0016301,GO:…	biological_process,ion binding,anion binding,primary metabolic process,cellular process,organic substance metabolic process,protein metabolic process,binding,ATP binding,metabolic process,adenyl ribonucleotide binding,nucleotide binding,nucleoside phosphate binding,adenyl nucleotide binding,small molecule binding,macromolecule metabolic process,cellular macromolecule metabolic process,catalytic a…	--	--
LNC_007061	XLOC_064213	-	D11:49932922-49933127	233.337	1297.97	-2.47577	5e-05	0.000508216	lncRNA	co_expression	Gh_A03G0154	--	B9SNC2||B9SNC2_RICCO Putative uncharacterized protein OS=Ricinus communis GN=RCOM_0174760 PE=4 SV=1	--	--	--	--
LNC_005763	XLOC_050396	-	D07:9977074-9982631	0.345434	1.91617	-2.47174	5e-05	0.000508216	lncRNA	co_location	Gh_D07G0788	AT3G29780	ralf-like 27||Q9LH43||RLF27_ARATH Protein RALF-like 27 OS=Arabidopsis thaliana GN=RALFL27 PE=2 SV=1||A9PGK1||A9PGK1_POPTR Putative uncharacterized protein OS=Populus trichocarpa PE=4 SV=1|| PF07803.6|GSG-1|| IPR012478|GSG1-like	--	--	--	--
LNC_005763	XLOC_050396	-	D07:9977074-9982631	0.345434	1.91617	-2.47174	5e-05	0.000508216	lncRNA	co_location	Gh_D07G0789	--	B9NBM7||B9NBM7_POPTR Predicted protein OS=Populus trichocarpa GN=POPTRDRAFT_589031 PE=4 SV=1	--	--	--	--
LNC_005763	XLOC_050396	-	D07:9977074-9982631	0.345434	1.91617	-2.47174	5e-05	0.000508216	lncRNA	co_location	Gh_D07G0786	AT3G29780	ralf-like 27||Q9LH43||RLF27_ARATH Protein RALF-like 27 OS=Arabidopsis thaliana GN=RALFL27 PE=2 SV=1||A9PEG6||A9PEG6_POPTR Predicted protein OS=Populus trichocarpa GN=POPTRDRAFT_583838 PE=4 SV=1	--	--	--	--
LNC_005763	XLOC_050396	-	D07:9977074-9982631	0.345434	1.91617	-2.47174	5e-05	0.000508216	lncRNA	co_location	Gh_D07G0787	AT3G29780	ralf-like 27||Q9LH43||RLF27_ARATH Protein RALF-like 27 OS=Arabidopsis thaliana GN=RALFL27 PE=2 SV=1||A9PGK1||A9PGK1_POPTR Putative uncharacterized protein OS=Populus trichocarpa PE=4 SV=1|| PF07803.6|GSG-1|| IPR012478|GSG1-like	--	--	--	--
LNC_005763	XLOC_050396	-	D07:9977074-9982631	0.345434	1.91617	-2.47174	5e-05	0.000508216	lncRNA	co_location	Gh_D07G0784	AT5G39000	Malectin/receptor-like protein kinase family protein||Q9SCZ4||FERON_ARATH Receptor-like protein kinase FERONIA OS=Arabidopsis thaliana GN=FER PE=1 SV=1||B9NCK6||B9NCK6_POPTR Predicted protein OS=Populus trichocarpa GN=POPTRDRAFT_1119147 PE=3 SV=1||ath:AT5G38990||"protein kinase family protein ; K04733 interleukin-1 receptor-associated kinase 4 [EC:2.7.11.1]"||" PF12819.2|Malectin_like; PF07714.12…	GO:0008152,GO:0008150,GO:0003824,GO:0071704,GO:0044237,GO:0044238,GO:0003674,GO:0043167,GO:0009987,GO:0016740,GO:0036094,GO:0000166,GO:1901265,GO:0043170,GO:0006796,GO:0006793,GO:0043168,GO:0016301,GO:0019538,GO:0097159,GO:1901363,GO:0044260,GO:0016310,GO:0006468,GO:0016773,GO:0006464,GO:0036211,GO:0043412,GO:0005488,GO:0004672,GO:0044267,GO:0016772,GO:0030554,GO:0005524,GO:0017076,GO:0032553,GO:…	metabolic process,biological_process,catalytic activity,organic substance metabolic process,cellular metabolic process,primary metabolic process,molecular_function,ion binding,cellular process,transferase activity,small molecule binding,nucleotide binding,nucleoside phosphate binding,macromolecule metabolic process,phosphate-containing compound metabolic process,phosphorus metabolic process,anion…	--	--
LNC_005763	XLOC_050396	-	D07:9977074-9982631	0.345434	1.91617	-2.47174	5e-05	0.000508216	lncRNA	co_location	Gh_D07G0785	--	--	--	--	--	--
LNC_005763	XLOC_050396	-	D07:9977074-9982631	0.345434	1.91617	-2.47174	5e-05	0.000508216	lncRNA	co_location	Gh_D07G0795	--	--	--	--	--	--
LNC_005763	XLOC_050396	-	D07:9977074-9982631	0.345434	1.91617	-2.47174	5e-05	0.000508216	lncRNA	co_location	Gh_D07G0794	AT5G26680	5\'-3\' exonuclease family protein||C6TEX6||FEN1_SOYBN Flap endonuclease 1 OS=Glycine max GN=FEN1 PE=2 SV=1||C6T6X2||C6T6X2_SOYBN Putative uncharacterized protein (Fragment) OS=Glycine max PE=2 SV=1||vvi:100242559||"hypothetical protein LOC100242559 ; K04799 flap endonuclease-1 [EC:3.-.-.-]"	GO:0044699,GO:0044763,GO:0050896,GO:0051716,GO:0016788,GO:0009987,GO:1901360,GO:0003674,GO:0006139,GO:0008150,GO:0006725,GO:0046483,GO:0034641,GO:0090304,GO:0004518,GO:0006259,GO:0006950,GO:0044260,GO:0006281,GO:0006807,GO:0006974,GO:0016787,GO:0033554,GO:0044237,GO:0043170,GO:0071704,GO:0044238,GO:0003824,GO:0008152	single-organism process,single-organism cellular process,response to stimulus,cellular response to stimulus,hydrolase activity, acting on ester bonds,cellular process,organic cyclic compound metabolic process,molecular_function,nucleobase-containing compound metabolic process,biological_process,cellular aromatic compound metabolic process,heterocycle metabolic process,cellular nitrogen compound m…	ath03450,ath03030,ath03410	Non-homologous end-joining,DNA replication,Base excision repair
LNC_005763	XLOC_050396	-	D07:9977074-9982631	0.345434	1.91617	-2.47174	5e-05	0.000508216	lncRNA	co_location	Gh_D07G0797	--	--	--	--	--	--
LNC_005763	XLOC_050396	-	D07:9977074-9982631	0.345434	1.91617	-2.47174	5e-05	0.000508216	lncRNA	co_location	Gh_D07G0796	--	--	GO:0006952,GO:0050896,GO:0008150,GO:0006950	defense response,response to stimulus,biological_process,response to stress	--	--
LNC_005763	XLOC_050396	-	D07:9977074-9982631	0.345434	1.91617	-2.47174	5e-05	0.000508216	lncRNA	co_location	Gh_D07G0791	AT1G11300	protein serine/threonine kinases;protein kinases;ATP binding;sugar binding;kinases;carbohydrate binding||Q9SCZ4||FERON_ARATH Receptor-like protein kinase FERONIA OS=Arabidopsis thaliana GN=FER PE=1 SV=1||F6HWQ0||F6HWQ0_VITVI Putative uncharacterized protein OS=Vitis vinifera GN=VIT_01s0244g00090 PE=3 SV=1||ath:AT5G38990||"protein kinase family protein ; K04733 interleukin-1 receptor-associated ki…	GO:0009987,GO:0005488,GO:0003674,GO:0001883,GO:0032549,GO:0032550,GO:0036094,GO:0008150,GO:0032555,GO:0032553,GO:0001882,GO:0000166,GO:1901265,GO:0032559,GO:0006793,GO:0006796,GO:0035639,GO:0030554,GO:0005524,GO:0017076,GO:0043168,GO:0016772,GO:0016301,GO:0004672,GO:0044267,GO:0044260,GO:0016773,GO:0043412,GO:0006468,GO:0006464,GO:0036211,GO:0044237,GO:0019538,GO:1901363,GO:0043170,GO:0097159,GO:…	cellular process,binding,molecular_function,purine nucleoside binding,ribonucleoside binding,purine ribonucleoside binding,small molecule binding,biological_process,purine ribonucleotide binding,ribonucleotide binding,nucleoside binding,nucleotide binding,nucleoside phosphate binding,adenyl ribonucleotide binding,phosphorus metabolic process,phosphate-containing compound metabolic process,purine …	--	--
LNC_005763	XLOC_050396	-	D07:9977074-9982631	0.345434	1.91617	-2.47174	5e-05	0.000508216	lncRNA	co_location	Gh_D07G0790	AT5G39000	Malectin/receptor-like protein kinase family protein||Q9FID8||Y5900_ARATH Putative receptor-like protein kinase At5g39000 OS=Arabidopsis thaliana GN=At5g39000 PE=3 SV=1||B9NBM4||B9NBM4_POPTR Predicted protein OS=Populus trichocarpa GN=POPTRDRAFT_935938 PE=3 SV=1||ath:AT5G38990||"protein kinase family protein ; K04733 interleukin-1 receptor-associated kinase 4 [EC:2.7.11.1]"|| PF12819.2|Malectin_l…	--	--	--	--
LNC_005763	XLOC_050396	-	D07:9977074-9982631	0.345434	1.91617	-2.47174	5e-05	0.000508216	lncRNA	co_location	Gh_D07G0793	--	--	--	--	--	--
LNC_005763	XLOC_050396	-	D07:9977074-9982631	0.345434	1.91617	-2.47174	5e-05	0.000508216	lncRNA	co_location	Gh_D07G0792	--	B9NBM7||B9NBM7_POPTR Predicted protein OS=Populus trichocarpa GN=POPTRDRAFT_589031 PE=4 SV=1	--	--	--	--
LNC_005763	XLOC_050396	-	D07:9977074-9982631	0.345434	1.91617	-2.47174	5e-05	0.000508216	lncRNA	co_expression	Gh_A12G1090	AT4G01820	P-glycoprotein 3||O80725||AB4B_ARATH ABC transporter B family member 4 OS=Arabidopsis thaliana GN=ABCB4 PE=1 SV=1||F6HZG2||F6HZG2_VITVI Putative uncharacterized protein OS=Vitis vinifera GN=VIT_07s0005g02660 PE=2 SV=1||vvi:100267452||"GSVIVT00028243001; hypothetical protein LOC100267452 ; K05658 ATP-binding cassette, subfamily B (MDR/TAP), member 1"||" PB012549|Pfam-B_12549; PB012199|Pfam-B_12199…	GO:0003824,GO:0008152,GO:0008150,GO:0016773,GO:0016301,GO:0016740,GO:0000166,GO:1901265,GO:0036094,GO:0044237,GO:0016772,GO:0043168,GO:0030554,GO:0005524,GO:0032559,GO:0043167,GO:0017076,GO:0035639,GO:0032553,GO:0001882,GO:0032555,GO:0001883,GO:0032549,GO:0032550,GO:1901363,GO:0097159,GO:0003674,GO:0009987,GO:0006790,GO:0015399,GO:0015405,GO:0005215,GO:0007166,GO:0007186,GO:0004871,GO:0060089,GO:…	catalytic activity,metabolic process,biological_process,phosphotransferase activity, alcohol group as acceptor,kinase activity,transferase activity,nucleotide binding,nucleoside phosphate binding,small molecule binding,cellular metabolic process,transferase activity, transferring phosphorus-containing groups,anion binding,adenyl nucleotide binding,ATP binding,adenyl ribonucleotide binding,ion bin…	ath02010	ABC transporters
LNC_005763	XLOC_050396	-	D07:9977074-9982631	0.345434	1.91617	-2.47174	5e-05	0.000508216	lncRNA	co_expression	Gh_D06G1551	AT5G45130	RAB homolog 1||Q9SN68||RAF2B_ARATH Ras-related protein RABF2b OS=Arabidopsis thaliana GN=RABF2B PE=1 SV=1||B9NA46||B9NA46_POPTR Predicted protein OS=Populus trichocarpa GN=POPTRDRAFT_837541 PE=3 SV=1||ath:AT4G19640||"ARA7; ARA7; GTP binding ; K07976 Rab family, other"|| PF00071.17|Ras||" IPR001806|Small GTPase superfamily; IPR002041|Ran GTPase; IPR003578|Small GTPase superfamily, Rho type; IPR003…	GO:0003824,GO:0008150,GO:0000166,GO:1901265,GO:0036094,GO:0043168,GO:0030554,GO:0005524,GO:0032559,GO:0043167,GO:0017076,GO:0035639,GO:0032553,GO:0001882,GO:0032555,GO:0001883,GO:0032549,GO:0032550,GO:1901363,GO:0097159,GO:0003674,GO:0009987,GO:0005488,GO:0003924,GO:0019001,GO:0007154,GO:0032561,GO:0005525,GO:0050896,GO:0016787,GO:0050789,GO:0023052,GO:0044700,GO:0007165,GO:0007264,GO:0065007,GO:…	catalytic activity,biological_process,nucleotide binding,nucleoside phosphate binding,small molecule binding,anion binding,adenyl nucleotide binding,ATP binding,adenyl ribonucleotide binding,ion binding,purine nucleotide binding,purine ribonucleoside triphosphate binding,ribonucleotide binding,nucleoside binding,purine ribonucleotide binding,purine nucleoside binding,ribonucleoside binding,purine…	--	--
LNC_002538	XLOC_020232	-	A09:8758130-8761659	7.27676	40.0248	-2.45953	0.00575	0.0291167	lncRNA	co_location	Gh_A09G0273	AT5G14590	Isocitrate/isopropylmalate dehydrogenase family protein||Q8LPJ5||ICDHP_ARATH Isocitrate dehydrogenase [NADP], chloroplastic/mitochondrial OS=Arabidopsis thaliana GN=At5g14590 PE=1 SV=1||M5XBS9||M5XBS9_PRUPE Uncharacterized protein OS=Prunus persica GN=PRUPE_ppa005200mg PE=4 SV=1||ath:AT5G14590||"isocitrate dehydrogenase, putative / NADP+ isocitrate dehydrogenase, putative ; K00031 isocitrate dehy…	GO:0008150,GO:0016614,GO:0016616,GO:0016491,GO:0008152,GO:0003824,GO:0044710,GO:0003674,GO:0055114	biological_process,oxidoreductase activity, acting on CH-OH group of donors,oxidoreductase activity, acting on the CH-OH group of donors, NAD or NADP as acceptor,oxidoreductase activity,metabolic process,catalytic activity,single-organism metabolic process,molecular_function,oxidation-reduction process	ath00480,ath01200,ath00020,ath01110,ath04146,ath01210,ath01230,ath01100	Glutathione metabolism,Carbon metabolism,Citrate cycle (TCA cycle),Biosynthesis of secondary metabolites,Peroxisome,2-Oxocarboxylic acid metabolism,Biosynthesis of amino acids,Metabolic pathways
LNC_002538	XLOC_020232	-	A09:8758130-8761659	7.27676	40.0248	-2.45953	0.00575	0.0291167	lncRNA	co_location	Gh_A09G0272	AT1G76060	LYR family of Fe/S cluster biogenesis protein||B9RY99||B9RY99_RICCO Putative uncharacterized protein OS=Ricinus communis GN=RCOM_0811430 PE=4 SV=1|| PF05347.10|Complex1_LYR|| IPR008011|Complex 1 LYR protein	--	--	--	--
LNC_002538	XLOC_020232	-	A09:8758130-8761659	7.27676	40.0248	-2.45953	0.00575	0.0291167	lncRNA	co_location	Gh_A09G0271	AT5G40370	Glutaredoxin family protein||Q9FNE2||GRXC2_ARATH Glutaredoxin-C2 OS=Arabidopsis thaliana GN=GRXC2 PE=2 SV=1||Q945T3||Q945T3_TILPL Glutaredoxin OS=Tilia platyphyllos GN=Cl31 PE=1 SV=1||vvi:100244121||"GSVIVT00020703001; hypothetical protein LOC100244121 ; K03676 glutaredoxin 3"|| PF00462.19|Glutaredoxin||" IPR002109|Glutaredoxin; IPR011767|Glutaredoxin active site; IPR014025|Glutaredoxin subgroup"…	GO:0008150,GO:0009055,GO:0045454,GO:0015035,GO:0015036,GO:0016667,GO:0065008,GO:0050789,GO:0065007,GO:0050794,GO:0019725,GO:0042592,GO:0044763,GO:0009987,GO:0016491,GO:0044699,GO:0005515,GO:0005488,GO:0003824,GO:0003674	biological_process,electron carrier activity,cell redox homeostasis,protein disulfide oxidoreductase activity,disulfide oxidoreductase activity,oxidoreductase activity, acting on a sulfur group of donors,regulation of biological quality,regulation of biological process,biological regulation,regulation of cellular process,cellular homeostasis,homeostatic process,single-organism cellular process,ce…	--	--
LNC_002538	XLOC_020232	-	A09:8758130-8761659	7.27676	40.0248	-2.45953	0.00575	0.0291167	lncRNA	co_location	Gh_A09G0270	AT3G55240	Plant protein 1589 of unknown function||B9S621||B9S621_RICCO Putative uncharacterized protein OS=Ricinus communis GN=RCOM_1063090 PE=4 SV=1|| PF09713.5|A_thal_3526|| IPR006476|Conserved hypothetical protein CHP01589, plant	--	--	--	--
LNC_002538	XLOC_020232	-	A09:8758130-8761659	7.27676	40.0248	-2.45953	0.00575	0.0291167	lncRNA	co_location	Gh_A09G0276	AT5G23240	DNAJ heat shock N-terminal domain-containing protein||O67623||DNAJ1_AQUAE Chaperone protein DnaJ 1 OS=Aquifex aeolicus (strain VF5) GN=dnaJ1 PE=3 SV=1||D7T0C2||D7T0C2_VITVI Putative uncharacterized protein OS=Vitis vinifera GN=VIT_19s0177g00280 PE=4 SV=1||olu:OSTLU_7956||"predicted protein; K05337 ferredoxin"||" PF13459.1|Fer4_15; PF00226.26|DnaJ"|| IPR001623|DnaJ domain	GO:0003824,GO:0008152,GO:0044710,GO:0008150,GO:0016491,GO:0055114,GO:0003674,GO:0051536,GO:0051540,GO:0005488	catalytic activity,metabolic process,single-organism metabolic process,biological_process,oxidoreductase activity,oxidation-reduction process,molecular_function,iron-sulfur cluster binding,metal cluster binding,binding	--	--
LNC_002538	XLOC_020232	-	A09:8758130-8761659	7.27676	40.0248	-2.45953	0.00575	0.0291167	lncRNA	co_location	Gh_A09G0275	AT4G39530	Tetratricopeptide repeat (TPR)-like superfamily protein||Q9SIT7||PP151_ARATH Pentatricopeptide repeat-containing protein At2g13600 OS=Arabidopsis thaliana GN=PCMP-E76 PE=3 SV=1||D7TWL0||D7TWL0_VITVI Putative uncharacterized protein OS=Vitis vinifera GN=VIT_14s0066g00860 PE=4 SV=1||" PF01535.15|PPR; PF13812.1|PPR_3; PF13041.1|PPR_2; PB010214|Pfam-B_10214"|| IPR002885|Pentatricopeptide repeat	GO:0034613,GO:0070727,GO:0006886,GO:0015031,GO:0045184,GO:0008104,GO:0033036,GO:0008150,GO:0071702,GO:0051641,GO:0046907,GO:0051649,GO:0016192,GO:0018205,GO:0019799,GO:0034212,GO:0071929,GO:0006810,GO:0051234,GO:0051179,GO:0044238,GO:0044763,GO:0009987,GO:0071704,GO:0006473,GO:0006475,GO:0018393,GO:0018394,GO:0043543,GO:0044699,GO:0018193,GO:0019538,GO:0008152,GO:0043170,GO:0044260,GO:0003824,GO:…	cellular protein localization,cellular macromolecule localization,intracellular protein transport,protein transport,establishment of protein localization,protein localization,macromolecule localization,biological_process,organic substance transport,cellular localization,intracellular transport,establishment of localization in cell,vesicle-mediated transport,peptidyl-lysine modification,tubulin N-…	--	--
LNC_002538	XLOC_020232	-	A09:8758130-8761659	7.27676	40.0248	-2.45953	0.00575	0.0291167	lncRNA	co_location	Gh_A09G0267	AT4G39490	cytochrome P450, family 96, subfamily A, polypeptide 10||Q9FMY1||C86B1_ARATH Cytochrome P450 86B1 OS=Arabidopsis thaliana GN=CYP86B1 PE=2 SV=1||B9HG27||B9HG27_POPTR Cytochrome P450 OS=Populus trichocarpa GN=CYP96A17 PE=3 SV=1||ath:AT5G52320||"CYP96A4 (cytochrome P450, family 96, subfamily A, polypeptide 4); oxygen binding ; K00517"|| PF00067.17|p450||" IPR001128|Cytochrome P450; IPR002401|Cytochr…	GO:0046914,GO:0008150,GO:0046872,GO:0043169,GO:0043167,GO:0016491,GO:0005488,GO:0008152,GO:0005506,GO:0003824,GO:0044710,GO:1901363,GO:0097159,GO:0003674,GO:0055114,GO:0046906,GO:0020037,GO:0016705	transition metal ion binding,biological_process,metal ion binding,cation binding,ion binding,oxidoreductase activity,binding,metabolic process,iron ion binding,catalytic activity,single-organism metabolic process,heterocyclic compound binding,organic cyclic compound binding,molecular_function,oxidation-reduction process,tetrapyrrole binding,heme binding,oxidoreductase activity, acting on paired d…	--	--
LNC_002538	XLOC_020232	-	A09:8758130-8761659	7.27676	40.0248	-2.45953	0.00575	0.0291167	lncRNA	co_location	Gh_A09G0268	AT4G39490	cytochrome P450, family 96, subfamily A, polypeptide 10||Q9FMY1||C86B1_ARATH Cytochrome P450 86B1 OS=Arabidopsis thaliana GN=CYP86B1 PE=2 SV=1||B9NGF5||B9NGF5_POPTR Cytochrome P450 OS=Populus trichocarpa GN=CYP96A16v2 PE=3 SV=1||ath:AT5G52320||"CYP96A4 (cytochrome P450, family 96, subfamily A, polypeptide 4); oxygen binding ; K00517"|| PF00067.17|p450||" IPR001128|Cytochrome P450; IPR002401|Cytoc…	GO:0046914,GO:0008150,GO:0046872,GO:0043169,GO:0043167,GO:0016491,GO:0005488,GO:0008152,GO:0005506,GO:0003824,GO:0044710,GO:1901363,GO:0097159,GO:0003674,GO:0055114,GO:0046906,GO:0020037,GO:0016705	transition metal ion binding,biological_process,metal ion binding,cation binding,ion binding,oxidoreductase activity,binding,metabolic process,iron ion binding,catalytic activity,single-organism metabolic process,heterocyclic compound binding,organic cyclic compound binding,molecular_function,oxidation-reduction process,tetrapyrrole binding,heme binding,oxidoreductase activity, acting on paired d…	--	--
LNC_002538	XLOC_020232	-	A09:8758130-8761659	7.27676	40.0248	-2.45953	0.00575	0.0291167	lncRNA	co_location	Gh_A09G0269	AT5G14600	S-adenosyl-L-methionine-dependent methyltransferases superfamily protein||Q80XC2||TRM61_MOUSE tRNA (adenine(58)-N(1))-methyltransferase catalytic subunit TRMT61A OS=Mus musculus GN=Trmt61a PE=2 SV=1||B9S623||B9S623_RICCO tRNA, putative OS=Ricinus communis GN=RCOM_1063210 PE=4 SV=1||vvi:100242193||"GSVIVT00020706001; hypothetical protein LOC100242193 ; K07442 tRNA (adenine-N1-)-methyltransferase […	GO:0003824,GO:0008152,GO:0008150,GO:0006464,GO:0036211,GO:0043412,GO:0071704,GO:0016740,GO:0044238,GO:0044237,GO:0019538,GO:0044267,GO:0008171,GO:1901363,GO:0097159,GO:0003674,GO:0009987,GO:0008175,GO:0009058,GO:0043170,GO:0006807,GO:0010340,GO:0051998,GO:0001510,GO:1901576,GO:0044260,GO:0016426,GO:0016429,GO:0008173,GO:0044249,GO:0004719,GO:0006413,GO:0043414,GO:0030488,GO:1901360,GO:0016741,GO:…	catalytic activity,metabolic process,biological_process,cellular protein modification process,protein modification process,macromolecule modification,organic substance metabolic process,transferase activity,primary metabolic process,cellular metabolic process,protein metabolic process,cellular protein metabolic process,O-methyltransferase activity,heterocyclic compound binding,organic cyclic comp…	--	--
LNC_002538	XLOC_020232	-	A09:8758130-8761659	7.27676	40.0248	-2.45953	0.00575	0.0291167	lncRNA	co_location	Gh_A09G0274	AT5G14580	polyribonucleotide nucleotidyltransferase, putative||Q9S7G6||PNP2_ARATH Polyribonucleotide nucleotidyltransferase 2, mitochondrial OS=Arabidopsis thaliana GN=PNP2 PE=2 SV=1||M5X076||M5X076_PRUPE Uncharacterized protein OS=Prunus persica GN=PRUPE_ppa000918mg PE=4 SV=1||vvi:100257571||"hypothetical protein LOC100257571 ; K00962 polyribonucleotide nucleotidyltransferase [EC:2.7.7.8]"||" PF00013.24|K…	GO:0003824,GO:0008152,GO:0044710,GO:0008150,GO:0071704,GO:0044281,GO:1901564,GO:0044238,GO:0044237,GO:0043167,GO:1901565,GO:1901363,GO:0097159,GO:0003674,GO:0009987,GO:0043603,GO:0044282,GO:0044712,GO:0043170,GO:0019627,GO:0043169,GO:0046872,GO:0000175,GO:0044270,GO:0006807,GO:0004532,GO:0016896,GO:0044260,GO:0071941,GO:1901360,GO:0016151,GO:0043605,GO:0043419,GO:0005488,GO:0046914,GO:0034641,GO:…	catalytic activity,metabolic process,single-organism metabolic process,biological_process,organic substance metabolic process,small molecule metabolic process,organonitrogen compound metabolic process,primary metabolic process,cellular metabolic process,ion binding,organonitrogen compound catabolic process,heterocyclic compound binding,organic cyclic compound binding,molecular_function,cellular p…	ath00240,ath00230,ath03018	Pyrimidine metabolism,Purine metabolism,RNA degradation
LNC_002538	XLOC_020232	-	A09:8758130-8761659	7.27676	40.0248	-2.45953	0.00575	0.0291167	lncRNA	co_expression	Gh_A02G0421	AT1G60000	RNA-binding (RRM/RBD/RNP motifs) family protein||Q08935||ROC1_NICSY 29 kDa ribonucleoprotein A, chloroplastic OS=Nicotiana sylvestris PE=2 SV=1||A9PFU9||A9PFU9_POPTR Predicted protein OS=Populus trichocarpa GN=POPTRDRAFT_657316 PE=2 SV=1||cnb:CNBA4410||"hypothetical protein; K11294 nucleolin"||" PB002199|Pfam-B_2199; PF00076.17|RRM_1"|| IPR000504|RNA recognition motif domain|| GO:0003676|nucleic …	GO:1901363,GO:0097159,GO:0003674,GO:0005488,GO:0003676	heterocyclic compound binding,organic cyclic compound binding,molecular_function,binding,nucleic acid binding	--	--
LNC_002538	XLOC_020232	-	A09:8758130-8761659	7.27676	40.0248	-2.45953	0.00575	0.0291167	lncRNA	co_expression	Gh_D09G0035	AT1G06460	alpha-crystallin domain 32.1||Q4UKR8||HSPC2_RICFE Small heat shock protein C2 OS=Rickettsia felis (strain ATCC VR-1525 / URRWXCal2) GN=hspC2 PE=3 SV=1||E0CTX7||E0CTX7_VITVI Putative uncharacterized protein OS=Vitis vinifera GN=VIT_12s0028g01390 PE=3 SV=1|| PF00011.16|HSP20|| IPR002068|Alpha crystallin/Hsp20 domain	--	--	--	--
LNC_002538	XLOC_020232	-	A09:8758130-8761659	7.27676	40.0248	-2.45953	0.00575	0.0291167	lncRNA	co_expression	Gh_A13G0520	AT5G23210	serine carboxypeptidase-like 34||Q0WPR4||SCP34_ARATH Serine carboxypeptidase-like 34 OS=Arabidopsis thaliana GN=SCPL34 PE=2 SV=2||D7TEY3||D7TEY3_VITVI Putative uncharacterized protein OS=Vitis vinifera GN=VIT_10s0042g01050 PE=4 SV=1||osa:4330073||"Os02g0634700; hypothetical protein ; K01288 carboxypeptidase D [EC:3.4.16.6]"|| PF00450.17|Peptidase_S10||" IPR001563|Peptidase S10, serine carboxypept…	GO:0003824,GO:0008152,GO:0008150,GO:0071704,GO:0044238,GO:0019538,GO:0003674,GO:0043170,GO:0008236,GO:0017171,GO:0070011,GO:0008233,GO:0070008,GO:0004185,GO:0006508,GO:0004180,GO:0008238,GO:0016787	catalytic activity,metabolic process,biological_process,organic substance metabolic process,primary metabolic process,protein metabolic process,molecular_function,macromolecule metabolic process,serine-type peptidase activity,serine hydrolase activity,peptidase activity, acting on L-amino acid peptides,peptidase activity,serine-type exopeptidase activity,serine-type carboxypeptidase activity,prot…	--	--
LNC_002538	XLOC_020232	-	A09:8758130-8761659	7.27676	40.0248	-2.45953	0.00575	0.0291167	lncRNA	co_expression	Gh_A11G2685	AT3G59890	Dihydrodipicolinate reductase, bacterial/plant||Q8LB01||DAPB2_ARATH 4-hydroxy-tetrahydrodipicolinate reductase 2, chloroplastic OS=Arabidopsis thaliana GN=DAPB2 PE=2 SV=1||D7LWI7||D7LWI7_ARALL Dihydrodipicolinate reductase family protein OS=Arabidopsis lyrata subsp. lyrata GN=ARALYDRAFT_486453 PE=4 SV=1||pop:POPTR_746317||"hypothetical protein ; K00215 dihydrodipicolinate reductase [EC:1.3.1.26]"…	GO:0003824,GO:0008152,GO:0044710,GO:0008150,GO:0019752,GO:0043436,GO:0006082,GO:0016491,GO:0055114,GO:0071704,GO:0044281,GO:1901564,GO:0044238,GO:0044711,GO:0044283,GO:0044237,GO:0016053,GO:0046394,GO:0006520,GO:0008652,GO:0043648,GO:1901566,GO:1901605,GO:1901607,GO:0003674,GO:0009987,GO:0009058,GO:0016628,GO:0009085,GO:0009089,GO:0046451,GO:0008839,GO:0016627,GO:0006553,GO:0006807,GO:0009067,GO:…	catalytic activity,metabolic process,single-organism metabolic process,biological_process,carboxylic acid metabolic process,oxoacid metabolic process,organic acid metabolic process,oxidoreductase activity,oxidation-reduction process,organic substance metabolic process,small molecule metabolic process,organonitrogen compound metabolic process,primary metabolic process,single-organism biosynthetic …	ath01100,ath00300,ath01110,ath01230	Metabolic pathways,Lysine biosynthesis,Biosynthesis of secondary metabolites,Biosynthesis of amino acids
LNC_002538	XLOC_020232	-	A09:8758130-8761659	7.27676	40.0248	-2.45953	0.00575	0.0291167	lncRNA	co_expression	Gh_A08G0646	AT1G35710	Protein kinase family protein with leucine-rich repeat domain||Q00874||DR100_ARATH DNA-damage-repair/toleration protein DRT100 OS=Arabidopsis thaliana GN=DRT100 PE=2 SV=2||B9SFK4||B9SFK4_RICCO Serine-threonine protein kinase, plant-type, putative OS=Ricinus communis GN=RCOM_0647000 PE=4 SV=1||ath:AT1G28440||"HSL1; HSL1 (HAESA-LIKE 1); ATP binding / kinase/ protein serine/threonine kinase ; K00924…	GO:0003674,GO:0005488,GO:0005515	molecular_function,binding,protein binding	--	--
LNC_002538	XLOC_020232	-	A09:8758130-8761659	7.27676	40.0248	-2.45953	0.00575	0.0291167	lncRNA	co_expression	Gh_D05G0857	AT2G28190	copper/zinc superoxide dismutase 2||O65199||SODCP_VITVI Superoxide dismutase [Cu-Zn], chloroplastic OS=Vitis vinifera GN=SODCP PE=2 SV=1||A1ED47||A1ED47_GOSAR Superoxide dismutase [Cu-Zn] OS=Gossypium arboreum PE=2 SV=1||vvi:100233100||"Cu/Zn superoxide dismutase-like ; K04565 Cu/Zn superoxide dismutase [EC:1.15.1.1]"|| PF00080.15|Sod_Cu||" IPR001424|Superoxide dismutase, copper/zinc binding doma…	GO:0008152,GO:0008150,GO:0044237,GO:0044710,GO:0043167,GO:0055114,GO:0009987,GO:0043169,GO:0046872,GO:0005488,GO:0003674,GO:0006801,GO:0072593	metabolic process,biological_process,cellular metabolic process,single-organism metabolic process,ion binding,oxidation-reduction process,cellular process,cation binding,metal ion binding,binding,molecular_function,superoxide metabolic process,reactive oxygen species metabolic process	ath04146	Peroxisome
LNC_002538	XLOC_020232	-	A09:8758130-8761659	7.27676	40.0248	-2.45953	0.00575	0.0291167	lncRNA	co_expression	Gh_A07G0827	AT4G27990	YGGT family protein||O78424||YCF19_GUITH Uncharacterized protein ycf19 OS=Guillardia theta GN=ycf19 PE=3 SV=1||B9GQQ7||B9GQQ7_POPTR Predicted protein OS=Populus trichocarpa GN=POPTRDRAFT_553241 PE=4 SV=1||sbi:SORBI_01g045330||"SORBIDRAFT_01g045330; hypothetical protein ; K02221 YggT family protein"|| PF02325.12|YGGT|| IPR003425|Uncharacterised protein family Ycf19|| GO:0016020|membrane	GO:0016020,GO:0005575	membrane,cellular_component	--	--
LNC_002538	XLOC_020232	-	A09:8758130-8761659	7.27676	40.0248	-2.45953	0.00575	0.0291167	lncRNA	co_expression	Gh_A05G1012	AT1G19780	cyclic nucleotide gated channel 8||Q9FXH6||CNGC8_ARATH Putative cyclic nucleotide-gated ion channel 8 OS=Arabidopsis thaliana GN=CNGC8 PE=3 SV=2||B9N9X8||B9N9X8_POPTR Predicted protein OS=Populus trichocarpa GN=POPTRDRAFT_811974 PE=4 SV=1||ath:AT1G19780||"ATCNGC8 (CYCLIC NUCLEOTIDE GATED CHANNEL 8); calmodulin binding / cyclic nucleotide binding / ion channel ; K05391 cyclic nucleotide gated chan…	GO:0008150,GO:0003674,GO:0009987,GO:0005216,GO:0022838,GO:0015267,GO:0022803,GO:0005215,GO:0016020,GO:0006810,GO:0051234,GO:0051179,GO:0044765,GO:0055085,GO:0022857,GO:0006811,GO:0015075,GO:0022892,GO:0022891,GO:0044699,GO:0005575,GO:0044763	biological_process,molecular_function,cellular process,ion channel activity,substrate-specific channel activity,channel activity,passive transmembrane transporter activity,transporter activity,membrane,transport,establishment of localization,localization,single-organism transport,transmembrane transport,transmembrane transporter activity,ion transport,ion transmembrane transporter activity,substr…	ath04626	Plant-pathogen interaction
LNC_002538	XLOC_020232	-	A09:8758130-8761659	7.27676	40.0248	-2.45953	0.00575	0.0291167	lncRNA	co_expression	Gh_A05G3900	AT2G21530	SMAD/FHA domain-containing protein ||Q40412||ABA2_NICPL Zeaxanthin epoxidase, chloroplastic OS=Nicotiana plumbaginifolia GN=ABA2 PE=1 SV=1||B9HQF5||B9HQF5_POPTR Predicted protein OS=Populus trichocarpa GN=POPTRDRAFT_821007 PE=4 SV=1|| PF00498.21|FHA|| IPR000253|Forkhead-associated (FHA) domain|| GO:0005515|protein binding	GO:0003674,GO:0005488,GO:0005515	molecular_function,binding,protein binding	--	--
LNC_002538	XLOC_020232	-	A09:8758130-8761659	7.27676	40.0248	-2.45953	0.00575	0.0291167	lncRNA	co_expression	Gh_A09G1022	AT5G19500	Tryptophan/tyrosine permease||P0AAD5||TYRP_SHIFL Tyrosine-specific transport protein OS=Shigella flexneri GN=tyrP PE=3 SV=1||B9GEN1||B9GEN1_POPTR Predicted protein OS=Populus trichocarpa GN=POPTRDRAFT_1067317 PE=2 SV=1||pop:POPTR_1067317||"hypothetical protein ; K03834 tyrosine-specific transport protein"|| PF03222.8|Trp_Tyr_perm|| IPR018227|Tryptophan/tyrosine permease|| GO:0003333|amino acid tr…	GO:0008150,GO:0009987,GO:0006820,GO:0006865,GO:0003333,GO:0015711,GO:0015849,GO:0046942,GO:0071705,GO:0006810,GO:0051234,GO:0051179,GO:0044765,GO:0055085,GO:0006811,GO:0071702,GO:0044699,GO:0034220,GO:0044763	biological_process,cellular process,anion transport,amino acid transport,amino acid transmembrane transport,organic anion transport,organic acid transport,carboxylic acid transport,nitrogen compound transport,transport,establishment of localization,localization,single-organism transport,transmembrane transport,ion transport,organic substance transport,single-organism process,ion transmembrane tra…	--	--
LNC_002538	XLOC_020232	-	A09:8758130-8761659	7.27676	40.0248	-2.45953	0.00575	0.0291167	lncRNA	co_expression	Gh_A13G0645	AT1G69710	Regulator of chromosome condensation (RCC1) family with FYVE zinc finger domain||Q9FN03||UVR8_ARATH Ultraviolet-B receptor UVR8 OS=Arabidopsis thaliana GN=UVR8 PE=1 SV=1||M5XJC8||M5XJC8_PRUPE Uncharacterized protein OS=Prunus persica GN=PRUPE_ppa020628mg PE=4 SV=1||cfa:487592||"HERC1; hect (homologous to the E6-AP (UBE3A) carboxyl terminus) domain and RCC1 (CHC1)-like domain (RLD) 1 ; K10594 E3 u…	GO:0008152,GO:0008150,GO:0071704,GO:0044238,GO:0000166,GO:1901265,GO:0036094,GO:0044237,GO:0043168,GO:0030554,GO:0043167,GO:0017076,GO:0019538,GO:0044267,GO:1901363,GO:0097159,GO:0003674,GO:0009987,GO:0043170,GO:0043169,GO:0046872,GO:0006457,GO:0044260,GO:0051087,GO:0005882,GO:0045111,GO:0000774,GO:0006810,GO:0051234,GO:0017137,GO:0060590,GO:0031012,GO:0005488,GO:0051179,GO:0005576,GO:0042802,GO:…	metabolic process,biological_process,organic substance metabolic process,primary metabolic process,nucleotide binding,nucleoside phosphate binding,small molecule binding,cellular metabolic process,anion binding,adenyl nucleotide binding,ion binding,purine nucleotide binding,protein metabolic process,cellular protein metabolic process,heterocyclic compound binding,organic cyclic compound binding,m…	--	--
LNC_002538	XLOC_020232	-	A09:8758130-8761659	7.27676	40.0248	-2.45953	0.00575	0.0291167	lncRNA	co_expression	Gh_A05G0944	AT1G07050	CCT motif family protein||Q9LU68||CIA2_ARATH Protein CHLOROPLAST IMPORT APPARATUS 2 OS=Arabidopsis thaliana GN=CIA2 PE=2 SV=1||B9GH63||B9GH63_POPTR Predicted protein OS=Populus trichocarpa GN=POPTRDRAFT_829714 PE=4 SV=1||ath:AT2G46790||"APRR9; APRR9 (PSEUDO-RESPONSE REGULATOR 9); transcription regulator ; K12128 pseudo-response regulator 9"|| PF06203.9|CCT|| IPR010402|CCT domain|| GO:0005515|prot…	GO:0003674,GO:0005488,GO:0005515	molecular_function,binding,protein binding	--	--
LNC_002538	XLOC_020232	-	A09:8758130-8761659	7.27676	40.0248	-2.45953	0.00575	0.0291167	lncRNA	co_expression	Gh_A11G1168	AT2G30570	photosystem II reaction center W||Q41387||PSBW_SPIOL Photosystem II reaction center W protein, chloroplastic OS=Spinacia oleracea GN=psbW PE=1 SV=1||B9GS65||B9GS65_POPTR Putative uncharacterized protein OS=Populus trichocarpa GN=POPTRDRAFT_830089 PE=4 SV=1||ath:AT2G30570||"PSBW; PSBW (PHOTOSYSTEM II REACTION CENTER W) ; K02721 photosystem II PsbW protein"|| PF07123.7|PsbW|| IPR009806|Photosystem …	GO:0008152,GO:0008150,GO:0071704,GO:0044238,GO:0044237,GO:0009579,GO:0044436,GO:0009523,GO:0034357,GO:0009521,GO:0009987,GO:0015979,GO:0009507,GO:0009536,GO:0043170,GO:0006807,GO:0044260,GO:1901360,GO:0016020,GO:0034641,GO:0006725,GO:0016070,GO:0046483,GO:0000375,GO:0000377,GO:0000398,GO:0006396,GO:0006397,GO:0016071,GO:0006139,GO:0008380,GO:0090304,GO:0010467,GO:0044425,GO:0005575,GO:0032991,GO:…	metabolic process,biological_process,organic substance metabolic process,primary metabolic process,cellular metabolic process,thylakoid,thylakoid part,photosystem II,photosynthetic membrane,photosystem,cellular process,photosynthesis,chloroplast,plastid,macromolecule metabolic process,nitrogen compound metabolic process,cellular macromolecule metabolic process,organic cyclic compound metabolic pr…	ath01100,ath00195	Metabolic pathways,Photosynthesis
LNC_002538	XLOC_020232	-	A09:8758130-8761659	7.27676	40.0248	-2.45953	0.00575	0.0291167	lncRNA	co_expression	Gh_D11G2659	AT1G64770	NDH-dependent cyclic electron flow 1||M5WSX3||M5WSX3_PRUPE Uncharacterized protein OS=Prunus persica GN=PRUPE_ppa007725mg PE=4 SV=1	--	--	--	--
LNC_002538	XLOC_020232	-	A09:8758130-8761659	7.27676	40.0248	-2.45953	0.00575	0.0291167	lncRNA	co_expression	Gh_D11G2710	AT1G08980	amidase 1||Q9FR37||AMI1_ARATH Amidase 1 OS=Arabidopsis thaliana GN=AMI1 PE=1 SV=1||B9RF45||B9RF45_RICCO Amidase, putative OS=Ricinus communis GN=RCOM_1431340 PE=4 SV=1||cal:CaO19.3956||"likely amidase similar to S. cerevisiae YMR293C mitochondrial putative glutamyl-tRNA amidotransferase ; K02433 aspartyl-tRNA(Asn)/glutamyl-tRNA (Gln) amidotransferase subunit A [EC:6.3.5.6 6.3.5.7]"|| PF01425.16|A…	GO:0003824,GO:0016879,GO:0016874,GO:0003674,GO:0016884	catalytic activity,ligase activity, forming carbon-nitrogen bonds,ligase activity,molecular_function,carbon-nitrogen ligase activity, with glutamine as amido-N-donor	--	--
LNC_002538	XLOC_020232	-	A09:8758130-8761659	7.27676	40.0248	-2.45953	0.00575	0.0291167	lncRNA	co_expression	Gh_A10G0362	AT4G18240	starch synthase 4||Q0WVX5||SSY4_ARATH Probable starch synthase 4, chloroplastic/amyloplastic OS=Arabidopsis thaliana GN=SS4 PE=2 SV=1||D7TK12||D7TK12_VITVI Putative uncharacterized protein OS=Vitis vinifera GN=VIT_10s0003g02880 PE=3 SV=1||cre:CHLREDRAFT_153781||"SSS5; soluble starch synthase ; K00703 starch synthase [EC:2.4.1.21]"||" PF00534.15|Glycos_transf_1; PF08323.6|Glyco_transf_5; PB012880|…	GO:0003824,GO:0008152,GO:0008150,GO:0071704,GO:0044238,GO:0044237,GO:1901363,GO:0097159,GO:0003674,GO:0009987,GO:0009058,GO:0043170,GO:1901362,GO:0006807,GO:1901576,GO:0044260,GO:0044271,GO:0008852,GO:0044249,GO:0019438,GO:0006355,GO:0018130,GO:0051252,GO:2001141,GO:2000112,GO:0009889,GO:0010556,GO:0031326,GO:0019219,GO:0051171,GO:1901360,GO:0010468,GO:0005488,GO:0080090,GO:0034641,GO:0060255,GO:…	catalytic activity,metabolic process,biological_process,organic substance metabolic process,primary metabolic process,cellular metabolic process,heterocyclic compound binding,organic cyclic compound binding,molecular_function,cellular process,biosynthetic process,macromolecule metabolic process,organic cyclic compound biosynthetic process,nitrogen compound metabolic process,organic substance bios…	--	--
LNC_002538	XLOC_020232	-	A09:8758130-8761659	7.27676	40.0248	-2.45953	0.00575	0.0291167	lncRNA	co_expression	Gh_A05G0679	AT2G27580	A20/AN1-like zinc finger family protein||Q9ZNU9||SAP3_ARATH Zinc finger A20 and AN1 domain-containing stress-associated protein 3 OS=Arabidopsis thaliana GN=SAP3 PE=2 SV=1||B9SCR6||B9SCR6_RICCO Zinc finger protein, putative OS=Ricinus communis GN=RCOM_1280190 PE=4 SV=1||xla:379323||"MGC52567; similar to testis-specific gene including a ubiquitin-likely domain ; K12163 AN1-type zinc finger and ubi…	GO:0043167,GO:1901363,GO:0097159,GO:0003674,GO:0043169,GO:0046872,GO:0005488,GO:0046914,GO:0008270,GO:0003677,GO:0003676	ion binding,heterocyclic compound binding,organic cyclic compound binding,molecular_function,cation binding,metal ion binding,binding,transition metal ion binding,zinc ion binding,DNA binding,nucleic acid binding	--	--
LNC_002538	XLOC_020232	-	A09:8758130-8761659	7.27676	40.0248	-2.45953	0.00575	0.0291167	lncRNA	co_expression	Gh_A03G0901	AT2G03440	nodulin-related protein 1||I0B682||I0B682_GOSHI Nodulin-like protein OS=Gossypium hirsutum PE=2 SV=1	--	--	--	--
LNC_002538	XLOC_020232	-	A09:8758130-8761659	7.27676	40.0248	-2.45953	0.00575	0.0291167	lncRNA	co_expression	Gh_D13G2049	AT2G06520	photosystem II subunit X||Q2TGZ7||Q2TGZ7_GOSHI Ultraviolet-B-repressible protein (Fragment) OS=Gossypium hirsutum PE=2 SV=1|| PF06596.6|PsbX|| IPR009518|Photosystem II PsbX||" GO:0016020|membrane ; GO:0009523|photosystem II ; GO:0015979|photosynthesis "	GO:0008152,GO:0008150,GO:0044237,GO:0009579,GO:0044436,GO:0009523,GO:0034357,GO:0009521,GO:0009987,GO:0015979,GO:0016020,GO:0005576,GO:0044425,GO:0005575,GO:0032991,GO:0044424,GO:0005623,GO:0044464,GO:0005622,GO:0043234	metabolic process,biological_process,cellular metabolic process,thylakoid,thylakoid part,photosystem II,photosynthetic membrane,photosystem,cellular process,photosynthesis,membrane,extracellular region,membrane part,cellular_component,macromolecular complex,intracellular part,cell,cell part,intracellular,protein complex	--	--
LNC_002538	XLOC_020232	-	A09:8758130-8761659	7.27676	40.0248	-2.45953	0.00575	0.0291167	lncRNA	co_expression	Gh_A11G2672	AT5G19770	tubulin alpha-3||O22349||TBA3_ELEIN Tubulin alpha-3 chain OS=Eleusine indica GN=TUBA3 PE=2 SV=1||F6GUN1||F6GUN1_VITVI Putative uncharacterized protein OS=Vitis vinifera GN=VIT_06s0004g00480 PE=3 SV=1||vvi:100260286||"GSVIVT00024805001; hypothetical protein LOC100260286 ; K07374 tubulin alpha"||" PF00091.20|Tubulin; PF03953.12|Tubulin_C"||" IPR000217|Tubulin; IPR002452|Alpha tubulin; IPR003008|Tub…	GO:0003824,GO:0008152,GO:0044710,GO:0008150,GO:0006793,GO:0006796,GO:0071704,GO:0044281,GO:1901564,GO:0044238,GO:0000166,GO:1901265,GO:0036094,GO:0044237,GO:0043168,GO:0043167,GO:0017076,GO:0035639,GO:0032553,GO:0001882,GO:0032555,GO:0001883,GO:0032549,GO:0032550,GO:1901565,GO:1901135,GO:1901363,GO:0097159,GO:0003674,GO:0009987,GO:1901136,GO:1901361,GO:0019637,GO:0019439,GO:0046700,GO:0044270,GO:…	catalytic activity,metabolic process,single-organism metabolic process,biological_process,phosphorus metabolic process,phosphate-containing compound metabolic process,organic substance metabolic process,small molecule metabolic process,organonitrogen compound metabolic process,primary metabolic process,nucleotide binding,nucleoside phosphate binding,small molecule binding,cellular metabolic proce…	ath04145	Phagosome
LNC_002538	XLOC_020232	-	A09:8758130-8761659	7.27676	40.0248	-2.45953	0.00575	0.0291167	lncRNA	co_expression	Gh_D09G0277	AT5G23240	DNAJ heat shock N-terminal domain-containing protein||O67623||DNAJ1_AQUAE Chaperone protein DnaJ 1 OS=Aquifex aeolicus (strain VF5) GN=dnaJ1 PE=3 SV=1||D7T0C2||D7T0C2_VITVI Putative uncharacterized protein OS=Vitis vinifera GN=VIT_19s0177g00280 PE=4 SV=1||olu:OSTLU_7956||"predicted protein; K05337 ferredoxin"||" PF13459.1|Fer4_15; PF00226.26|DnaJ"|| IPR001623|DnaJ domain	GO:0003824,GO:0008152,GO:0044710,GO:0008150,GO:0016491,GO:0055114,GO:0003674,GO:0051536,GO:0051540,GO:0005488	catalytic activity,metabolic process,single-organism metabolic process,biological_process,oxidoreductase activity,oxidation-reduction process,molecular_function,iron-sulfur cluster binding,metal cluster binding,binding	--	--
LNC_002538	XLOC_020232	-	A09:8758130-8761659	7.27676	40.0248	-2.45953	0.00575	0.0291167	lncRNA	co_expression	Gh_A08G1809	AT1G11910	aspartic proteinase A1||P42211||ASPRX_ORYSJ Aspartic proteinase OS=Oryza sativa subsp. japonica GN=RAP PE=2 SV=2||B9I6C6||B9I6C6_POPTR Predicted protein OS=Populus trichocarpa GN=POPTRDRAFT_834438 PE=3 SV=1||ath:AT1G11910||"aspartyl protease family protein ; K08245 phytepsin [EC:3.4.23.40]"||" PF03489.12|SapB_2; PF05184.10|SapB_1; PF00026.18|Asp"||" IPR001461|Peptidase A1; IPR001969|Peptidase asp…	GO:0003824,GO:0008152,GO:0044710,GO:0008150,GO:0071704,GO:0044238,GO:0006629,GO:0019538,GO:0004190,GO:0070001,GO:0003674,GO:0043170,GO:0004175,GO:0070011,GO:0008233,GO:0006508,GO:0016787	catalytic activity,metabolic process,single-organism metabolic process,biological_process,organic substance metabolic process,primary metabolic process,lipid metabolic process,protein metabolic process,aspartic-type endopeptidase activity,aspartic-type peptidase activity,molecular_function,macromolecule metabolic process,endopeptidase activity,peptidase activity, acting on L-amino acid peptides,p…	--	--
LNC_002538	XLOC_020232	-	A09:8758130-8761659	7.27676	40.0248	-2.45953	0.00575	0.0291167	lncRNA	co_expression	Gh_A03G0894	--	B9IJT9||B9IJT9_POPTR Predicted protein OS=Populus trichocarpa GN=POPTRDRAFT_577594 PE=4 SV=1	--	--	--	--
LNC_002538	XLOC_020232	-	A09:8758130-8761659	7.27676	40.0248	-2.45953	0.00575	0.0291167	lncRNA	co_expression	Gh_A09G2023	AT3G24320	MUTL protein homolog 1||Q84LK0||MSH1_ARATH DNA mismatch repair protein MSH1, mitochondrial OS=Arabidopsis thaliana GN=MSH1 PE=1 SV=1||M5XM99||M5XM99_PRUPE Uncharacterized protein OS=Prunus persica GN=PRUPE_ppa000475mg PE=4 SV=1||aag:AaeL_AAEL011780||"DNA mismatch repair protein muts ; K08737 DNA mismatch repair protein MSH6"||" PF00488.16|MutS_V; PB002499|Pfam-B_2499; PF01541.19|GIY-YIG; PB002873…	GO:0003824,GO:0008152,GO:0008150,GO:0071704,GO:0044238,GO:0000166,GO:1901265,GO:0036094,GO:0044237,GO:0043168,GO:0030554,GO:0005524,GO:0032559,GO:0043167,GO:0017076,GO:0035639,GO:0032553,GO:0001882,GO:0032555,GO:0001883,GO:0032549,GO:0032550,GO:1901363,GO:0097159,GO:0003674,GO:0009987,GO:0043170,GO:0006807,GO:0044260,GO:1901360,GO:0005488,GO:0034641,GO:0006725,GO:0046483,GO:0006950,GO:0030983,GO:…	catalytic activity,metabolic process,biological_process,organic substance metabolic process,primary metabolic process,nucleotide binding,nucleoside phosphate binding,small molecule binding,cellular metabolic process,anion binding,adenyl nucleotide binding,ATP binding,adenyl ribonucleotide binding,ion binding,purine nucleotide binding,purine ribonucleoside triphosphate binding,ribonucleotide bindi…	--	--
LNC_002538	XLOC_020232	-	A09:8758130-8761659	7.27676	40.0248	-2.45953	0.00575	0.0291167	lncRNA	co_expression	Gh_D05G1677	AT1G16880	uridylyltransferase-related||Q0J709||UP12_ORYSJ Unknown protein DS12 from 2D-PAGE of leaf, chloroplastic OS=Oryza sativa subsp. japonica GN=Os08g0242700 PE=2 SV=2||M5WYX2||M5WYX2_PRUPE Uncharacterized protein OS=Prunus persica GN=PRUPE_ppa020800mg PE=4 SV=1	GO:0008152,GO:0008150,GO:0043168,GO:0043167,GO:0003674,GO:0016597,GO:0031406,GO:0005488	metabolic process,biological_process,anion binding,ion binding,molecular_function,amino acid binding,carboxylic acid binding,binding	--	--
LNC_002538	XLOC_020232	-	A09:8758130-8761659	7.27676	40.0248	-2.45953	0.00575	0.0291167	lncRNA	co_expression	Gh_A04G1345	AT5G06690	WCRKC thioredoxin 1||Q9FG36||TRL31_ARATH Thioredoxin-like 3-1, chloroplastic OS=Arabidopsis thaliana GN=WCRKC1 PE=2 SV=3||F6HLH6||F6HLH6_VITVI Putative uncharacterized protein OS=Vitis vinifera GN=VIT_08s0007g06700 PE=4 SV=1||pop:POPTR_263504||"PtrTrxm4; thioredoxin m ; K03671 thioredoxin 1"|| PF00085.15|Thioredoxin||" IPR005746|Thioredoxin; IPR012336|Thioredoxin-like fold; IPR013766|Thioredoxin …	GO:0008150,GO:0019725,GO:0009987,GO:0045454,GO:0042592,GO:0065008,GO:0050789,GO:0065007,GO:0050794,GO:0044699,GO:0044763	biological_process,cellular homeostasis,cellular process,cell redox homeostasis,homeostatic process,regulation of biological quality,regulation of biological process,biological regulation,regulation of cellular process,single-organism process,single-organism cellular process	--	--
LNC_002538	XLOC_020232	-	A09:8758130-8761659	7.27676	40.0248	-2.45953	0.00575	0.0291167	lncRNA	co_expression	Gh_A13G0069	AT3G10840	alpha/beta-Hydrolases superfamily protein||O05235||YUGF_BACSU Uncharacterized hydrolase YugF OS=Bacillus subtilis (strain 168) GN=yugF PE=3 SV=1||M5X0X1||M5X0X1_PRUPE Uncharacterized protein OS=Prunus persica GN=PRUPE_ppa004891mg PE=4 SV=1||ecb:100060414||"similar to soluble epoxide hydrolase ; K08726 soluble epoxide hydrolase [EC:3.3.2.10]"|| PF12697.2|Abhydrolase_6	GO:0003824,GO:0008152,GO:0008150,GO:0071704,GO:0044238,GO:0019538,GO:0003674,GO:0043170,GO:0008236,GO:0017171,GO:0070011,GO:0008233,GO:0006508,GO:0016787	catalytic activity,metabolic process,biological_process,organic substance metabolic process,primary metabolic process,protein metabolic process,molecular_function,macromolecule metabolic process,serine-type peptidase activity,serine hydrolase activity,peptidase activity, acting on L-amino acid peptides,peptidase activity,proteolysis,hydrolase activity	--	--
LNC_002538	XLOC_020232	-	A09:8758130-8761659	7.27676	40.0248	-2.45953	0.00575	0.0291167	lncRNA	co_expression	Gh_A13G2247	AT5G17630	Nucleotide/sugar transporter family protein||Q9LF61||XPT_ARATH Xylulose 5-phosphate/phosphate translocator, chloroplastic OS=Arabidopsis thaliana GN=XPT PE=2 SV=1||B9SDB8||B9SDB8_RICCO Glucose-6-phosphate/phosphate translocator 1, chloroplast, putative OS=Ricinus communis GN=RCOM_1516140 PE=4 SV=1||" PF00892.15|EamA; PF03151.11|TPT; PB000900|Pfam-B_900"||" IPR000620|Drug/metabolite transporter; I…	GO:0008150,GO:0009987,GO:0016020,GO:0006810,GO:0051234,GO:0051179,GO:0044765,GO:0055085,GO:0044699,GO:0005575,GO:0044763	biological_process,cellular process,membrane,transport,establishment of localization,localization,single-organism transport,transmembrane transport,single-organism process,cellular_component,single-organism cellular process	--	--
LNC_002538	XLOC_020232	-	A09:8758130-8761659	7.27676	40.0248	-2.45953	0.00575	0.0291167	lncRNA	co_expression	Gh_D01G1525	--	--	--	--	--	--
LNC_002538	XLOC_020232	-	A09:8758130-8761659	7.27676	40.0248	-2.45953	0.00575	0.0291167	lncRNA	co_expression	Gh_A01G1160	AT2G36630	Sulfite exporter TauE/SafE family protein||B9MTM3||B9MTM3_POPTR Predicted protein OS=Populus trichocarpa GN=POPTRDRAFT_836253 PE=4 SV=1|| PF01925.14|TauE|| IPR002781|Transmembrane protein TauE like|| GO:0016021|integral to membrane	GO:0016020,GO:0016021,GO:0031224,GO:0044425,GO:0005575	membrane,integral to membrane,intrinsic to membrane,membrane part,cellular_component	--	--
LNC_002538	XLOC_020232	-	A09:8758130-8761659	7.27676	40.0248	-2.45953	0.00575	0.0291167	lncRNA	co_expression	Gh_A13G1359	AT5G13720	Uncharacterised protein family (UPF0114)||K7MEA1||K7MEA1_SOYBN Uncharacterized protein OS=Glycine max PE=4 SV=1|| PF03350.11|UPF0114|| IPR005134|Uncharacterised protein family UPF0114	--	--	--	--
LNC_002538	XLOC_020232	-	A09:8758130-8761659	7.27676	40.0248	-2.45953	0.00575	0.0291167	lncRNA	co_expression	Gh_D09G1447	AT1G06150	basic helix-loop-helix (bHLH) DNA-binding superfamily protein||P0C7P8||LHWL1_ARATH Transcription factor EMB1444 OS=Arabidopsis thaliana GN=EMB1444 PE=2 SV=1||D7THI8||D7THI8_VITVI Putative uncharacterized protein OS=Vitis vinifera GN=VIT_08s0007g00940 PE=4 SV=1||" PF14215.1|bHLH-MYC_N; PB003528|Pfam-B_3528"||" IPR011598|Myc-type, basic helix-loop-helix (bHLH) domain; IPR025610|Transcription factor…	--	--	--	--
LNC_002538	XLOC_020232	-	A09:8758130-8761659	7.27676	40.0248	-2.45953	0.00575	0.0291167	lncRNA	co_expression	Gh_D09G1043	AT5G19500	Tryptophan/tyrosine permease||P0AAD5||TYRP_SHIFL Tyrosine-specific transport protein OS=Shigella flexneri GN=tyrP PE=3 SV=1||B9GEN1||B9GEN1_POPTR Predicted protein OS=Populus trichocarpa GN=POPTRDRAFT_1067317 PE=2 SV=1||pop:POPTR_1067317||"hypothetical protein ; K03834 tyrosine-specific transport protein"|| PF03222.8|Trp_Tyr_perm|| IPR018227|Tryptophan/tyrosine permease|| GO:0003333|amino acid tr…	GO:0008150,GO:0009987,GO:0006820,GO:0006865,GO:0003333,GO:0015711,GO:0015849,GO:0046942,GO:0071705,GO:0006810,GO:0051234,GO:0051179,GO:0044765,GO:0055085,GO:0006811,GO:0071702,GO:0044699,GO:0034220,GO:0044763	biological_process,cellular process,anion transport,amino acid transport,amino acid transmembrane transport,organic anion transport,organic acid transport,carboxylic acid transport,nitrogen compound transport,transport,establishment of localization,localization,single-organism transport,transmembrane transport,ion transport,organic substance transport,single-organism process,ion transmembrane tra…	--	--
LNC_002538	XLOC_020232	-	A09:8758130-8761659	7.27676	40.0248	-2.45953	0.00575	0.0291167	lncRNA	co_expression	Gh_A09G1726	AT1G62981	Protein of unknown function (DUF1191)||B9RBZ4||B9RBZ4_RICCO Putative uncharacterized protein OS=Ricinus communis GN=RCOM_1682510 PE=4 SV=1|| PF06697.7|DUF1191|| IPR010605|Protein of unknown function DUF1191	GO:0008150,GO:0009987,GO:0016020,GO:0016337,GO:0051704,GO:0009405,GO:0016021,GO:0031224,GO:0007157,GO:0022610,GO:0007155,GO:0044699,GO:0044425,GO:0005575,GO:0044763	biological_process,cellular process,membrane,cell-cell adhesion,multi-organism process,pathogenesis,integral to membrane,intrinsic to membrane,heterophilic cell-cell adhesion,biological adhesion,cell adhesion,single-organism process,membrane part,cellular_component,single-organism cellular process	--	--
LNC_002538	XLOC_020232	-	A09:8758130-8761659	7.27676	40.0248	-2.45953	0.00575	0.0291167	lncRNA	co_expression	Gh_A05G0922	AT2G28070	ABC-2 type transporter family protein||Q9ZUU9||AB3G_ARATH ABC transporter G family member 3 OS=Arabidopsis thaliana GN=ABCG3 PE=1 SV=2||D7SNE0||D7SNE0_VITVI Putative uncharacterized protein OS=Vitis vinifera GN=VIT_06s0061g00350 PE=4 SV=1||bta:536203||"ABCG2; ATP-binding cassette, sub-family G (WHITE), member 2 ; K05681 ATP-binding cassette, subfamily G (WHITE), member 2"||" PB000076|Pfam-B_76; P…	GO:0003824,GO:0008150,GO:0000166,GO:1901265,GO:0036094,GO:0043168,GO:0030554,GO:0005524,GO:0032559,GO:0043167,GO:0017076,GO:0035639,GO:0032553,GO:0001882,GO:0032555,GO:0001883,GO:0032549,GO:0032550,GO:1901363,GO:0097159,GO:0003674,GO:0009987,GO:0016020,GO:0005488,GO:0019001,GO:0007154,GO:0032561,GO:0005525,GO:0050896,GO:0016787,GO:0050789,GO:0023052,GO:0044700,GO:0007165,GO:0007264,GO:0065007,GO:…	catalytic activity,biological_process,nucleotide binding,nucleoside phosphate binding,small molecule binding,anion binding,adenyl nucleotide binding,ATP binding,adenyl ribonucleotide binding,ion binding,purine nucleotide binding,purine ribonucleoside triphosphate binding,ribonucleotide binding,nucleoside binding,purine ribonucleotide binding,purine nucleoside binding,ribonucleoside binding,purine…	--	--
LNC_002538	XLOC_020232	-	A09:8758130-8761659	7.27676	40.0248	-2.45953	0.00575	0.0291167	lncRNA	co_expression	Gh_D08G1717	AT1G32540	lsd one like 1||Q93ZB1||LOL1_ARATH Protein LOL1 OS=Arabidopsis thaliana GN=LOL1 PE=2 SV=1||F6HTB1||F6HTB1_VITVI Putative uncharacterized protein OS=Vitis vinifera GN=VIT_02s0012g00990 PE=4 SV=1|| PF06943.7|zf-LSD1|| IPR005735|Zinc finger, LSD1-type	GO:0043167,GO:0003674,GO:0043169,GO:0046872,GO:0005488,GO:0046914,GO:0008270	ion binding,molecular_function,cation binding,metal ion binding,binding,transition metal ion binding,zinc ion binding	--	--
LNC_002538	XLOC_020232	-	A09:8758130-8761659	7.27676	40.0248	-2.45953	0.00575	0.0291167	lncRNA	co_expression	Gh_A11G2345	AT1G64770	NDH-dependent cyclic electron flow 1||M5WSX3||M5WSX3_PRUPE Uncharacterized protein OS=Prunus persica GN=PRUPE_ppa007725mg PE=4 SV=1	--	--	--	--
LNC_002538	XLOC_020232	-	A09:8758130-8761659	7.27676	40.0248	-2.45953	0.00575	0.0291167	lncRNA	co_expression	Gh_A10G0107	AT4G04330	Chaperonin-like RbcX protein||I1MFK4||I1MFK4_SOYBN Uncharacterized protein OS=Glycine max PE=4 SV=1||olu:OSTLU_8657||"predicted protein; K08339 autophagy-related protein 5"|| PF02341.10|RcbX|| IPR003435|Chaperonin-like RbcX	GO:0003824,GO:0008152,GO:0008150,GO:0071704,GO:0016740,GO:0044238,GO:0044237,GO:0016772,GO:0043167,GO:1901363,GO:0097159,GO:0003674,GO:0009987,GO:0009058,GO:0043170,GO:0043169,GO:0046872,GO:0006807,GO:1901576,GO:0044260,GO:0044249,GO:1901360,GO:0005488,GO:0046914,GO:0034641,GO:0006725,GO:0046483,GO:0034062,GO:0003896,GO:0003899,GO:0006139,GO:0006260,GO:0016779,GO:0009059,GO:0008270,GO:0034645,GO:…	catalytic activity,metabolic process,biological_process,organic substance metabolic process,transferase activity,primary metabolic process,cellular metabolic process,transferase activity, transferring phosphorus-containing groups,ion binding,heterocyclic compound binding,organic cyclic compound binding,molecular_function,cellular process,biosynthetic process,macromolecule metabolic process,cation…	--	--
LNC_002538	XLOC_020232	-	A09:8758130-8761659	7.27676	40.0248	-2.45953	0.00575	0.0291167	lncRNA	co_expression	Gh_A13G1201	AT3G01440	PsbQ-like 1||Q9SGH4||PQL2_ARATH PsbQ-like protein 2, chloroplastic OS=Arabidopsis thaliana GN=PQL2 PE=1 SV=1||B9SA07||B9SA07_RICCO Oxygen-evolving enhancer protein 3-1, chloroplast, putative OS=Ricinus communis GN=RCOM_0181530 PE=4 SV=1||ath:AT3G01440||"oxygen evolving enhancer 3 (PsbQ) family protein ; K08901 photosystem II oxygen-evolving enhancer protein"|| PF05757.6|PsbQ|| IPR008797|Photosyst…	GO:0008152,GO:0008150,GO:0044237,GO:0043167,GO:0009654,GO:0009579,GO:0044436,GO:0009523,GO:0034357,GO:0005509,GO:0009521,GO:0019898,GO:0003674,GO:0009987,GO:0015979,GO:0043169,GO:0046872,GO:0016020,GO:0005488,GO:0044425,GO:0005575,GO:0032991,GO:0044424,GO:0005623,GO:0044464,GO:0005622,GO:0043234	metabolic process,biological_process,cellular metabolic process,ion binding,oxygen evolving complex,thylakoid,thylakoid part,photosystem II,photosynthetic membrane,calcium ion binding,photosystem,extrinsic to membrane,molecular_function,cellular process,photosynthesis,cation binding,metal ion binding,membrane,binding,membrane part,cellular_component,macromolecular complex,intracellular part,cell,…	ath01100,ath00195	Metabolic pathways,Photosynthesis
LNC_002538	XLOC_020232	-	A09:8758130-8761659	7.27676	40.0248	-2.45953	0.00575	0.0291167	lncRNA	co_expression	Gh_A07G1746	AT2G04360	B9T1U2||B9T1U2_RICCO Putative uncharacterized protein OS=Ricinus communis GN=RCOM_0691160 PE=4 SV=1|| PF14009.1|DUF4228|| IPR025322|Protein of unknown function DUF4228, plant	GO:0008150,GO:0009987,GO:0016020,GO:0006810,GO:0051234,GO:0051179,GO:0044765,GO:0055085,GO:0016021,GO:0031224,GO:0044699,GO:0044425,GO:0005575,GO:0044763	biological_process,cellular process,membrane,transport,establishment of localization,localization,single-organism transport,transmembrane transport,integral to membrane,intrinsic to membrane,single-organism process,membrane part,cellular_component,single-organism cellular process	--	--
LNC_002538	XLOC_020232	-	A09:8758130-8761659	7.27676	40.0248	-2.45953	0.00575	0.0291167	lncRNA	co_expression	Gh_A05G2056	AT1G21350	Thioredoxin superfamily protein||F6H0A8||F6H0A8_VITVI Putative uncharacterized protein OS=Vitis vinifera GN=VIT_18s0001g15710 PE=4 SV=1|| PF00578.16|AhpC-TSA||" IPR000866|Alkyl hydroperoxide reductase subunit C/ Thiol specific antioxidant; IPR012336|Thioredoxin-like fold"||" GO:0016209|antioxidant activity ; GO:0055114|oxidation-reduction process ; GO:0016491|oxidoreductase activity "	GO:0003824,GO:0008152,GO:0044710,GO:0008150,GO:0016491,GO:0055114,GO:0016209,GO:0019725,GO:0003674,GO:0009987,GO:0045454,GO:0042592,GO:0065008,GO:0050789,GO:0065007,GO:0050794,GO:0044699,GO:0044763	catalytic activity,metabolic process,single-organism metabolic process,biological_process,oxidoreductase activity,oxidation-reduction process,antioxidant activity,cellular homeostasis,molecular_function,cellular process,cell redox homeostasis,homeostatic process,regulation of biological quality,regulation of biological process,biological regulation,regulation of cellular process,single-organism p…	--	--
LNC_002538	XLOC_020232	-	A09:8758130-8761659	7.27676	40.0248	-2.45953	0.00575	0.0291167	lncRNA	co_expression	Gh_D05G0111	AT2G47910	chlororespiratory reduction 6||A5CBF1||A5CBF1_VITVI Putative uncharacterized protein OS=Vitis vinifera GN=VITISV_004173 PE=2 SV=1|| PF08847.6|DUF1817|| IPR014946|Protein of unknown function DUF1817	--	--	--	--
LNC_002538	XLOC_020232	-	A09:8758130-8761659	7.27676	40.0248	-2.45953	0.00575	0.0291167	lncRNA	co_expression	Gh_D03G1135	AT4G37300	maternal effect embryo arrest 59||B9S371||B9S371_RICCO Putative uncharacterized protein OS=Ricinus communis GN=RCOM_0731040 PE=4 SV=1	--	--	--	--
LNC_002538	XLOC_020232	-	A09:8758130-8761659	7.27676	40.0248	-2.45953	0.00575	0.0291167	lncRNA	co_expression	Gh_D11G1871	AT1G52600	Peptidase S24/S26A/S26B/S26C family protein||Q5R9C7||SC11A_PONAB Signal peptidase complex catalytic subunit SEC11A OS=Pongo abelii GN=SEC11A PE=2 SV=1||I1GLY3||I1GLY3_BRADI Uncharacterized protein OS=Brachypodium distachyon GN=BRADI1G04820 PE=4 SV=1||osa:4340738||"Os06g0273800; hypothetical protein ; K03100 signal peptidase I [EC:3.4.21.89]"|| IPR001733|Peptidase S26B, eukaryotic signal peptidase…	--	--	ath03060	Protein export
LNC_002538	XLOC_020232	-	A09:8758130-8761659	7.27676	40.0248	-2.45953	0.00575	0.0291167	lncRNA	co_expression	Gh_A07G1432	AT1G04110	Subtilase family protein||O64495||SDD1_ARATH Subtilisin-like protease SDD1 OS=Arabidopsis thaliana GN=SDD1 PE=2 SV=1||B9SKL8||B9SKL8_RICCO Cucumisin, putative OS=Ricinus communis GN=RCOM_0542020 PE=4 SV=1||osa:4334194||"Os03g0761500; hypothetical protein ; K01342 subtilisin [EC:3.4.21.62]"||" PF02225.17|PA; PF05922.11|Inhibitor_I9; PF00082.17|Peptidase_S8; PB017721|Pfam-B_17721"||" IPR000209|Pept…	GO:0003824,GO:0008152,GO:0008150,GO:0071704,GO:0044238,GO:0019538,GO:0003674,GO:0043170,GO:0004175,GO:0008236,GO:0017171,GO:0070011,GO:0043086,GO:0044092,GO:0004252,GO:0008233,GO:0050790,GO:0005488,GO:0042802,GO:0065009,GO:0019222,GO:0006508,GO:0016787,GO:0050789,GO:0065007,GO:0005515	catalytic activity,metabolic process,biological_process,organic substance metabolic process,primary metabolic process,protein metabolic process,molecular_function,macromolecule metabolic process,endopeptidase activity,serine-type peptidase activity,serine hydrolase activity,peptidase activity, acting on L-amino acid peptides,negative regulation of catalytic activity,negative regulation of molecul…	--	--
LNC_002538	XLOC_020232	-	A09:8758130-8761659	7.27676	40.0248	-2.45953	0.00575	0.0291167	lncRNA	co_expression	Gh_D07G2251	AT3G27850	ribosomal protein L12-C||P36210||RK121_ARATH 50S ribosomal protein L12-1, chloroplastic OS=Arabidopsis thaliana GN=RPL12A PE=2 SV=1||K4BBI0||K4BBI0_SOLLC Uncharacterized protein OS=Solanum lycopersicum GN=Solyc02g086730.1 PE=3 SV=1||vvi:100257626||"GSVIVT00020721001; hypothetical protein LOC100257626 ; K02935 large subunit ribosomal protein L7/L12"|| PF00542.14|Ribosomal_L12|| IPR013823|Ribosomal…	GO:0008152,GO:0008150,GO:0071704,GO:0044238,GO:0044237,GO:0019538,GO:0044267,GO:0003674,GO:0009987,GO:0009058,GO:0043170,GO:1901576,GO:0044260,GO:0044249,GO:0009059,GO:0034645,GO:0010467,GO:0006412,GO:0005575,GO:0005840,GO:0003735,GO:0005198,GO:0043228,GO:0043232,GO:0030529,GO:0032991,GO:0043226,GO:0043229,GO:0044424,GO:0005623,GO:0044464,GO:0044444,GO:0005622,GO:0005737	metabolic process,biological_process,organic substance metabolic process,primary metabolic process,cellular metabolic process,protein metabolic process,cellular protein metabolic process,molecular_function,cellular process,biosynthetic process,macromolecule metabolic process,organic substance biosynthetic process,cellular macromolecule metabolic process,cellular biosynthetic process,macromolecule…	ath03010	Ribosome
LNC_002538	XLOC_020232	-	A09:8758130-8761659	7.27676	40.0248	-2.45953	0.00575	0.0291167	lncRNA	co_expression	Gh_D02G2126	AT1G60950	2Fe-2S ferredoxin-like superfamily protein||Q43517||FER1_SOLLC Ferredoxin-1, chloroplastic OS=Solanum lycopersicum GN=SEND33 PE=2 SV=1||I3S4Y2||I3S4Y2_LOTJA Uncharacterized protein OS=Lotus japonicus PE=2 SV=1||vvi:100249080||"hypothetical protein LOC100249080 ; K02639 ferredoxin"|| PF00111.22|Fer2||" IPR001041|2Fe-2S ferredoxin-type domain; IPR006058|2Fe-2S ferredoxin, iron-sulphur binding site"…	GO:0003674,GO:0009055,GO:0051536,GO:0051540,GO:0005488	molecular_function,electron carrier activity,iron-sulfur cluster binding,metal cluster binding,binding	ath00195	Photosynthesis
LNC_002538	XLOC_020232	-	A09:8758130-8761659	7.27676	40.0248	-2.45953	0.00575	0.0291167	lncRNA	co_expression	Gh_D01G2368	AT3G21175	ZIM-like 1||Q8GXL7||GAT24_ARATH GATA transcription factor 24 OS=Arabidopsis thaliana GN=GATA24 PE=2 SV=2||M5XRY1||M5XRY1_PRUPE Uncharacterized protein OS=Prunus persica GN=PRUPE_ppa008377mg PE=4 SV=1||ath:AT5G60100||"APRR3; APRR3 (PSEUDO-RESPONSE REGULATOR 3); transcription regulator ; K12131 pseudo-response regulator 3"||" PF06203.9|CCT; PF06200.9|tify; PF00320.22|GATA"||" IPR000679|Zinc finger,…	GO:0008152,GO:0008150,GO:0071704,GO:0044238,GO:0044237,GO:0043565,GO:0043167,GO:0001071,GO:0003700,GO:1901363,GO:0097159,GO:0003674,GO:0009987,GO:0009058,GO:0043170,GO:0043169,GO:0046872,GO:1901362,GO:0006807,GO:1901576,GO:0044260,GO:0044271,GO:0044249,GO:0019438,GO:0006355,GO:0018130,GO:0051252,GO:2001141,GO:2000112,GO:0009889,GO:0010556,GO:0031326,GO:0019219,GO:0051171,GO:1901360,GO:0010468,GO:…	metabolic process,biological_process,organic substance metabolic process,primary metabolic process,cellular metabolic process,sequence-specific DNA binding,ion binding,nucleic acid binding transcription factor activity,sequence-specific DNA binding transcription factor activity,heterocyclic compound binding,organic cyclic compound binding,molecular_function,cellular process,biosynthetic process,m…	--	--
LNC_002538	XLOC_020232	-	A09:8758130-8761659	7.27676	40.0248	-2.45953	0.00575	0.0291167	lncRNA	co_expression	Gh_D08G1622	AT5G45390	CLP protease P4||Q94B60||CLPP4_ARATH ATP-dependent Clp protease proteolytic subunit 4, chloroplastic OS=Arabidopsis thaliana GN=CLPP4 PE=1 SV=1||I1L564||I1L564_SOYBN Uncharacterized protein OS=Glycine max PE=3 SV=1||olu:OSTLU_15385||"ClpP4; chloroplast Clp protease, subunit of ClpP peptidase complex; K01358 ATP-dependent Clp protease, protease subunit [EC:3.4.21.92]"|| PF00574.18|CLP_protease||" …	--	--	--	--
LNC_002538	XLOC_020232	-	A09:8758130-8761659	7.27676	40.0248	-2.45953	0.00575	0.0291167	lncRNA	co_expression	Gh_A11G0589	AT3G26740	CCR-like||Q03200||LIRP1_ORYSJ Light-regulated protein OS=Oryza sativa subsp. japonica GN=LIR1 PE=2 SV=1||B9RGY6||B9RGY6_RICCO Light-regulated protein, putative OS=Ricinus communis GN=RCOM_1445410 PE=4 SV=1|| PF07207.6|Lir1|| IPR009856|Light regulated Lir1	--	--	--	--
LNC_002538	XLOC_020232	-	A09:8758130-8761659	7.27676	40.0248	-2.45953	0.00575	0.0291167	lncRNA	co_expression	Gh_D12G1261	AT2G47430	Signal transduction histidine kinase||O22267||CKI1_ARATH Histidine kinase CKI1 OS=Arabidopsis thaliana GN=CKI1 PE=1 SV=1||B9I9J9||B9I9J9_POPTR Predicted protein OS=Populus trichocarpa GN=POPTRDRAFT_898811 PE=4 SV=1||ath:AT1G66340||"ETR1; ETR1 (ETHYLENE RESPONSE 1); two-component response regulator ; K00936"||" PF00512.20|HisKA; PF00072.19|Response_reg; PF02518.21|HATPase_c"||" IPR001789|Signal tr…	GO:0004672,GO:0008152,GO:0016773,GO:0016301,GO:0003824,GO:0008150,GO:0000166,GO:1901265,GO:0036094,GO:0016740,GO:0043168,GO:0030554,GO:0044237,GO:0016772,GO:0032559,GO:0005524,GO:0071704,GO:0043167,GO:0017076,GO:0019538,GO:0032555,GO:0032553,GO:0001883,GO:0032549,GO:0032550,GO:0035639,GO:0001882,GO:0044238,GO:0044260,GO:0043170,GO:0097159,GO:1901363,GO:0009987,GO:0009058,GO:0005488,GO:0003674,GO:…	protein kinase activity,metabolic process,phosphotransferase activity, alcohol group as acceptor,kinase activity,catalytic activity,biological_process,nucleotide binding,nucleoside phosphate binding,small molecule binding,transferase activity,anion binding,adenyl nucleotide binding,cellular metabolic process,transferase activity, transferring phosphorus-containing groups,adenyl ribonucleotide bin…	--	--
LNC_002538	XLOC_020232	-	A09:8758130-8761659	7.27676	40.0248	-2.45953	0.00575	0.0291167	lncRNA	co_expression	Gh_D04G0855	AT5G06690	WCRKC thioredoxin 1||Q9FG36||TRL31_ARATH Thioredoxin-like 3-1, chloroplastic OS=Arabidopsis thaliana GN=WCRKC1 PE=2 SV=3||K4D2D3||K4D2D3_SOLLC Uncharacterized protein OS=Solanum lycopersicum GN=Solyc10g078920.1 PE=4 SV=1||cgr:CAGL0K00803g||"hypothetical protein ; K03671 thioredoxin 1"|| PF00085.15|Thioredoxin||" IPR005746|Thioredoxin; IPR012336|Thioredoxin-like fold; IPR013766|Thioredoxin domain"…	GO:0008150,GO:0019725,GO:0009987,GO:0045454,GO:0042592,GO:0065008,GO:0050789,GO:0065007,GO:0050794,GO:0044699,GO:0044763	biological_process,cellular homeostasis,cellular process,cell redox homeostasis,homeostatic process,regulation of biological quality,regulation of biological process,biological regulation,regulation of cellular process,single-organism process,single-organism cellular process	--	--
LNC_002538	XLOC_020232	-	A09:8758130-8761659	7.27676	40.0248	-2.45953	0.00575	0.0291167	lncRNA	co_expression	Gh_D04G1296	AT5G01300	PEBP (phosphatidylethanolamine-binding protein) family protein||O26373||Y273_METTH UPF0098 protein MTH_273 OS=Methanothermobacter thermautotrophicus (strain ATCC 29096 / DSM 1053 / JCM 10044 / NBRC 100330 / Delta H) GN=MTH_273 PE=3 SV=1||B9SWX4||B9SWX4_RICCO Phosphatidylethanolamine binding protein, putative OS=Ricinus communis GN=RCOM_0489120 PE=4 SV=1||vvi:100265996||"GSVIVT00001324001; hypothe…	--	--	--	--
LNC_002538	XLOC_020232	-	A09:8758130-8761659	7.27676	40.0248	-2.45953	0.00575	0.0291167	lncRNA	co_expression	Gh_D02G1133	AT1G05520	Sec23/Sec24 protein transport family protein||Q4PE39||SEC23_USTMA Protein transport protein SEC23 OS=Ustilago maydis (strain 521 / FGSC 9021) GN=SEC23 PE=3 SV=1||B9RRN0||B9RRN0_RICCO Protein transport protein sec23, putative OS=Ricinus communis GN=RCOM_1648230 PE=4 SV=1||" PF04811.10|Sec23_trunk; PF08033.7|Sec23_BS; PF04810.10|zf-Sec23_Sec24; PF00626.17|Gelsolin; PF04815.10|Sec23_helical"||" IPR0…	GO:0008150,GO:0043167,GO:0009987,GO:0043169,GO:0046872,GO:0005488,GO:0003674,GO:0046914,GO:0016020,GO:0008270,GO:0030658,GO:0015031,GO:0045184,GO:0071702,GO:0030133,GO:0012507,GO:0030127,GO:0030134,GO:0006886,GO:0008104,GO:0006810,GO:0051234,GO:0033036,GO:0048193,GO:0012506,GO:0031982,GO:0051179,GO:0016482,GO:0031988,GO:0030135,GO:0046907,GO:0044765,GO:0012505,GO:0051649,GO:0034613,GO:0070727,GO:…	biological_process,ion binding,cellular process,cation binding,metal ion binding,binding,molecular_function,transition metal ion binding,membrane,zinc ion binding,transport vesicle membrane,protein transport,establishment of protein localization,organic substance transport,transport vesicle,ER to Golgi transport vesicle membrane,COPII vesicle coat,ER to Golgi transport vesicle,intracellular prote…	ath04141	Protein processing in endoplasmic reticulum
LNC_002538	XLOC_020232	-	A09:8758130-8761659	7.27676	40.0248	-2.45953	0.00575	0.0291167	lncRNA	co_expression	Gh_A06G1001	AT1G71800	cleavage stimulating factor 64||B9SM97||B9SM97_RICCO mRNA splicing factor, putative OS=Ricinus communis GN=RCOM_0297330 PE=4 SV=1||" PF14304.1|CSTF_C; PF14327.1|CSTF2_hinge"||" IPR025742|Cleavage stimulation factor subunit 2, hinge domain; IPR026896|Transcription termination and cleavage factor C-terminal domain"	--	--	ath03015	mRNA surveillance pathway
LNC_002538	XLOC_020232	-	A09:8758130-8761659	7.27676	40.0248	-2.45953	0.00575	0.0291167	lncRNA	co_expression	Gh_D09G1701	AT5G62170	B9R9J2||B9R9J2_RICCO Putative uncharacterized protein OS=Ricinus communis GN=RCOM_1497860 PE=4 SV=1||" PF14309.1|DUF4378; PF14383.1|VARLMGL"|| IPR025486|Domain of unknown function DUF4378	--	--	--	--
LNC_002538	XLOC_020232	-	A09:8758130-8761659	7.27676	40.0248	-2.45953	0.00575	0.0291167	lncRNA	co_expression	Gh_D06G1570	AT1G53903	Protein of unknown function (DUF581)||M5X465||M5X465_PRUPE Uncharacterized protein OS=Prunus persica GN=PRUPE_ppa012970mg PE=4 SV=1|| PF04570.9|DUF581|| IPR007650|Protein of unknown function DUF581	--	--	--	--
LNC_002538	XLOC_020232	-	A09:8758130-8761659	7.27676	40.0248	-2.45953	0.00575	0.0291167	lncRNA	co_expression	Gh_D05G1190	AT3G15630	B9RUZ7||B9RUZ7_RICCO Putative uncharacterized protein OS=Ricinus communis GN=RCOM_0897620 PE=4 SV=1	--	--	--	--
LNC_002538	XLOC_020232	-	A09:8758130-8761659	7.27676	40.0248	-2.45953	0.00575	0.0291167	lncRNA	co_expression	Gh_D13G0680	AT1G68560	alpha-xylosidase 1||Q9S7Y7||XYL1_ARATH Alpha-xylosidase 1 OS=Arabidopsis thaliana GN=XYL1 PE=1 SV=1||B9T066||B9T066_RICCO Alpha-glucosidase, putative OS=Ricinus communis GN=RCOM_0030540 PE=4 SV=1||ath:AT3G45940||"alpha-xylosidase, putative ; K01187 alpha-glucosidase [EC:3.2.1.20]"|| PF01055.21|Glyco_hydro_31|| IPR000322|Glycoside hydrolase, family 31||" GO:0004553|hydrolase activity, hydrolyzing …	GO:0003824,GO:0008152,GO:0008150,GO:0071704,GO:0005975,GO:0044238,GO:0044237,GO:0004553,GO:0016798,GO:0003674,GO:0009987,GO:0009058,GO:0043170,GO:1901362,GO:0006807,GO:0019080,GO:1901576,GO:0044260,GO:0019083,GO:0044271,GO:0044249,GO:0019438,GO:0018130,GO:1901360,GO:0034641,GO:0006725,GO:0051704,GO:0032774,GO:0016070,GO:0046483,GO:0034654,GO:0019058,GO:0016787,GO:0006139,GO:0009059,GO:0044403,GO:…	catalytic activity,metabolic process,biological_process,organic substance metabolic process,carbohydrate metabolic process,primary metabolic process,cellular metabolic process,hydrolase activity, hydrolyzing O-glycosyl compounds,hydrolase activity, acting on glycosyl bonds,molecular_function,cellular process,biosynthetic process,macromolecule metabolic process,organic cyclic compound biosynthetic…	--	--
LNC_002538	XLOC_020232	-	A09:8758130-8761659	7.27676	40.0248	-2.45953	0.00575	0.0291167	lncRNA	co_expression	Gh_D05G0826	AT2G27580	A20/AN1-like zinc finger family protein||Q9ZNU9||SAP3_ARATH Zinc finger A20 and AN1 domain-containing stress-associated protein 3 OS=Arabidopsis thaliana GN=SAP3 PE=2 SV=1||Q6T7D0||Q6T7D0_GOSBA Fiber protein Fb37 OS=Gossypium barbadense PE=2 SV=1||tca:663257||"similar to mCG129107 ; K12163 AN1-type zinc finger and ubiquitin domain-containing protein 1"||" PF01428.11|zf-AN1; PF01754.11|zf-A20"||" …	GO:0043167,GO:1901363,GO:0097159,GO:0003674,GO:0043169,GO:0046872,GO:0005488,GO:0046914,GO:0008270,GO:0003677,GO:0003676	ion binding,heterocyclic compound binding,organic cyclic compound binding,molecular_function,cation binding,metal ion binding,binding,transition metal ion binding,zinc ion binding,DNA binding,nucleic acid binding	--	--
LNC_002538	XLOC_020232	-	A09:8758130-8761659	7.27676	40.0248	-2.45953	0.00575	0.0291167	lncRNA	co_expression	Gh_D10G0641	AT3G16250	NDH-dependent cyclic electron flow 1||B9RQH9||B9RQH9_RICCO Electron carrier, putative OS=Ricinus communis GN=RCOM_1492390 PE=4 SV=1|| PF00111.22|Fer2|| IPR001041|2Fe-2S ferredoxin-type domain||" GO:0009055|electron carrier activity ; GO:0051536|iron-sulfur cluster binding "	GO:0003674,GO:0009055,GO:0051536,GO:0051540,GO:0005488	molecular_function,electron carrier activity,iron-sulfur cluster binding,metal cluster binding,binding	--	--
LNC_002538	XLOC_020232	-	A09:8758130-8761659	7.27676	40.0248	-2.45953	0.00575	0.0291167	lncRNA	co_expression	Gh_A09G1319	AT2G36145	B9SWH7||B9SWH7_RICCO Putative uncharacterized protein OS=Ricinus communis GN=RCOM_0293460 PE=4 SV=1	--	--	--	--
LNC_002538	XLOC_020232	-	A09:8758130-8761659	7.27676	40.0248	-2.45953	0.00575	0.0291167	lncRNA	co_expression	Gh_A10G0594	AT3G16250	NDH-dependent cyclic electron flow 1||D7L5M1||D7L5M1_ARALL Putative uncharacterized protein OS=Arabidopsis lyrata subsp. lyrata GN=ARALYDRAFT_897928 PE=4 SV=1|| PF00111.22|Fer2|| IPR001041|2Fe-2S ferredoxin-type domain||" GO:0009055|electron carrier activity ; GO:0051536|iron-sulfur cluster binding "	GO:0003674,GO:0009055,GO:0051536,GO:0051540,GO:0005488	molecular_function,electron carrier activity,iron-sulfur cluster binding,metal cluster binding,binding	--	--
LNC_002538	XLOC_020232	-	A09:8758130-8761659	7.27676	40.0248	-2.45953	0.00575	0.0291167	lncRNA	co_expression	Gh_D01G0231	AT1G04420	NAD(P)-linked oxidoreductase superfamily protein||P0A9T5||TAS_SHIFL Protein tas OS=Shigella flexneri GN=tas PE=3 SV=1||D7SZH4||D7SZH4_VITVI Putative uncharacterized protein OS=Vitis vinifera GN=VIT_05s0049g01130 PE=4 SV=1||afm:AFUA_7G04850||"aldo-keto reductase (EC:1.1.1.-); K00100"|| PF00248.16|Aldo_ket_red||" IPR001395|Aldo/keto reductase; IPR020471|Aldo/keto reductase subgroup; IPR023210|NADP-…	--	--	--	--
LNC_002538	XLOC_020232	-	A09:8758130-8761659	7.27676	40.0248	-2.45953	0.00575	0.0291167	lncRNA	co_expression	Gh_A10G1109	AT3G48270	cytochrome P450, family 71, subfamily A, polypeptide 26||P24465||C71A1_PERAE Cytochrome P450 71A1 OS=Persea americana GN=CYP71A1 PE=1 SV=2||G7J477||G7J477_MEDTR Cytochrome P450 OS=Medicago truncatula GN=MTR_3g076560 PE=3 SV=1||ath:AT2G30770||"CYP71A13 (CYTOCHROME P450, FAMILY 71, SUBFAMILY A, POLYPEPTIDE 13); indoleacetaldoxime dehydratase/ oxygen binding ; K11868 cytochrome P450, family 71, subf…	GO:0008152,GO:0003824,GO:0008150,GO:0044710,GO:0043167,GO:0016491,GO:0055114,GO:0097159,GO:1901363,GO:0020037,GO:0043169,GO:0046872,GO:0005488,GO:0003674,GO:0046906,GO:0016705,GO:0005506,GO:0046914	metabolic process,catalytic activity,biological_process,single-organism metabolic process,ion binding,oxidoreductase activity,oxidation-reduction process,organic cyclic compound binding,heterocyclic compound binding,heme binding,cation binding,metal ion binding,binding,molecular_function,tetrapyrrole binding,oxidoreductase activity, acting on paired donors, with incorporation or reduction of mole…	--	--
LNC_002538	XLOC_020232	-	A09:8758130-8761659	7.27676	40.0248	-2.45953	0.00575	0.0291167	lncRNA	co_expression	Gh_A01G0952	AT4G16580	Protein phosphatase 2C family protein||Q9SUK9||P2C55_ARATH Probable protein phosphatase 2C 55 OS=Arabidopsis thaliana GN=At4g16580 PE=2 SV=2||B9R7R1||B9R7R1_RICCO Protein phosphatase 2c, putative OS=Ricinus communis GN=RCOM_1593830 PE=4 SV=1|| PF07228.7|SpoIIE|| IPR001932|Protein phosphatase 2C (PP2C)-like domain|| GO:0003824|catalytic activity	GO:0003824,GO:0003674	catalytic activity,molecular_function	--	--
LNC_002538	XLOC_020232	-	A09:8758130-8761659	7.27676	40.0248	-2.45953	0.00575	0.0291167	lncRNA	co_expression	Gh_D06G1413	AT1G28520	vascular plant one zinc finger protein||Q9SGQ0||VOZ1_ARATH Transcription factor VOZ1 OS=Arabidopsis thaliana GN=VOZ1 PE=1 SV=1||B9H2N9||B9H2N9_POPTR Predicted protein OS=Populus trichocarpa GN=POPTRDRAFT_855700 PE=4 SV=1|| PB002984|Pfam-B_2984	--	--	--	--
LNC_002538	XLOC_020232	-	A09:8758130-8761659	7.27676	40.0248	-2.45953	0.00575	0.0291167	lncRNA	co_expression	Gh_D04G0289	AT5G64440	fatty acid amide hydrolase||Q7XJJ7||FAAH_ARATH Fatty acid amide hydrolase OS=Arabidopsis thaliana GN=FAAH PE=1 SV=1||B9H4P0||B9H4P0_POPTR Predicted protein OS=Populus trichocarpa GN=POPTRDRAFT_558478 PE=4 SV=1||afm:AFUA_1G14880||"N-acylethanolamine amidohydrolase (EC:3.5.1.4); K01426 amidase [EC:3.5.1.4]"||" PF01425.16|Amidase; PB008969|Pfam-B_8969"||" IPR000120|Amidase; IPR020556|Amidase, conser…	GO:0003824,GO:0016879,GO:0016874,GO:0003674,GO:0016884,GO:0005575,GO:0005634,GO:0043226,GO:0043229,GO:0044424,GO:0005623,GO:0044464,GO:0005622,GO:0043231,GO:0043227	catalytic activity,ligase activity, forming carbon-nitrogen bonds,ligase activity,molecular_function,carbon-nitrogen ligase activity, with glutamine as amido-N-donor,cellular_component,nucleus,organelle,intracellular organelle,intracellular part,cell,cell part,intracellular,intracellular membrane-bounded organelle,membrane-bounded organelle	--	--
LNC_002538	XLOC_020232	-	A09:8758130-8761659	7.27676	40.0248	-2.45953	0.00575	0.0291167	lncRNA	co_expression	Gh_A06G1269	AT5G54770	thiazole biosynthetic enzyme, chloroplast (ARA6) (THI1) (THI4)||F6H7K5||THI42_VITVI Thiamine thiazole synthase 2, chloroplastic OS=Vitis vinifera GN=THI1-2 PE=2 SV=1||A9PEX2||A9PEX2_POPTR Thiamine thiazole synthase, chloroplastic OS=Populus trichocarpa GN=THI1 PE=2 SV=1||vvi:100265774||"GSVIVT00006912001; hypothetical protein LOC100265774 ; K03146 thiamine biosynthetic enzyme"|| PF01946.12|Thi4||…	GO:0003824,GO:0008152,GO:0044710,GO:0008150,GO:0016491,GO:0055114,GO:0071704,GO:0016740,GO:0044238,GO:0048037,GO:0000166,GO:1901265,GO:0036094,GO:0044237,GO:0016772,GO:0006629,GO:0016614,GO:0043168,GO:0043167,GO:0044255,GO:0008610,GO:0050662,GO:0016705,GO:1901363,GO:0097159,GO:0003674,GO:0009987,GO:0009058,GO:0042440,GO:0050660,GO:0043170,GO:1901362,GO:0006807,GO:1901576,GO:0044260,GO:0044271,GO:…	catalytic activity,metabolic process,single-organism metabolic process,biological_process,oxidoreductase activity,oxidation-reduction process,organic substance metabolic process,transferase activity,primary metabolic process,cofactor binding,nucleotide binding,nucleoside phosphate binding,small molecule binding,cellular metabolic process,transferase activity, transferring phosphorus-containing gr…	ath01100,ath00730	Metabolic pathways,Thiamine metabolism
LNC_002538	XLOC_020232	-	A09:8758130-8761659	7.27676	40.0248	-2.45953	0.00575	0.0291167	lncRNA	co_expression	Gh_D08G1410	AT1G01460	Phosphatidylinositol-4-phosphate 5-kinase, core||Q9LMN1||PI5KA_ARATH Phosphatidylinositol 4-phosphate 5-kinase 10 OS=Arabidopsis thaliana GN=PIP5K10 PE=2 SV=2||D7KQ71||D7KQ71_ARALL Phosphatidylinositol-4-phosphate 5-kinase family protein OS=Arabidopsis lyrata subsp. lyrata GN=ARALYDRAFT_311290 PE=4 SV=1||ath:AT1G01460||"ATPIPK11; 1-phosphatidylinositol-4-phosphate 5-kinase ; K00889 1-phosphatidyl…	GO:0003824,GO:0008152,GO:0044710,GO:0008150,GO:0006793,GO:0006796,GO:0016773,GO:0016301,GO:0071704,GO:0016740,GO:0044238,GO:0044237,GO:0016772,GO:0006629,GO:0044255,GO:0003674,GO:0009987,GO:0019637,GO:0046488,GO:0006650,GO:0006644,GO:0046486,GO:0016307	catalytic activity,metabolic process,single-organism metabolic process,biological_process,phosphorus metabolic process,phosphate-containing compound metabolic process,phosphotransferase activity, alcohol group as acceptor,kinase activity,organic substance metabolic process,transferase activity,primary metabolic process,cellular metabolic process,transferase activity, transferring phosphorus-conta…	ath01100,ath04144,ath00562,ath04070	Metabolic pathways,Endocytosis,Inositol phosphate metabolism,Phosphatidylinositol signaling system
LNC_002538	XLOC_020232	-	A09:8758130-8761659	7.27676	40.0248	-2.45953	0.00575	0.0291167	lncRNA	co_expression	Gh_A05G0185	AT4G29140	MATE efflux family protein||Q5RFD2||S47A1_PONAB Multidrug and toxin extrusion protein 1 OS=Pongo abelii GN=SLC47A1 PE=2 SV=1||B9RKH9||B9RKH9_RICCO Multidrug resistance pump, putative OS=Ricinus communis GN=RCOM_1049660 PE=4 SV=1|| PF01554.13|MatE|| IPR002528|Multi antimicrobial extrusion protein||" GO:0016020|membrane ; GO:0055085|transmembrane transport ; GO:0015238|drug transmembrane transporte…	GO:0008150,GO:0003674,GO:0009987,GO:0006855,GO:0015238,GO:0015893,GO:0090484,GO:0042493,GO:0005215,GO:0016020,GO:0006810,GO:0051234,GO:0022804,GO:0051179,GO:0042221,GO:0044765,GO:0015297,GO:0055085,GO:0015291,GO:0022857,GO:0050896,GO:0044699,GO:0005575,GO:0044763	biological_process,molecular_function,cellular process,drug transmembrane transport,drug transmembrane transporter activity,drug transport,drug transporter activity,response to drug,transporter activity,membrane,transport,establishment of localization,active transmembrane transporter activity,localization,response to chemical stimulus,single-organism transport,antiporter activity,transmembrane tr…	--	--
LNC_002538	XLOC_020232	-	A09:8758130-8761659	7.27676	40.0248	-2.45953	0.00575	0.0291167	lncRNA	co_expression	Gh_D01G1032	AT5G42900	cold regulated gene 27||B9R7B9||B9R7B9_RICCO Putative uncharacterized protein OS=Ricinus communis GN=RCOM_1590290 PE=4 SV=1	--	--	--	--
LNC_002538	XLOC_020232	-	A09:8758130-8761659	7.27676	40.0248	-2.45953	0.00575	0.0291167	lncRNA	co_expression	Gh_D07G1759	AT5G38430	Ribulose bisphosphate carboxylase (small chain) family protein||P31333||RBS_GOSHI Ribulose bisphosphate carboxylase small chain, chloroplastic OS=Gossypium hirsutum GN=RBCS PE=3 SV=2||K4HMF5||K4HMF5_GOSTO Ribulose bisphosphate carboxylase small chain OS=Gossypium tomentosum PE=3 SV=1||ath:AT5G38430||"ribulose bisphosphate carboxylase small chain 1B / RuBisCO small subunit 1B (RBCS-1B) (ATS1B) ; K…	--	--	ath01100,ath01200,ath00710,ath00630	Metabolic pathways,Carbon metabolism,Carbon fixation in photosynthetic organisms,Glyoxylate and dicarboxylate metabolism
LNC_002538	XLOC_020232	-	A09:8758130-8761659	7.27676	40.0248	-2.45953	0.00575	0.0291167	lncRNA	co_expression	Gh_Sca005193G02	AT4G33800	D7SXN4||D7SXN4_VITVI Putative uncharacterized protein OS=Vitis vinifera GN=VIT_03s0091g01090 PE=4 SV=1	GO:0016020,GO:0005575	membrane,cellular_component	--	--
LNC_002538	XLOC_020232	-	A09:8758130-8761659	7.27676	40.0248	-2.45953	0.00575	0.0291167	lncRNA	co_expression	Gh_D11G2375	AT5G63930	Leucine-rich repeat protein kinase family protein||Q8LFN2||Y3037_ARATH Probable inactive leucine-rich repeat receptor-like protein kinase At3g03770 OS=Arabidopsis thaliana GN=At3g03770 PE=2 SV=1||D7TL46||D7TL46_VITVI Putative uncharacterized protein OS=Vitis vinifera GN=VIT_08s0056g01290 PE=4 SV=1||ath:AT1G75820||"CLV1; CLV1 (CLAVATA 1); ATP binding / kinase/ protein serine/threonine kinase ; K00…	GO:0003824,GO:0008152,GO:0008150,GO:0016310,GO:0006468,GO:0006793,GO:0006796,GO:0006464,GO:0036211,GO:0004672,GO:0016773,GO:0043412,GO:0016301,GO:0071704,GO:0016740,GO:0044238,GO:0000166,GO:1901265,GO:0036094,GO:0044237,GO:0016772,GO:0043168,GO:0030554,GO:0005524,GO:0032559,GO:0043167,GO:0017076,GO:0035639,GO:0032553,GO:0001882,GO:0032555,GO:0001883,GO:0032549,GO:0032550,GO:0019538,GO:0044267,GO:…	catalytic activity,metabolic process,biological_process,phosphorylation,protein phosphorylation,phosphorus metabolic process,phosphate-containing compound metabolic process,cellular protein modification process,protein modification process,protein kinase activity,phosphotransferase activity, alcohol group as acceptor,macromolecule modification,kinase activity,organic substance metabolic process,t…	--	--
LNC_002538	XLOC_020232	-	A09:8758130-8761659	7.27676	40.0248	-2.45953	0.00575	0.0291167	lncRNA	co_expression	Gh_Sca048399G01	AT5G14310	carboxyesterase 16||Q8LED9||CXE16_ARATH Probable carboxylesterase 16 OS=Arabidopsis thaliana GN=CXE16 PE=2 SV=1||F6GX55||F6GX55_VITVI Putative uncharacterized protein OS=Vitis vinifera GN=VIT_14s0219g00020 PE=4 SV=1|| PB002473|Pfam-B_2473	--	--	--	--
LNC_002538	XLOC_020232	-	A09:8758130-8761659	7.27676	40.0248	-2.45953	0.00575	0.0291167	lncRNA	co_expression	Gh_A09G1562	AT5G63060	Sec14p-like phosphatidylinositol transfer family protein||Q9CWP6||MSPD2_MOUSE Motile sperm domain-containing protein 2 OS=Mus musculus GN=Mospd2 PE=1 SV=2||B9RAY5||B9RAY5_RICCO Transporter, putative OS=Ricinus communis GN=RCOM_1509780 PE=4 SV=1||uma:UM04979.1||"hypothetical protein; K01101 4-nitrophenyl phosphatase [EC:3.1.3.41]"|| PF00650.15|CRAL_TRIO|| IPR001251|CRAL-TRIO domain	--	--	--	--
LNC_002538	XLOC_020232	-	A09:8758130-8761659	7.27676	40.0248	-2.45953	0.00575	0.0291167	lncRNA	co_expression	Gh_D07G0887	AT4G27990	YGGT family protein||O78424||YCF19_GUITH Uncharacterized protein ycf19 OS=Guillardia theta GN=ycf19 PE=3 SV=1||R0H197||R0H197_9BRAS Uncharacterized protein OS=Capsella rubella GN=CARUB_v10005528mg PE=4 SV=1||osa:4331815||"Os03g0178200; hypothetical protein ; K02221 YggT family protein"|| PF02325.12|YGGT|| IPR003425|Uncharacterised protein family Ycf19|| GO:0016020|membrane	GO:0016020,GO:0005575	membrane,cellular_component	--	--
LNC_002538	XLOC_020232	-	A09:8758130-8761659	7.27676	40.0248	-2.45953	0.00575	0.0291167	lncRNA	co_expression	Gh_D06G1593	AT5G54770	thiazole biosynthetic enzyme, chloroplast (ARA6) (THI1) (THI4)||F6H7K5||THI42_VITVI Thiamine thiazole synthase 2, chloroplastic OS=Vitis vinifera GN=THI1-2 PE=2 SV=1||A9PEX2||A9PEX2_POPTR Thiamine thiazole synthase, chloroplastic OS=Populus trichocarpa GN=THI1 PE=2 SV=1||vvi:100265774||"GSVIVT00006912001; hypothetical protein LOC100265774 ; K03146 thiamine biosynthetic enzyme"|| PF01946.12|Thi4||…	GO:0003824,GO:0008152,GO:0044710,GO:0008150,GO:0016491,GO:0055114,GO:0071704,GO:0016740,GO:0044238,GO:0048037,GO:0000166,GO:1901265,GO:0036094,GO:0044237,GO:0016772,GO:0006629,GO:0016614,GO:0043168,GO:0043167,GO:0044255,GO:0008610,GO:0050662,GO:0016705,GO:1901363,GO:0097159,GO:0003674,GO:0009987,GO:0009058,GO:0042440,GO:0050660,GO:0043170,GO:1901362,GO:0006807,GO:1901576,GO:0044260,GO:0044271,GO:…	catalytic activity,metabolic process,single-organism metabolic process,biological_process,oxidoreductase activity,oxidation-reduction process,organic substance metabolic process,transferase activity,primary metabolic process,cofactor binding,nucleotide binding,nucleoside phosphate binding,small molecule binding,cellular metabolic process,transferase activity, transferring phosphorus-containing gr…	ath01100,ath00730	Metabolic pathways,Thiamine metabolism
LNC_002538	XLOC_020232	-	A09:8758130-8761659	7.27676	40.0248	-2.45953	0.00575	0.0291167	lncRNA	co_expression	Gh_D12G0282	--	M5VIL2||M5VIL2_PRUPE Uncharacterized protein (Fragment) OS=Prunus persica GN=PRUPE_ppa026157mg PE=4 SV=1|| PF14392.1|zf-CCHC_4||" IPR001878|Zinc finger, CCHC-type; IPR025836|Zinc knuckle CX2CX4HX4C"||" GO:0008270|zinc ion binding ; GO:0003676|nucleic acid binding "	--	--	--	--
LNC_002538	XLOC_020232	-	A09:8758130-8761659	7.27676	40.0248	-2.45953	0.00575	0.0291167	lncRNA	co_expression	Gh_D05G0763	AT2G21530	SMAD/FHA domain-containing protein ||Q40412||ABA2_NICPL Zeaxanthin epoxidase, chloroplastic OS=Nicotiana plumbaginifolia GN=ABA2 PE=1 SV=1||B9HQF5||B9HQF5_POPTR Predicted protein OS=Populus trichocarpa GN=POPTRDRAFT_821007 PE=4 SV=1|| PF00498.21|FHA|| IPR000253|Forkhead-associated (FHA) domain|| GO:0005515|protein binding	GO:0003674,GO:0005488,GO:0005515	molecular_function,binding,protein binding	--	--
LNC_002538	XLOC_020232	-	A09:8758130-8761659	7.27676	40.0248	-2.45953	0.00575	0.0291167	lncRNA	co_expression	Gh_D12G1030	AT1G01900	subtilase family protein||O65351||SUBL_ARATH Subtilisin-like protease OS=Arabidopsis thaliana GN=ARA12 PE=1 SV=1||F6I361||F6I361_VITVI Putative uncharacterized protein OS=Vitis vinifera GN=VIT_15s0048g01130 PE=4 SV=1||osa:4334194||"Os03g0761500; hypothetical protein ; K01342 subtilisin [EC:3.4.21.62]"||" PF02225.17|PA; PF05922.11|Inhibitor_I9; PF00082.17|Peptidase_S8; PB017721|Pfam-B_17721"||" IP…	GO:0003824,GO:0008152,GO:0008150,GO:0071704,GO:0044238,GO:0044237,GO:0019538,GO:0044267,GO:1901363,GO:0097159,GO:0003674,GO:0009987,GO:0009058,GO:0043170,GO:0004175,GO:1901576,GO:0044260,GO:0008236,GO:0017171,GO:0070011,GO:0043086,GO:0044092,GO:0004252,GO:0044249,GO:0008233,GO:0031369,GO:0006413,GO:0050790,GO:0005488,GO:0042802,GO:0065009,GO:0019222,GO:0003743,GO:0006508,GO:0008135,GO:0003723,GO:…	catalytic activity,metabolic process,biological_process,organic substance metabolic process,primary metabolic process,cellular metabolic process,protein metabolic process,cellular protein metabolic process,heterocyclic compound binding,organic cyclic compound binding,molecular_function,cellular process,biosynthetic process,macromolecule metabolic process,endopeptidase activity,organic substance b…	--	--
LNC_002538	XLOC_020232	-	A09:8758130-8761659	7.27676	40.0248	-2.45953	0.00575	0.0291167	lncRNA	co_expression	Gh_D10G1398	AT3G48270	cytochrome P450, family 71, subfamily A, polypeptide 26||P24465||C71A1_PERAE Cytochrome P450 71A1 OS=Persea americana GN=CYP71A1 PE=1 SV=2||B9IGU2||B9IGU2_POPTR Cytochrome P450 OS=Populus trichocarpa GN=CYP71AN3 PE=3 SV=1||ath:AT2G30770||"CYP71A13 (CYTOCHROME P450, FAMILY 71, SUBFAMILY A, POLYPEPTIDE 13); indoleacetaldoxime dehydratase/ oxygen binding ; K11868 cytochrome P450, family 71, subfamil…	GO:0003824,GO:0008152,GO:0044710,GO:0008150,GO:0016491,GO:0055114,GO:0043167,GO:0016705,GO:0020037,GO:0046906,GO:1901363,GO:0097159,GO:0003674,GO:0005506,GO:0043169,GO:0046872,GO:0005488,GO:0046914	catalytic activity,metabolic process,single-organism metabolic process,biological_process,oxidoreductase activity,oxidation-reduction process,ion binding,oxidoreductase activity, acting on paired donors, with incorporation or reduction of molecular oxygen,heme binding,tetrapyrrole binding,heterocyclic compound binding,organic cyclic compound binding,molecular_function,iron ion binding,cation bind…	--	--
LNC_002538	XLOC_020232	-	A09:8758130-8761659	7.27676	40.0248	-2.45953	0.00575	0.0291167	lncRNA	co_expression	Gh_A07G1253	AT4G00950	Protein of unknown function (DUF688)||Q9M160||Y4095_ARATH Uncharacterized protein At4g00950 OS=Arabidopsis thaliana GN=At4g00950 PE=2 SV=1||B9I8Z4||B9I8Z4_POPTR Predicted protein OS=Populus trichocarpa GN=POPTRDRAFT_824036 PE=4 SV=1||" PB010520|Pfam-B_10520; PF05097.7|DUF688"|| IPR007789|Protein of unknown function DUF688	--	--	--	--
LNC_002538	XLOC_020232	-	A09:8758130-8761659	7.27676	40.0248	-2.45953	0.00575	0.0291167	lncRNA	co_expression	Gh_D07G1529	AT1G04110	Subtilase family protein||O64495||SDD1_ARATH Subtilisin-like protease SDD1 OS=Arabidopsis thaliana GN=SDD1 PE=2 SV=1||B9SKL8||B9SKL8_RICCO Cucumisin, putative OS=Ricinus communis GN=RCOM_0542020 PE=4 SV=1||osa:4334194||"Os03g0761500; hypothetical protein ; K01342 subtilisin [EC:3.4.21.62]"||" PF02225.17|PA; PF05922.11|Inhibitor_I9; PF00082.17|Peptidase_S8; PB017721|Pfam-B_17721"||" IPR000209|Pept…	GO:0003824,GO:0008152,GO:0008150,GO:0071704,GO:0044238,GO:0019538,GO:0003674,GO:0043170,GO:0004175,GO:0008236,GO:0017171,GO:0070011,GO:0043086,GO:0044092,GO:0004252,GO:0008233,GO:0050790,GO:0005488,GO:0042802,GO:0065009,GO:0019222,GO:0006508,GO:0016787,GO:0050789,GO:0065007,GO:0005515	catalytic activity,metabolic process,biological_process,organic substance metabolic process,primary metabolic process,protein metabolic process,molecular_function,macromolecule metabolic process,endopeptidase activity,serine-type peptidase activity,serine hydrolase activity,peptidase activity, acting on L-amino acid peptides,negative regulation of catalytic activity,negative regulation of molecul…	--	--
LNC_002538	XLOC_020232	-	A09:8758130-8761659	7.27676	40.0248	-2.45953	0.00575	0.0291167	lncRNA	co_expression	Gh_D11G3012	AT1G09130	ATP-dependent caseinolytic (Clp) protease/crotonase family protein||Q8L770||CLPR3_ARATH ATP-dependent Clp protease proteolytic subunit-related protein 3, chloroplastic OS=Arabidopsis thaliana GN=CLPR3 PE=1 SV=1||F4HZE0||F4HZE0_ARATH ATP-dependent Clp protease proteolytic subunit OS=Arabidopsis thaliana GN=AT1G09130 PE=2 SV=1||ppp:PHYPADRAFT_118087||"hypothetical protein ; K01358 ATP-dependent Clp…	--	--	--	--
LNC_002538	XLOC_020232	-	A09:8758130-8761659	7.27676	40.0248	-2.45953	0.00575	0.0291167	lncRNA	co_expression	Gh_A01G0183	AT1G04420	NAD(P)-linked oxidoreductase superfamily protein||P0A9T5||TAS_SHIFL Protein tas OS=Shigella flexneri GN=tas PE=3 SV=1||B9T5E8||B9T5E8_RICCO Oxidoreductase, putative OS=Ricinus communis GN=RCOM_0400480 PE=4 SV=1||afm:AFUA_7G04850||"aldo-keto reductase (EC:1.1.1.-); K00100"|| PF00248.16|Aldo_ket_red||" IPR001395|Aldo/keto reductase; IPR020471|Aldo/keto reductase subgroup; IPR023210|NADP-dependent o…	--	--	--	--
LNC_002538	XLOC_020232	-	A09:8758130-8761659	7.27676	40.0248	-2.45953	0.00575	0.0291167	lncRNA	co_expression	Gh_A04G0956	AT3G09580	FAD/NAD(P)-binding oxidoreductase family protein||Q556K3||AOFB_DICDI Probable flavin-containing monoamine oxidase B OS=Dictyostelium discoideum GN=maoB-1 PE=3 SV=1||B9RNM3||B9RNM3_RICCO Amine oxidase, putative OS=Ricinus communis GN=RCOM_0918760 PE=4 SV=1||ppp:PHYPADRAFT_123617||"hypothetical protein ; K00231 protoporphyrinogen oxidase [EC:1.3.3.4]"|| PF01593.19|Amino_oxidase|| IPR002937|Amine ox…	GO:0003824,GO:0008152,GO:0044710,GO:0008150,GO:0016491,GO:0055114,GO:0071704,GO:0044238,GO:0048037,GO:0000166,GO:1901265,GO:0036094,GO:0044237,GO:0006629,GO:0043168,GO:0043167,GO:0044255,GO:0008610,GO:0050662,GO:0016705,GO:1901363,GO:0097159,GO:0003674,GO:0009987,GO:0009058,GO:0042440,GO:0050660,GO:0043170,GO:0006807,GO:1901576,GO:0044260,GO:0044249,GO:0046148,GO:0006720,GO:0008299,GO:0006721,GO:…	catalytic activity,metabolic process,single-organism metabolic process,biological_process,oxidoreductase activity,oxidation-reduction process,organic substance metabolic process,primary metabolic process,cofactor binding,nucleotide binding,nucleoside phosphate binding,small molecule binding,cellular metabolic process,lipid metabolic process,anion binding,ion binding,cellular lipid metabolic proce…	--	--
LNC_004335	XLOC_034571	-	D01:11039715-11040763	0.432232	2.27895	-2.39849	0.00015	0.00136294	lncRNA	co_location	Gh_D01G0766	AT3G44730	kinesin-like protein 1||O81635||ATK4_ARATH Kinesin-4 OS=Arabidopsis thaliana GN=ATK4 PE=1 SV=2||B9N5N8||B9N5N8_POPTR Predicted protein OS=Populus trichocarpa GN=POPTRDRAFT_828145 PE=3 SV=1||nve:NEMVE_v1g161891||"hypothetical protein ; K10406 kinesin family member C2/C3"||" PF00307.26|CH; PF00225.18|Kinesin"||" IPR001715|Calponin homology domain; IPR001752|Kinesin, motor domain; IPR027640|Kinesin-…	GO:0003824,GO:0008152,GO:0008150,GO:0000166,GO:1901265,GO:0036094,GO:0044237,GO:0043168,GO:0030554,GO:0005524,GO:0032559,GO:0043167,GO:0017076,GO:0035639,GO:0032553,GO:0001882,GO:0032555,GO:0001883,GO:0032549,GO:0032550,GO:1901363,GO:0097159,GO:0003674,GO:0009987,GO:0015979,GO:0005488,GO:0007017,GO:0015631,GO:0008092,GO:0016787,GO:0008017,GO:0007018,GO:0003777,GO:0003774,GO:0016818,GO:0006928,GO:…	catalytic activity,metabolic process,biological_process,nucleotide binding,nucleoside phosphate binding,small molecule binding,cellular metabolic process,anion binding,adenyl nucleotide binding,ATP binding,adenyl ribonucleotide binding,ion binding,purine nucleotide binding,purine ribonucleoside triphosphate binding,ribonucleotide binding,nucleoside binding,purine ribonucleotide binding,purine nuc…	--	--
LNC_004335	XLOC_034571	-	D01:11039715-11040763	0.432232	2.27895	-2.39849	0.00015	0.00136294	lncRNA	co_location	Gh_D01G0767	AT4G26510	uridine kinase-like 4||Q8VYB2||UKL3_ARATH Uridine kinase-like protein 3 OS=Arabidopsis thaliana GN=UKL3 PE=2 SV=1||M5W4F6||M5W4F6_PRUPE Uncharacterized protein OS=Prunus persica GN=PRUPE_ppa005044mg PE=4 SV=1||pop:POPTR_783401||"hypothetical protein ; K00876 uridine kinase [EC:2.7.1.48]"||" PF14681.1|UPRTase; PF00485.13|PRK"||" IPR000764|Uridine kinase; IPR006083|Phosphoribulokinase/uridine kinas…	GO:0008150,GO:0051186,GO:0009058,GO:0006732,GO:0051188,GO:0006810,GO:0051234,GO:0043167,GO:0051179,GO:1901576,GO:0044249,GO:0043168,GO:0009108,GO:0044238,GO:0015937,GO:0033866,GO:0034030,GO:0034033,GO:1901564,GO:0009987,GO:0033865,GO:0033875,GO:0034032,GO:0015936,GO:0071704,GO:0034641,GO:1901362,GO:0005488,GO:0005524,GO:0008152,GO:0018130,GO:0032559,GO:1901360,GO:0000166,GO:1901265,GO:0006725,GO:…	biological_process,cofactor metabolic process,biosynthetic process,coenzyme metabolic process,cofactor biosynthetic process,transport,establishment of localization,ion binding,localization,organic substance biosynthetic process,cellular biosynthetic process,anion binding,coenzyme biosynthetic process,primary metabolic process,coenzyme A biosynthetic process,nucleoside bisphosphate biosynthetic pr…	ath00240,ath01100	Pyrimidine metabolism,Metabolic pathways
LNC_004335	XLOC_034571	-	D01:11039715-11040763	0.432232	2.27895	-2.39849	0.00015	0.00136294	lncRNA	co_location	Gh_D01G0765	AT3G44730	kinesin-like protein 1||O81635||ATK4_ARATH Kinesin-4 OS=Arabidopsis thaliana GN=ATK4 PE=1 SV=2||B9N5N8||B9N5N8_POPTR Predicted protein OS=Populus trichocarpa GN=POPTRDRAFT_828145 PE=3 SV=1||nve:NEMVE_v1g161891||"hypothetical protein ; K10406 kinesin family member C2/C3"||" PF14392.1|zf-CCHC_4; PF00307.26|CH; PF14111.1|DUF4283; PF00225.18|Kinesin"||" IPR001715|Calponin homology domain; IPR001752|K…	GO:0003824,GO:0008150,GO:0000166,GO:1901265,GO:0036094,GO:0043168,GO:0030554,GO:0005524,GO:0032559,GO:0043167,GO:0017076,GO:0035639,GO:0032553,GO:0001882,GO:0032555,GO:0001883,GO:0032549,GO:0032550,GO:1901363,GO:0097159,GO:0003674,GO:0009987,GO:0005488,GO:0007017,GO:0015631,GO:0008092,GO:0016787,GO:0008017,GO:0007018,GO:0003777,GO:0003774,GO:0016818,GO:0006928,GO:0016462,GO:0016817,GO:0017111,GO:…	catalytic activity,biological_process,nucleotide binding,nucleoside phosphate binding,small molecule binding,anion binding,adenyl nucleotide binding,ATP binding,adenyl ribonucleotide binding,ion binding,purine nucleotide binding,purine ribonucleoside triphosphate binding,ribonucleotide binding,nucleoside binding,purine ribonucleotide binding,purine nucleoside binding,ribonucleoside binding,purine…	--	--
LNC_004335	XLOC_034571	-	D01:11039715-11040763	0.432232	2.27895	-2.39849	0.00015	0.00136294	lncRNA	co_location	Gh_D01G0768	AT1G55760	BTB/POZ domain-containing protein||Q680K8||Y1576_ARATH BTB/POZ domain-containing protein At1g55760 OS=Arabidopsis thaliana GN=At1g55760 PE=2 SV=1||M1T564||M1T564_9ROSI BTB/POZ domain-containing protein OS=Dimocarpus longan PE=2 SV=1||cel:ZK858.4||"mel-26; Maternal Effect Lethal ; K03876 BTB domain ubiquitin protein ligase cofactor"|| PF00651.26|BTB||" IPR000210|BTB/POZ-like; IPR013069|BTB/POZ"|| …	GO:0005515,GO:0005488,GO:0003674	protein binding,binding,molecular_function	--	--
LNC_004335	XLOC_034571	-	D01:11039715-11040763	0.432232	2.27895	-2.39849	0.00015	0.00136294	lncRNA	co_location	Gh_D01G0769	AT1G62390	Octicosapeptide/Phox/Bem1p (PB1) domain-containing protein / tetratricopeptide repeat (TPR)-containing protein||Q91Z38||TTC1_MOUSE Tetratricopeptide repeat protein 1 OS=Mus musculus GN=Ttc1 PE=2 SV=1||B9HZH5||B9HZH5_POPTR Predicted protein OS=Populus trichocarpa GN=POPTRDRAFT_568163 PE=4 SV=1||" PF00564.19|PB1; PB014452|Pfam-B_14452"||" IPR000270|Phox/Bem1p; IPR013026|Tetratricopeptide repeat-con…	GO:0003674,GO:0005488,GO:0005515	molecular_function,binding,protein binding	--	--
LNC_004335	XLOC_034571	-	D01:11039715-11040763	0.432232	2.27895	-2.39849	0.00015	0.00136294	lncRNA	co_location	Gh_D01G0771	AT4G26470	Calcium-binding EF-hand family protein||Q52K82||CML21_ARATH Probable calcium-binding protein CML21 OS=Arabidopsis thaliana GN=CML21 PE=2 SV=1||B9T3W8||B9T3W8_RICCO Troponin C, skeletal muscle, putative OS=Ricinus communis GN=RCOM_0169840 PE=4 SV=1||osa:4327560||"Os01g0808400; hypothetical protein ; K00924"||" PF13499.1|EF-hand_7; PF13833.1|EF-hand_8"||" IPR002048|EF-hand domain; IPR011992|EF-hand…	GO:0008152,GO:0008150,GO:0071704,GO:0044238,GO:0044237,GO:0043167,GO:0005509,GO:0003674,GO:0009987,GO:0043170,GO:0043169,GO:0046872,GO:0048610,GO:0006807,GO:0022414,GO:0044260,GO:0007283,GO:0048232,GO:1901360,GO:0007129,GO:0007130,GO:0070192,GO:0070193,GO:0000003,GO:0031012,GO:0005488,GO:0034641,GO:0006725,GO:0005576,GO:0046483,GO:0005578,GO:0007127,GO:0007154,GO:0007276,GO:0032504,GO:0048609,GO:…	metabolic process,biological_process,organic substance metabolic process,primary metabolic process,cellular metabolic process,ion binding,calcium ion binding,molecular_function,cellular process,macromolecule metabolic process,cation binding,metal ion binding,cellular process involved in reproduction,nitrogen compound metabolic process,reproductive process,cellular macromolecule metabolic process,…	ath04626	Plant-pathogen interaction
LNC_004335	XLOC_034571	-	D01:11039715-11040763	0.432232	2.27895	-2.39849	0.00015	0.00136294	lncRNA	co_location	Gh_D01G0770	AT1G55730	cation exchanger 5||Q8L783||CAX5_ARATH Vacuolar cation/proton exchanger 5 OS=Arabidopsis thaliana GN=CAX5 PE=2 SV=1||B9GHI3||B9GHI3_POPTR Ca2+ antiporter/cation exchanger (Fragment) OS=Populus trichocarpa GN=POPTRDRAFT_177604 PE=4 SV=1||vvi:100244138||"hypothetical protein LOC100244138 ; K07300 Ca2+:H+ antiporter"||" PF01699.19|Na_Ca_ex; PB018202|Pfam-B_18202"|| IPR004837|Sodium/calcium exchanger…	GO:0008150,GO:0044425,GO:0016021,GO:0031224,GO:0005575,GO:0016020,GO:0006810,GO:0051234,GO:0051179,GO:0044763,GO:0009987,GO:0044699,GO:0044765,GO:0055085	biological_process,membrane part,integral to membrane,intrinsic to membrane,cellular_component,membrane,transport,establishment of localization,localization,single-organism cellular process,cellular process,single-organism process,single-organism transport,transmembrane transport	--	--
LNC_004335	XLOC_034571	-	D01:11039715-11040763	0.432232	2.27895	-2.39849	0.00015	0.00136294	lncRNA	co_expression	Gh_A02G1471	AT4G37470	alpha/beta-Hydrolases superfamily protein||Q10J20||D14L_ORYSJ Probable esterase D14L OS=Oryza sativa subsp. japonica GN=D14L PE=2 SV=1||A5B7C0||A5B7C0_VITVI Putative uncharacterized protein OS=Vitis vinifera GN=VIT_07s0129g00530 PE=4 SV=1||afm:AFUA_2G02920||"alpha/beta hydrolase (EC:3.-.-.-); K01567"|| PF12697.2|Abhydrolase_6	GO:0005576,GO:0005575	extracellular region,cellular_component	--	--
LNC_004335	XLOC_034571	-	D01:11039715-11040763	0.432232	2.27895	-2.39849	0.00015	0.00136294	lncRNA	co_expression	Gh_D13G0208	AT5G03520	RAB GTPase homolog 8C||P28186||RAE1C_ARATH Ras-related protein RABE1c OS=Arabidopsis thaliana GN=RABE1C PE=1 SV=1||G7IBN6||G7IBN6_MEDTR Ras-like protein OS=Medicago truncatula GN=MTR_1g068740 PE=3 SV=1||ath:AT5G59840||"Ras-related GTP-binding family protein ; K07976 Rab family, other"|| PF00071.17|Ras||" IPR001806|Small GTPase superfamily; IPR002041|Ran GTPase; IPR003578|Small GTPase superfamily,…	GO:0008152,GO:0044237,GO:0003824,GO:0071704,GO:0036094,GO:0000166,GO:1901265,GO:0043167,GO:0043168,GO:0005524,GO:0030554,GO:0017076,GO:0008150,GO:0032559,GO:0035639,GO:0032553,GO:0032555,GO:0001883,GO:0032549,GO:0032550,GO:1901363,GO:0001882,GO:0097159,GO:1901564,GO:0003674,GO:0005488,GO:0009987,GO:0006807,GO:0034641,GO:0003924,GO:0019001,GO:0044106,GO:0032561,GO:0006576,GO:0009308,GO:0005525,GO:…	metabolic process,cellular metabolic process,catalytic activity,organic substance metabolic process,small molecule binding,nucleotide binding,nucleoside phosphate binding,ion binding,anion binding,ATP binding,adenyl nucleotide binding,purine nucleotide binding,biological_process,adenyl ribonucleotide binding,purine ribonucleoside triphosphate binding,ribonucleotide binding,purine ribonucleotide b…	--	--
LNC_004335	XLOC_034571	-	D01:11039715-11040763	0.432232	2.27895	-2.39849	0.00015	0.00136294	lncRNA	co_expression	Gh_D01G0474	AT3G15353	metallothionein 3||Q96386||MT3_CARPA Metallothionein-like protein type 3 OS=Carica papaya PE=3 SV=1||I1SN86||I1SN86_HEVBR Metallothionein 3-like protein OS=Hevea brasiliensis GN=MT3L PE=4 SV=1|| PB007805|Pfam-B_7805	GO:0046872,GO:0043169,GO:0003674,GO:0043167,GO:0005488	metal ion binding,cation binding,molecular_function,ion binding,binding	--	--
LNC_004335	XLOC_034571	-	D01:11039715-11040763	0.432232	2.27895	-2.39849	0.00015	0.00136294	lncRNA	co_expression	Gh_D04G1556	AT3G18870	Mitochondrial transcription termination factor family protein||B9RZC8||B9RZC8_RICCO Putative uncharacterized protein OS=Ricinus communis GN=RCOM_0938160 PE=4 SV=1|| PF02536.9|mTERF|| IPR003690|Mitochodrial transcription termination factor-related	--	--	--	--
LNC_000307	XLOC_002029	-	A01:75985545-75989910	0.189951	0.928284	-2.28894	5e-05	0.000508216	lncRNA	co_location	Gh_A01G1277	AT1G27310	nuclear transport factor 2A||Q9C7F5||NTF2_ARATH Nuclear transport factor 2 OS=Arabidopsis thaliana GN=NTF2 PE=2 SV=1||A5BM29||A5BM29_VITVI Putative uncharacterized protein OS=Vitis vinifera GN=VIT_01s0010g03790 PE=4 SV=1|| PF02136.15|NTF2||" IPR002075|Nuclear transport factor 2; IPR018222|Nuclear transport factor 2, Eukaryote"||" GO:0006810|transport ; GO:0005622|intracellular "	GO:0008150,GO:0005575,GO:0006810,GO:0051234,GO:0005623,GO:0044464,GO:0051179,GO:0005622	biological_process,cellular_component,transport,establishment of localization,cell,cell part,localization,intracellular	--	--
LNC_000307	XLOC_002029	-	A01:75985545-75989910	0.189951	0.928284	-2.28894	5e-05	0.000508216	lncRNA	co_expression	Gh_A02G1419	AT5G07280	Leucine-rich repeat transmembrane protein kinase||C0LGX3||HSL2_ARATH LRR receptor-like serine/threonine-protein kinase HSL2 OS=Arabidopsis thaliana GN=HSL2 PE=2 SV=1||D9IAP8||D9IAP8_GOSHI Receptor kinase OS=Gossypium hirsutum GN=grlk5 PE=2 SV=1||ath:AT1G28440||"HSL1; HSL1 (HAESA-LIKE 1); ATP binding / kinase/ protein serine/threonine kinase ; K00924"||" PB012106|Pfam-B_12106; PB011516|Pfam-B_1151…	GO:0008152,GO:0008150,GO:0003824,GO:0071704,GO:0044237,GO:0044238,GO:0003674,GO:0043167,GO:0009987,GO:0016740,GO:0036094,GO:0000166,GO:1901265,GO:0043170,GO:0006796,GO:0006793,GO:0043168,GO:0016301,GO:0019538,GO:0097159,GO:1901363,GO:0044260,GO:0016310,GO:0006468,GO:0016773,GO:0006464,GO:0036211,GO:0043412,GO:0005488,GO:0004672,GO:0044267,GO:0016772,GO:0030554,GO:0005524,GO:0017076,GO:0032553,GO:…	metabolic process,biological_process,catalytic activity,organic substance metabolic process,cellular metabolic process,primary metabolic process,molecular_function,ion binding,cellular process,transferase activity,small molecule binding,nucleotide binding,nucleoside phosphate binding,macromolecule metabolic process,phosphate-containing compound metabolic process,phosphorus metabolic process,anion…	--	--
LNC_000307	XLOC_002029	-	A01:75985545-75989910	0.189951	0.928284	-2.28894	5e-05	0.000508216	lncRNA	co_expression	Gh_A10G0683	AT5G20030	Plant Tudor-like RNA-binding protein||E6NUD7||E6NUD7_9ROSI JHL25H03.10 protein OS=Jatropha curcas GN=JHL25H03.10 PE=4 SV=1||" PF03735.9|ENT; PF05641.7|Agenet"||" IPR005491|EMSY N-terminal; IPR008395|Agenet-like domain; IPR014002|Tudor-like, plant"	--	--	--	--
LNC_000307	XLOC_002029	-	A01:75985545-75989910	0.189951	0.928284	-2.28894	5e-05	0.000508216	lncRNA	co_expression	Gh_D09G2421	AT2G30400	ovate family protein 2||I1N3A2||I1N3A2_SOYBN Uncharacterized protein OS=Glycine max PE=4 SV=2||" PF04844.8|Ovate; PF13724.1|DNA_binding_2"||" IPR006458|Ovate protein family, C-terminal; IPR025830|DNA-binding domain, ovate family-like"|| GO:0003677|DNA binding	GO:1901363,GO:0097159,GO:0003674,GO:0005488,GO:0003677,GO:0003676	heterocyclic compound binding,organic cyclic compound binding,molecular_function,binding,DNA binding,nucleic acid binding	--	--
LNC_003590	XLOC_028284	-	A11:71644982-71645860	28.0479	121.946	-2.12028	5e-05	0.000508216	lncRNA	co_location	Gh_A11G2155	AT2G03090	expansin A15||O80622||EXP15_ARATH Expansin-A15 OS=Arabidopsis thaliana GN=EXPA15 PE=2 SV=2||B9SHI9||B9SHI9_RICCO Alpha-expansin 15, putative OS=Ricinus communis GN=RCOM_1122060 PE=3 SV=1||" PF03330.13|DPBB_1; PF01357.16|Pollen_allerg_1"||" IPR002963|Expansin; IPR007112|Expansin/pollen allergen, DPBB domain; IPR007117|Expansin, cellulose-binding-like domain; IPR007118|Expansin/Lol pI; IPR009009|Rl…	--	--	--	--
LNC_003590	XLOC_028284	-	A11:71644982-71645860	28.0479	121.946	-2.12028	5e-05	0.000508216	lncRNA	co_location	Gh_A11G2154	AT3G23980	BLISTER||A5YVF1||SGS3_SOLLC Protein SUPPRESSOR OF GENE SILENCING 3 OS=Solanum lycopersicum GN=SGS3 PE=1 SV=1||A5ANH9||A5ANH9_VITVI Putative uncharacterized protein OS=Vitis vinifera GN=VITISV_043511 PE=4 SV=1	--	--	--	--
LNC_003590	XLOC_028284	-	A11:71644982-71645860	28.0479	121.946	-2.12028	5e-05	0.000508216	lncRNA	co_location	Gh_A11G2157	AT5G02070	Protein kinase family protein||Q9LZM4||WAKLQ_ARATH Wall-associated receptor kinase-like 20 OS=Arabidopsis thaliana GN=WAKL20 PE=2 SV=1||B9S095||B9S095_RICCO Serine-threonine protein kinase, plant-type, putative OS=Ricinus communis GN=RCOM_1351700 PE=3 SV=1||ath:AT3G59420||"ACR4; ACR4 (ARABIDOPSIS CRINKLY4); kinase ; K00924"||" PF00069.20|Pkinase; PF13947.1|GUB_WAK_bind; PB003458|Pfam-B_3458"||" I…	GO:0008150,GO:0043167,GO:0043168,GO:0044238,GO:0009987,GO:0071704,GO:0019538,GO:0005488,GO:0005524,GO:0008152,GO:0032559,GO:0000166,GO:1901265,GO:0030554,GO:0036094,GO:0043170,GO:0044260,GO:0003824,GO:0044237,GO:0035639,GO:0032553,GO:1901363,GO:0097159,GO:0044267,GO:0004672,GO:0001883,GO:0032549,GO:0032550,GO:0006468,GO:0016773,GO:0032555,GO:0003674,GO:0030246,GO:0001882,GO:0006793,GO:0016301,GO:…	biological_process,ion binding,anion binding,primary metabolic process,cellular process,organic substance metabolic process,protein metabolic process,binding,ATP binding,metabolic process,adenyl ribonucleotide binding,nucleotide binding,nucleoside phosphate binding,adenyl nucleotide binding,small molecule binding,macromolecule metabolic process,cellular macromolecule metabolic process,catalytic a…	--	--
LNC_003590	XLOC_028284	-	A11:71644982-71645860	28.0479	121.946	-2.12028	5e-05	0.000508216	lncRNA	co_location	Gh_A11G2156	AT5G18260	RING/U-box superfamily protein||B9SHJ0||B9SHJ0_RICCO Ubiquitin-protein ligase, putative OS=Ricinus communis GN=RCOM_1122070 PE=4 SV=1|| IPR001841|Zinc finger, RING-type||" GO:0005515|protein binding ; GO:0008270|zinc ion binding "	GO:0008270,GO:0046914,GO:0046872,GO:0043169,GO:0043167,GO:0005515,GO:0005488,GO:0003674	zinc ion binding,transition metal ion binding,metal ion binding,cation binding,ion binding,protein binding,binding,molecular_function	--	--
LNC_003590	XLOC_028284	-	A11:71644982-71645860	28.0479	121.946	-2.12028	5e-05	0.000508216	lncRNA	co_location	Gh_A11G2151	--	--	GO:0008150,GO:0097159,GO:1901363,GO:0009987,GO:0005488,GO:0003674,GO:0051704,GO:0019058,GO:0044419,GO:0044403,GO:0016032,GO:0044764,GO:0003676	biological_process,organic cyclic compound binding,heterocyclic compound binding,cellular process,binding,molecular_function,multi-organism process,viral infectious cycle,interspecies interaction between organisms,symbiosis, encompassing mutualism through parasitism,viral process,multi-organism cellular process,nucleic acid binding	--	--
LNC_003590	XLOC_028284	-	A11:71644982-71645860	28.0479	121.946	-2.12028	5e-05	0.000508216	lncRNA	co_location	Gh_A11G2150	--	Q6WAY3||Q6WAY3_PEA Gag/pol polyprotein OS=Pisum sativum PE=4 SV=1|| PB000056|Pfam-B_56	GO:0003676,GO:0005488,GO:1901363,GO:0097159,GO:0003674	nucleic acid binding,binding,heterocyclic compound binding,organic cyclic compound binding,molecular_function	--	--
LNC_003590	XLOC_028284	-	A11:71644982-71645860	28.0479	121.946	-2.12028	5e-05	0.000508216	lncRNA	co_location	Gh_A11G2153	AT3G21000	Gag-Pol-related retrotransposon family protein||A5ANX8||A5ANX8_VITVI Putative uncharacterized protein OS=Vitis vinifera GN=VITISV_037360 PE=4 SV=1||" PF14223.1|UBN2; PF13961.1|DUF4219"|| IPR025314|Domain of unknown function DUF4219	GO:0008150,GO:0005198,GO:0005575,GO:0016020,GO:0005272,GO:0006810,GO:0051234,GO:0051179,GO:0015081,GO:0044423,GO:0044699,GO:0019012,GO:0044765,GO:0006814,GO:0015672,GO:0005215,GO:0015267,GO:0022803,GO:0005216,GO:0022838,GO:0019031,GO:0036338,GO:0022857,GO:0003674,GO:0030001,GO:0006811,GO:0006812,GO:0005261,GO:0046873,GO:0015077,GO:0022892,GO:0022890,GO:0022891,GO:0015075,GO:0008324	biological_process,structural molecule activity,cellular_component,membrane,sodium channel activity,transport,establishment of localization,localization,sodium ion transmembrane transporter activity,virion part,single-organism process,virion,single-organism transport,sodium ion transport,monovalent inorganic cation transport,transporter activity,channel activity,passive transmembrane transporter …	--	--
LNC_003590	XLOC_028284	-	A11:71644982-71645860	28.0479	121.946	-2.12028	5e-05	0.000508216	lncRNA	co_location	Gh_A11G2152	--	--	GO:0008150,GO:0009987,GO:0019058,GO:0044403,GO:0044419,GO:0016032,GO:0044764,GO:0051704	biological_process,cellular process,viral infectious cycle,symbiosis, encompassing mutualism through parasitism,interspecies interaction between organisms,viral process,multi-organism cellular process,multi-organism process	--	--
LNC_000377	XLOC_002741	-	A02:7486573-7488144	1.42087	6.10088	-2.10225	5e-05	0.000508216	lncRNA	co_location	Gh_A02G0508	AT1G24020	MLP-like protein 423||O50001||PRU1_PRUAR Major allergen Pru ar 1 OS=Prunus armeniaca PE=1 SV=1||D7SY82||D7SY82_VITVI Putative uncharacterized protein OS=Vitis vinifera GN=VIT_05s0077g01650 PE=3 SV=1|| PF00407.14|Bet_v_1||" IPR000916|Bet v I domain; IPR024949|Bet v I type allergen"||" GO:0006952|defense response ; GO:0009607|response to biotic stimulus "	GO:0009607,GO:0006952,GO:0008150,GO:0006950,GO:0050896	response to biotic stimulus,defense response,biological_process,response to stress,response to stimulus	--	--
LNC_000377	XLOC_002741	-	A02:7486573-7488144	1.42087	6.10088	-2.10225	5e-05	0.000508216	lncRNA	co_location	Gh_A02G0509	AT1G24020	MLP-like protein 423||O50001||PRU1_PRUAR Major allergen Pru ar 1 OS=Prunus armeniaca PE=1 SV=1||G8DRW1||G8DRW1_GOSBA VdI2 OS=Gossypium barbadense PE=2 SV=1|| PF00407.14|Bet_v_1||" IPR000916|Bet v I domain; IPR024949|Bet v I type allergen"||" GO:0006952|defense response ; GO:0009607|response to biotic stimulus "	GO:0008150,GO:0006950,GO:0006952,GO:0009607,GO:0050896	biological_process,response to stress,defense response,response to biotic stimulus,response to stimulus	--	--
LNC_000377	XLOC_002741	-	A02:7486573-7488144	1.42087	6.10088	-2.10225	5e-05	0.000508216	lncRNA	co_location	Gh_A02G0513	AT4G16120	COBRA-like protein-7 precursor||Q8GZ17||COBL7_ARATH COBRA-like protein 7 OS=Arabidopsis thaliana GN=COBL7 PE=1 SV=2||A9PEE4||A9PEE4_POPTR Predicted protein OS=Populus trichocarpa GN=POPTRDRAFT_821674 PE=2 SV=1||" PB000893|Pfam-B_893; PB009192|Pfam-B_9192; PF04833.10|COBRA"|| IPR006918|COBRA, plant||" GO:0010215|cellulose microfibril organization; GO:0031225|anchored to membrane; GO:0016049|cell g…	GO:0008152,GO:0008150,GO:0003824,GO:0005975,GO:0004553,GO:0071704,GO:0016798,GO:0044238,GO:0003674,GO:0071554,GO:0030246,GO:0009664,GO:0071669,GO:0009987,GO:0042546,GO:0071555,GO:0040007,GO:0009832,GO:0010215,GO:0070726,GO:0071668,GO:0016020,GO:0045229,GO:0030198,GO:0043062,GO:0016049,GO:0031225,GO:0071840,GO:0016787,GO:0044085,GO:0022607,GO:0044425,GO:0016043,GO:0005575,GO:0031224,GO:0005488,GO:…	metabolic process,biological_process,catalytic activity,carbohydrate metabolic process,hydrolase activity, hydrolyzing O-glycosyl compounds,organic substance metabolic process,hydrolase activity, acting on glycosyl bonds,primary metabolic process,molecular_function,cell wall organization or biogenesis,carbohydrate binding,plant-type cell wall organization,plant-type cell wall organization or biog…	--	--
LNC_000377	XLOC_002741	-	A02:7486573-7488144	1.42087	6.10088	-2.10225	5e-05	0.000508216	lncRNA	co_location	Gh_A02G0512	AT5G49230	Drought-responsive family protein||Q8VXU6||DI194_ARATH Protein DEHYDRATION-INDUCED 19 homolog 4 OS=Arabidopsis thaliana GN=DI19-4 PE=1 SV=1||B9HX91||B9HX91_POPTR Predicted protein OS=Populus trichocarpa GN=POPTRDRAFT_833345 PE=4 SV=1||" PF05605.7|zf-Di19; PF14571.1|Di19_C"||" IPR008598|Drought induced 19 protein-like, zinc-binding domain; IPR027935|Protein dehydration-induced 19, C-terminal"	--	--	--	--
LNC_000377	XLOC_002741	-	A02:7486573-7488144	1.42087	6.10088	-2.10225	5e-05	0.000508216	lncRNA	co_location	Gh_A02G0511	AT1G24020	MLP-like protein 423||O50001||PRU1_PRUAR Major allergen Pru ar 1 OS=Prunus armeniaca PE=1 SV=1||A5C113||A5C113_VITVI Putative uncharacterized protein OS=Vitis vinifera GN=VITISV_025732 PE=3 SV=1|| PF00407.14|Bet_v_1||" IPR000916|Bet v I domain; IPR024949|Bet v I type allergen"||" GO:0006952|defense response ; GO:0009607|response to biotic stimulus "	GO:0009607,GO:0006952,GO:0008150,GO:0006950,GO:0050896	response to biotic stimulus,defense response,biological_process,response to stress,response to stimulus	--	--
LNC_000377	XLOC_002741	-	A02:7486573-7488144	1.42087	6.10088	-2.10225	5e-05	0.000508216	lncRNA	co_location	Gh_A02G0510	AT1G24020	MLP-like protein 423||O50001||PRU1_PRUAR Major allergen Pru ar 1 OS=Prunus armeniaca PE=1 SV=1||A5C113||A5C113_VITVI Putative uncharacterized protein OS=Vitis vinifera GN=VITISV_025732 PE=3 SV=1|| PF00407.14|Bet_v_1||" IPR000916|Bet v I domain; IPR024949|Bet v I type allergen"||" GO:0006952|defense response ; GO:0009607|response to biotic stimulus "	GO:0009607,GO:0006952,GO:0008150,GO:0044425,GO:0016021,GO:0031224,GO:0043231,GO:0043227,GO:0005575,GO:0043229,GO:0043226,GO:0006950,GO:0016020,GO:0044444,GO:0016559,GO:0005623,GO:0044464,GO:0044424,GO:0050896,GO:0005622,GO:0005737,GO:0007031,GO:0044763,GO:0009987,GO:0044699,GO:0005778,GO:0005779,GO:0031231,GO:0031903,GO:0044438,GO:0044439,GO:0048285,GO:0031300,GO:0031301,GO:0031090,GO:0016043,GO:…	response to biotic stimulus,defense response,biological_process,membrane part,integral to membrane,intrinsic to membrane,intracellular membrane-bounded organelle,membrane-bounded organelle,cellular_component,intracellular organelle,organelle,response to stress,membrane,cytoplasmic part,peroxisome fission,cell,cell part,intracellular part,response to stimulus,intracellular,cytoplasm,peroxisome org…	--	--
LNC_000377	XLOC_002741	-	A02:7486573-7488144	1.42087	6.10088	-2.10225	5e-05	0.000508216	lncRNA	co_location	Gh_A02G0507	AT1G24020	MLP-like protein 423||O50001||PRU1_PRUAR Major allergen Pru ar 1 OS=Prunus armeniaca PE=1 SV=1||D7SY82||D7SY82_VITVI Putative uncharacterized protein OS=Vitis vinifera GN=VIT_05s0077g01650 PE=3 SV=1|| PF00407.14|Bet_v_1||" IPR000916|Bet v I domain; IPR024948|Major latex protein domain; IPR024949|Bet v I type allergen"||" GO:0006952|defense response ; GO:0009607|response to biotic stimulus "	GO:0009607,GO:0006952,GO:0008150,GO:0006950,GO:0050896	response to biotic stimulus,defense response,biological_process,response to stress,response to stimulus	--	--
LNC_000377	XLOC_002741	-	A02:7486573-7488144	1.42087	6.10088	-2.10225	5e-05	0.000508216	lncRNA	co_expression	Gh_A13G2332	AT4G32620	Enhancer of polycomb-like transcription factor protein||O04716||MSH6_ARATH DNA mismatch repair protein MSH6 OS=Arabidopsis thaliana GN=MSH6 PE=1 SV=2||B9RS85||B9RS85_RICCO Putative uncharacterized protein OS=Ricinus communis GN=RCOM_0804080 PE=4 SV=1||pop:POPTR_572625||"hypothetical protein ; K08737 DNA mismatch repair protein MSH6"||" PB000761|Pfam-B_761; PF10513.4|EPL1"||" IPR002999|Tudor domai…	--	--	--	--
LNC_001577	XLOC_012864	-	A06:8632300-8635979	0.122237	0.523419	-2.09829	0.00025	0.00212941	lncRNA	co_location	Gh_A06G0466	AT5G52580	RabGAP/TBC domain-containing protein||Q9CXF4||TBC15_MOUSE TBC1 domain family member 15 OS=Mus musculus GN=Tbc1d15 PE=1 SV=1||D7TC51||D7TC51_VITVI Putative uncharacterized protein OS=Vitis vinifera GN=VIT_11s0016g05700 PE=4 SV=1||ago:AGOS_ADR131C||"ADR131Cp; K02179 cell cycle arrest protein BUB2"||" PF00566.13|RabGAP-TBC; PB016401|Pfam-B_16401; PF12068.3|DUF3548"||" IPR000195|Rab-GTPase-TBC domain…	GO:0008150,GO:0050790,GO:0065009,GO:0050789,GO:0065007,GO:0050794,GO:0050896,GO:0030234,GO:0006140,GO:0044238,GO:0044763,GO:1901564,GO:0009987,GO:0007265,GO:0046578,GO:0009118,GO:0030811,GO:0033121,GO:1900542,GO:0051336,GO:0031323,GO:0019222,GO:0019439,GO:0071704,GO:0034641,GO:0044699,GO:0023052,GO:0044700,GO:0019219,GO:0051171,GO:0051716,GO:0009894,GO:0032318,GO:0007165,GO:0019220,GO:0051174,GO:…	biological_process,regulation of catalytic activity,regulation of molecular function,regulation of biological process,biological regulation,regulation of cellular process,response to stimulus,enzyme regulator activity,regulation of nucleotide metabolic process,primary metabolic process,single-organism cellular process,organonitrogen compound metabolic process,cellular process,Ras protein signal t…	--	--
LNC_001577	XLOC_012864	-	A06:8632300-8635979	0.122237	0.523419	-2.09829	0.00025	0.00212941	lncRNA	co_expression	Gh_A01G0653	AT4G26790	GDSL-like Lipase/Acylhydrolase superfamily protein||Q8VY93||GDL66_ARATH GDSL esterase/lipase At4g26790 OS=Arabidopsis thaliana GN=At4g26790 PE=2 SV=1||M5WHF8||M5WHF8_PRUPE Uncharacterized protein OS=Prunus persica GN=PRUPE_ppa008001mg PE=4 SV=1||" PB001851|Pfam-B_1851; PF00657.17|Lipase_GDSL"|| IPR001087|Lipase, GDSL||" GO:0016788|hydrolase activity, acting on ester bonds ; GO:0006629|lipid metab…	GO:0008152,GO:0071704,GO:0008150,GO:0044238,GO:0044710,GO:0003824,GO:0006629,GO:0003674,GO:0016788,GO:0016787	metabolic process,organic substance metabolic process,biological_process,primary metabolic process,single-organism metabolic process,catalytic activity,lipid metabolic process,molecular_function,hydrolase activity, acting on ester bonds,hydrolase activity	--	--
LNC_001577	XLOC_012864	-	A06:8632300-8635979	0.122237	0.523419	-2.09829	0.00025	0.00212941	lncRNA	co_expression	Gh_D02G0724	AT3G19700	Leucine-rich repeat protein kinase family protein||C0LGV1||RCH1_ARATH LRR receptor-like serine/threonine-protein kinase RCH1 OS=Arabidopsis thaliana GN=RCH1 PE=2 SV=1||F6GZV3||F6GZV3_VITVI Putative uncharacterized protein OS=Vitis vinifera GN=VIT_18s0001g15720 PE=4 SV=1||ath:AT1G28440||"HSL1; HSL1 (HAESA-LIKE 1); ATP binding / kinase/ protein serine/threonine kinase ; K00924"||" PB001569|Pfam-B_1…	GO:0008152,GO:0071704,GO:0008150,GO:0044238,GO:0003824,GO:0044237,GO:0006464,GO:0036211,GO:0043412,GO:0006468,GO:0016310,GO:0019538,GO:0006796,GO:0006793,GO:0004672,GO:0016773,GO:0044267,GO:0016740,GO:0043167,GO:0043170,GO:0016301,GO:0036094,GO:0000166,GO:1901265,GO:0043168,GO:0003674,GO:0044260,GO:0016772,GO:0009987,GO:0030554,GO:0005524,GO:0032559,GO:0017076,GO:0035639,GO:0032555,GO:0032553,GO:…	metabolic process,organic substance metabolic process,biological_process,primary metabolic process,catalytic activity,cellular metabolic process,cellular protein modification process,protein modification process,macromolecule modification,protein phosphorylation,phosphorylation,protein metabolic process,phosphate-containing compound metabolic process,phosphorus metabolic process,protein kinase ac…	--	--
LNC_001577	XLOC_012864	-	A06:8632300-8635979	0.122237	0.523419	-2.09829	0.00025	0.00212941	lncRNA	co_expression	Gh_A13G1747	AT3G24530	AAA-type ATPase family protein / ankyrin repeat family protein||P51228||CFXQ_PORPU Protein cfxQ homolog OS=Porphyra purpurea GN=cfxQ PE=3 SV=1||B9RKQ5||B9RKQ5_RICCO Protein cbxX, chromosomal, putative OS=Ricinus communis GN=RCOM_1052720 PE=4 SV=1||aag:AaeL_AAEL003391||"tankyrase ; K10799 tankyrase [EC:2.4.2.30]"||" PF12796.2|Ank_2; PB006653|Pfam-B_6653; PF00004.24|AAA; PF00023.25|Ank"||" IPR00064…	GO:0008152,GO:0071704,GO:0008150,GO:0044238,GO:0044710,GO:0003824,GO:0044237,GO:0019538,GO:0044267,GO:0009058,GO:0043167,GO:0043170,GO:0036094,GO:0000166,GO:1901265,GO:1901564,GO:0043168,GO:0003674,GO:1901576,GO:0044260,GO:0044249,GO:0009987,GO:0030554,GO:0005524,GO:0032559,GO:0017076,GO:0035639,GO:0051186,GO:0032555,GO:0032553,GO:0001882,GO:0001883,GO:0032549,GO:0032550,GO:1901566,GO:0033013,GO:…	metabolic process,organic substance metabolic process,biological_process,primary metabolic process,single-organism metabolic process,catalytic activity,cellular metabolic process,protein metabolic process,cellular protein metabolic process,biosynthetic process,ion binding,macromolecule metabolic process,small molecule binding,nucleotide binding,nucleoside phosphate binding,organonitrogen compound…	--	--
LNC_001577	XLOC_012864	-	A06:8632300-8635979	0.122237	0.523419	-2.09829	0.00025	0.00212941	lncRNA	co_expression	Gh_D07G0293	AT2G45180	Bifunctional inhibitor/lipid-transfer protein/seed storage 2S albumin superfamily protein||P14009||14KD_DAUCA 14 kDa proline-rich protein DC2.15 OS=Daucus carota PE=2 SV=1||G0X3E2||G0X3E2_GOSHI Hybrid proline-rich protein OS=Gossypium hirsutum GN=HyPRP4 PE=2 SV=1|| PF14547.1|Hydrophob_seed||" IPR016140|Bifunctional inhibitor/plant lipid transfer protein/seed storage helical domain; IPR027923|Hydr…	--	--	--	--
LNC_001577	XLOC_012864	-	A06:8632300-8635979	0.122237	0.523419	-2.09829	0.00025	0.00212941	lncRNA	co_expression	Gh_D05G2975	AT3G17860	jasmonate-zim-domain protein 3||Q9LVI4||TIF6B_ARATH Protein TIFY 6B OS=Arabidopsis thaliana GN=TIFY6B PE=1 SV=1||D7T8M7||D7T8M7_VITVI Putative uncharacterized protein OS=Vitis vinifera GN=VIT_01s0011g05560 PE=4 SV=1||" PF09425.5|CCT_2; PF06200.9|tify"||" IPR010399|Tify; IPR018467|CO/COL/TOC1, conserved site"|| GO:0005515|protein binding	--	--	ath04075	Plant hormone signal transduction
LNC_001577	XLOC_012864	-	A06:8632300-8635979	0.122237	0.523419	-2.09829	0.00025	0.00212941	lncRNA	co_expression	Gh_A10G2259	AT3G16060	ATP binding microtubule motor family protein||Q95LP1||KIF2C_MACFA Kinesin-like protein KIF2C OS=Macaca fascicularis GN=KIF2C PE=2 SV=1||B9RQN8||B9RQN8_RICCO Kif4, putative OS=Ricinus communis GN=RCOM_1494510 PE=3 SV=1||vvi:100248097||"similar to BY-2 kinesin-like protein 10 ; K10393 kinesin family member 2/24"|| PF00225.18|Kinesin||" IPR001752|Kinesin, motor domain; IPR019821|Kinesin, motor regio…	GO:0008150,GO:0003824,GO:0043167,GO:0036094,GO:0000166,GO:1901265,GO:0043168,GO:0003674,GO:0009987,GO:0030554,GO:0005524,GO:0032559,GO:0017076,GO:0035639,GO:0032555,GO:0032553,GO:0001882,GO:0001883,GO:0032549,GO:0032550,GO:0097159,GO:1901363,GO:0007018,GO:0003777,GO:0007017,GO:0015631,GO:0008092,GO:0016787,GO:0008017,GO:0051704,GO:0005488,GO:0009405,GO:0003774,GO:0006928,GO:0016020,GO:0016818,GO:…	biological_process,catalytic activity,ion binding,small molecule binding,nucleotide binding,nucleoside phosphate binding,anion binding,molecular_function,cellular process,adenyl nucleotide binding,ATP binding,adenyl ribonucleotide binding,purine nucleotide binding,purine ribonucleoside triphosphate binding,purine ribonucleotide binding,ribonucleotide binding,nucleoside binding,purine nucleoside b…	--	--
LNC_001577	XLOC_012864	-	A06:8632300-8635979	0.122237	0.523419	-2.09829	0.00025	0.00212941	lncRNA	co_expression	Gh_A07G0235	AT2G45180	Bifunctional inhibitor/lipid-transfer protein/seed storage 2S albumin superfamily protein||P14009||14KD_DAUCA 14 kDa proline-rich protein DC2.15 OS=Daucus carota PE=2 SV=1||G0X3E2||G0X3E2_GOSHI Hybrid proline-rich protein OS=Gossypium hirsutum GN=HyPRP4 PE=2 SV=1|| PF14547.1|Hydrophob_seed||" IPR016140|Bifunctional inhibitor/plant lipid transfer protein/seed storage helical domain; IPR027923|Hydr…	--	--	--	--
LNC_001577	XLOC_012864	-	A06:8632300-8635979	0.122237	0.523419	-2.09829	0.00025	0.00212941	lncRNA	co_expression	Gh_D02G1839	AT2G20750	expansin B1||Q9SKU2||EXPB1_ARATH Expansin-B1 OS=Arabidopsis thaliana GN=EXPB1 PE=2 SV=1||B9RW20||B9RW20_RICCO Beta-expansin 3, putative OS=Ricinus communis GN=RCOM_1175460 PE=3 SV=1||afm:AFUA_6G03280||"swollenin (EC:3.-.-.-); K01567"||" PF03330.13|DPBB_1; PF01357.16|Pollen_allerg_1"||" IPR005795|Major pollen allergen Lol pI; IPR007112|Expansin/pollen allergen, DPBB domain; IPR007117|Expansin, cel…	--	--	--	--
LNC_001577	XLOC_012864	-	A06:8632300-8635979	0.122237	0.523419	-2.09829	0.00025	0.00212941	lncRNA	co_expression	Gh_D11G0125	AT5G52900	Q84JK8||MAKR6_ARATH Probable membrane-associated kinase regulator 6 OS=Arabidopsis thaliana GN=MAKR6 PE=2 SV=1||B9RIQ2||B9RIQ2_RICCO Putative uncharacterized protein OS=Ricinus communis GN=RCOM_1581500 PE=4 SV=1|| PB000681|Pfam-B_681	--	--	--	--
LNC_001577	XLOC_012864	-	A06:8632300-8635979	0.122237	0.523419	-2.09829	0.00025	0.00212941	lncRNA	co_expression	Gh_D11G3210	AT5G04820	ovate family protein 13||B9HBR2||B9HBR2_POPTR Predicted protein OS=Populus trichocarpa GN=POPTRDRAFT_653681 PE=4 SV=1|| PF04844.8|Ovate|| IPR006458|Ovate protein family, C-terminal	--	--	--	--
LNC_007551	XLOC_069630	-	D13:29712616-29713109	3.18635	13.4643	-2.07917	5e-05	0.000508216	lncRNA	co_location	Gh_D13G1070	AT3G57770	Protein kinase superfamily protein||K7K1F2||K7K1F2_SOYBN Uncharacterized protein OS=Glycine max PE=4 SV=1	--	--	--	--
LNC_007551	XLOC_069630	-	D13:29712616-29713109	3.18635	13.4643	-2.07917	5e-05	0.000508216	lncRNA	co_location	Gh_D13G1071	AT1G08570	atypical CYS HIS rich thioredoxin 4||O64654||TRL11_ARATH Thioredoxin-like 1-1, chloroplastic OS=Arabidopsis thaliana GN=At1g08570 PE=2 SV=1||H9A0J8||H9A0J8_GOSHI Chloroplast Trx OS=Gossypium hirsutum PE=2 SV=1||cin:100181030||"similar to thioredoxin ; K03671 thioredoxin 1"|| PF00085.15|Thioredoxin||" IPR005746|Thioredoxin; IPR012336|Thioredoxin-like fold; IPR013766|Thioredoxin domain"||" GO:00150…	GO:0003824,GO:0008150,GO:0016491,GO:0019725,GO:0003674,GO:0009987,GO:0045454,GO:0042592,GO:0065008,GO:0050789,GO:0065007,GO:0050794,GO:0044699,GO:0044763	catalytic activity,biological_process,oxidoreductase activity,cellular homeostasis,molecular_function,cellular process,cell redox homeostasis,homeostatic process,regulation of biological quality,regulation of biological process,biological regulation,regulation of cellular process,single-organism process,single-organism cellular process	--	--
LNC_007551	XLOC_069630	-	D13:29712616-29713109	3.18635	13.4643	-2.07917	5e-05	0.000508216	lncRNA	co_location	Gh_D13G1065	AT2G34970	Trimeric LpxA-like enzyme||P56287||EI2BE_SCHPO Probable translation initiation factor eIF-2B subunit epsilon OS=Schizosaccharomyces pombe (strain 972 / ATCC 24843) GN=tif225 PE=1 SV=1||D7U5T4||D7U5T4_VITVI Putative uncharacterized protein OS=Vitis vinifera GN=VIT_15s0045g01250 PE=2 SV=1||pop:POPTR_1112738||"hypothetical protein ; K03240 translation initiation factor eIF-2B epsilon subunit"||" PF0…	GO:0008150,GO:0009058,GO:0005515,GO:0005488,GO:0008152,GO:0016779,GO:0003824,GO:0003674,GO:0016772,GO:0016740	biological_process,biosynthetic process,protein binding,binding,metabolic process,nucleotidyltransferase activity,catalytic activity,molecular_function,transferase activity, transferring phosphorus-containing groups,transferase activity	ath03013	RNA transport
LNC_007551	XLOC_069630	-	D13:29712616-29713109	3.18635	13.4643	-2.07917	5e-05	0.000508216	lncRNA	co_location	Gh_D13G1067	AT5G56350	Pyruvate kinase family protein||Q42954||KPYC_TOBAC Pyruvate kinase, cytosolic isozyme OS=Nicotiana tabacum PE=2 SV=1||A5BD69||A5BD69_VITVI Pyruvate kinase OS=Vitis vinifera GN=VITISV_031893 PE=2 SV=1||pop:POPTR_817653||"hypothetical protein ; K00873 pyruvate kinase [EC:2.7.1.40]"||" PF00224.16|PK; PF02887.11|PK_C"||" IPR001697|Pyruvate kinase; IPR015793|Pyruvate kinase, barrel; IPR015795|Pyruvate…	GO:0008150,GO:0006006,GO:0046872,GO:0043169,GO:0016830,GO:0043167,GO:0019318,GO:0005996,GO:0016052,GO:0044724,GO:0044238,GO:0009987,GO:0005975,GO:0006007,GO:0019320,GO:0071704,GO:0046365,GO:0006096,GO:0005488,GO:0008152,GO:0044723,GO:0006725,GO:0016829,GO:0003824,GO:0044237,GO:0016773,GO:0003674,GO:0016301,GO:0030955,GO:0031420,GO:0006091,GO:0016772,GO:0000287,GO:0009056,GO:0004743,GO:0016740,GO:…	biological_process,glucose metabolic process,metal ion binding,cation binding,carbon-carbon lyase activity,ion binding,hexose metabolic process,monosaccharide metabolic process,carbohydrate catabolic process,single-organism carbohydrate catabolic process,primary metabolic process,cellular process,carbohydrate metabolic process,glucose catabolic process,hexose catabolic process,organic substance m…	ath01200,ath00010,ath01110,ath00620,ath01230,ath01100,ath00230	Carbon metabolism,Glycolysis / Gluconeogenesis,Biosynthesis of secondary metabolites,Pyruvate metabolism,Biosynthesis of amino acids,Metabolic pathways,Purine metabolism
LNC_007551	XLOC_069630	-	D13:29712616-29713109	3.18635	13.4643	-2.07917	5e-05	0.000508216	lncRNA	co_location	Gh_D13G1066	--	--	--	--	--	--
LNC_007551	XLOC_069630	-	D13:29712616-29713109	3.18635	13.4643	-2.07917	5e-05	0.000508216	lncRNA	co_location	Gh_D13G1069	--	--	GO:0005575,GO:0043229,GO:0043226,GO:0005623,GO:0044464,GO:0017111,GO:0016462,GO:0044424,GO:0016818,GO:0016817,GO:0005622,GO:0043228,GO:0043232,GO:0016787,GO:0032991,GO:0003824,GO:0003674,GO:0044446,GO:0044422,GO:0003774,GO:0043234,GO:0005856,GO:0016459,GO:0044430,GO:0015629	cellular_component,intracellular organelle,organelle,cell,cell part,nucleoside-triphosphatase activity,pyrophosphatase activity,intracellular part,hydrolase activity, acting on acid anhydrides, in phosphorus-containing anhydrides,hydrolase activity, acting on acid anhydrides,intracellular,non-membrane-bounded organelle,intracellular non-membrane-bounded organelle,hydrolase activity,macromolecular…	--	--
LNC_007551	XLOC_069630	-	D13:29712616-29713109	3.18635	13.4643	-2.07917	5e-05	0.000508216	lncRNA	co_location	Gh_D13G1068	AT1G55530	RING/U-box superfamily protein||Q8LPN7||RNG1L_ARATH E3 ubiquitin-protein ligase RING1-like OS=Arabidopsis thaliana GN=At3g19950 PE=2 SV=1||B9SHI7||B9SHI7_RICCO Zinc finger protein, putative OS=Ricinus communis GN=RCOM_1122040 PE=4 SV=1||sbi:SORBI_03g011120||"SORBIDRAFT_03g011120; hypothetical protein ; K11982 E3 ubiquitin-protein ligase RNF115/126 [EC:6.3.2.19]"||" PF13639.1|zf-RING_2; PF14369.1|…	GO:0003824,GO:0043167,GO:0016879,GO:0016874,GO:0003674,GO:0016881,GO:0004842,GO:0019787,GO:0000151,GO:0043169,GO:0046872,GO:0000152,GO:0005680,GO:0005488,GO:0046914,GO:0031461,GO:0008270,GO:0044428,GO:0005575,GO:0005515,GO:0005634,GO:0044446,GO:0044422,GO:0032991,GO:0043226,GO:0043229,GO:0044424,GO:0005623,GO:0044464,GO:0005622,GO:0043234,GO:0043231,GO:0043227	catalytic activity,ion binding,ligase activity, forming carbon-nitrogen bonds,ligase activity,molecular_function,acid-amino acid ligase activity,ubiquitin-protein ligase activity,small conjugating protein ligase activity,ubiquitin ligase complex,cation binding,metal ion binding,nuclear ubiquitin ligase complex,anaphase-promoting complex,binding,transition metal ion binding,cullin-RING ubiquitin l…	--	--
LNC_009865	XLOC_082285	-	scaffold59880:11-246	12.4919	52.6388	-2.07514	0.0041	0.0221311	lncRNA	co_expression	Gh_A13G0069	AT3G10840	alpha/beta-Hydrolases superfamily protein||O05235||YUGF_BACSU Uncharacterized hydrolase YugF OS=Bacillus subtilis (strain 168) GN=yugF PE=3 SV=1||M5X0X1||M5X0X1_PRUPE Uncharacterized protein OS=Prunus persica GN=PRUPE_ppa004891mg PE=4 SV=1||ecb:100060414||"similar to soluble epoxide hydrolase ; K08726 soluble epoxide hydrolase [EC:3.3.2.10]"|| PF12697.2|Abhydrolase_6	GO:0003824,GO:0008152,GO:0008150,GO:0071704,GO:0044238,GO:0019538,GO:0003674,GO:0043170,GO:0008236,GO:0017171,GO:0070011,GO:0008233,GO:0006508,GO:0016787	catalytic activity,metabolic process,biological_process,organic substance metabolic process,primary metabolic process,protein metabolic process,molecular_function,macromolecule metabolic process,serine-type peptidase activity,serine hydrolase activity,peptidase activity, acting on L-amino acid peptides,peptidase activity,proteolysis,hydrolase activity	--	--
LNC_009865	XLOC_082285	-	scaffold59880:11-246	12.4919	52.6388	-2.07514	0.0041	0.0221311	lncRNA	co_expression	Gh_A12G2192	AT2G46870	AP2/B3-like transcriptional factor family protein||Q8LMR9||Y3209_ORYSJ B3 domain-containing protein Os03g0120900 OS=Oryza sativa subsp. japonica GN=Os03g0120900 PE=2 SV=1||B9RYX9||B9RYX9_RICCO Transcription factor, putative OS=Ricinus communis GN=RCOM_1314720 PE=4 SV=1||ath:AT1G68840||"RAV2; RAV2 (REGULATOR OF THE ATPASE OF THE VACUOLAR MEMBRANE); DNA binding / transcription factor ; K09287 RAV-l…	GO:1901363,GO:0097159,GO:0003674,GO:0005488,GO:0003677,GO:0003676	heterocyclic compound binding,organic cyclic compound binding,molecular_function,binding,DNA binding,nucleic acid binding	--	--
LNC_009865	XLOC_082285	-	scaffold59880:11-246	12.4919	52.6388	-2.07514	0.0041	0.0221311	lncRNA	co_expression	Gh_D09G1839	AT1G62981	Protein of unknown function (DUF1191)||B9RBZ4||B9RBZ4_RICCO Putative uncharacterized protein OS=Ricinus communis GN=RCOM_1682510 PE=4 SV=1|| PF06697.7|DUF1191|| IPR010605|Protein of unknown function DUF1191	--	--	--	--
LNC_009865	XLOC_082285	-	scaffold59880:11-246	12.4919	52.6388	-2.07514	0.0041	0.0221311	lncRNA	co_expression	Gh_A12G0940	AT1G01900	subtilase family protein||O65351||SUBL_ARATH Subtilisin-like protease OS=Arabidopsis thaliana GN=ARA12 PE=1 SV=1||F6I361||F6I361_VITVI Putative uncharacterized protein OS=Vitis vinifera GN=VIT_15s0048g01130 PE=4 SV=1||osa:4334194||"Os03g0761500; hypothetical protein ; K01342 subtilisin [EC:3.4.21.62]"||" PF02225.17|PA; PF05922.11|Inhibitor_I9; PF00082.17|Peptidase_S8; PB017721|Pfam-B_17721"||" IP…	GO:0003824,GO:0008152,GO:0008150,GO:0071704,GO:0044238,GO:0019538,GO:0003674,GO:0043170,GO:0004175,GO:0008236,GO:0017171,GO:0070011,GO:0043086,GO:0044092,GO:0004252,GO:0008233,GO:0050790,GO:0005488,GO:0042802,GO:0065009,GO:0019222,GO:0006508,GO:0016787,GO:0050789,GO:0065007,GO:0005515	catalytic activity,metabolic process,biological_process,organic substance metabolic process,primary metabolic process,protein metabolic process,molecular_function,macromolecule metabolic process,endopeptidase activity,serine-type peptidase activity,serine hydrolase activity,peptidase activity, acting on L-amino acid peptides,negative regulation of catalytic activity,negative regulation of molecul…	--	--
LNC_009865	XLOC_082285	-	scaffold59880:11-246	12.4919	52.6388	-2.07514	0.0041	0.0221311	lncRNA	co_expression	Gh_A10G2327	AT2G31810	ACT domain-containing small subunit of acetolactate synthase protein||Q93YZ7||ILVH2_ARATH Acetolactate synthase small subunit 2, chloroplastic OS=Arabidopsis thaliana GN=At2g31810 PE=1 SV=1||B9SV00||B9SV00_RICCO Acetolactate synthase, putative OS=Ricinus communis GN=RCOM_0605940 PE=4 SV=1||osa:4329938||"Os02g0608600; hypothetical protein ; K01653 acetolactate synthase I/III small subunit [EC:2.2.…	GO:0008152,GO:0008150,GO:0043168,GO:0043167,GO:0003674,GO:0016597,GO:0031406,GO:0005488,GO:0005515,GO:0046983	metabolic process,biological_process,anion binding,ion binding,molecular_function,amino acid binding,carboxylic acid binding,binding,protein binding,protein dimerization activity	ath01100,ath01210,ath00660,ath01110,ath01230,ath00650,ath00770,ath00290	Metabolic pathways,2-Oxocarboxylic acid metabolism,C5-Branched dibasic acid metabolism,Biosynthesis of secondary metabolites,Biosynthesis of amino acids,Butanoate metabolism,Pantothenate and CoA biosynthesis,Valine, leucine and isoleucine biosynthesis
LNC_009865	XLOC_082285	-	scaffold59880:11-246	12.4919	52.6388	-2.07514	0.0041	0.0221311	lncRNA	co_expression	Gh_D11G1436	AT4G13040	Integrase-type DNA-binding superfamily protein||Q56XP9||ERFL1_ARATH Ethylene-responsive transcription factor-like protein At4g13040 OS=Arabidopsis thaliana GN=At4g13040 PE=2 SV=2||A5BWR3||A5BWR3_VITVI Putative uncharacterized protein OS=Vitis vinifera GN=VITISV_009902 PE=4 SV=1|| PF00847.15|AP2|| IPR001471|AP2/ERF domain||" GO:0006355|regulation of transcription, DNA-dependent ; GO:0003700|sequen…	GO:0008152,GO:0008150,GO:0044237,GO:0071704,GO:0044238,GO:0001071,GO:0003700,GO:0044260,GO:0043170,GO:0009987,GO:0009058,GO:0003674,GO:1901576,GO:1901362,GO:0044249,GO:0006807,GO:0044271,GO:0019438,GO:0018130,GO:0006355,GO:0051252,GO:2001141,GO:1901360,GO:2000112,GO:0009889,GO:0010556,GO:0031326,GO:0019219,GO:0051171,GO:0006725,GO:0009059,GO:0010468,GO:0034645,GO:0046483,GO:0034641,GO:0032774,GO:…	metabolic process,biological_process,cellular metabolic process,organic substance metabolic process,primary metabolic process,nucleic acid binding transcription factor activity,sequence-specific DNA binding transcription factor activity,cellular macromolecule metabolic process,macromolecule metabolic process,cellular process,biosynthetic process,molecular_function,organic substance biosynthetic p…	--	--
LNC_009865	XLOC_082285	-	scaffold59880:11-246	12.4919	52.6388	-2.07514	0.0041	0.0221311	lncRNA	co_expression	Gh_D12G2553	AT1G73620	Pathogenesis-related thaumatin superfamily protein||P50699||TLPH_ARATH Thaumatin-like protein OS=Arabidopsis thaliana GN=At1g18250 PE=2 SV=2||B9T3K3||B9T3K3_RICCO Protein P21, putative OS=Ricinus communis GN=RCOM_0337100 PE=4 SV=1|| PF00314.12|Thaumatin||" IPR001938|Thaumatin; IPR017949|Thaumatin, conserved site"	--	--	--	--
LNC_009865	XLOC_082285	-	scaffold59880:11-246	12.4919	52.6388	-2.07514	0.0041	0.0221311	lncRNA	co_expression	Gh_A08G0715	AT2G34860	DnaJ/Hsp40 cysteine-rich domain superfamily protein||Q6A662||DNAJ2_PROAC Chaperone protein DnaJ 2 OS=Propionibacterium acnes (strain KPA171202 / DSM 16379) GN=dnaJ2 PE=3 SV=1||B9T070||B9T070_RICCO Putative uncharacterized protein OS=Ricinus communis GN=RCOM_0768760 PE=4 SV=1	GO:0031072,GO:0003674,GO:0051082,GO:0005488,GO:0005515	heat shock protein binding,molecular_function,unfolded protein binding,binding,protein binding	--	--
LNC_007691	XLOC_070739	-	scaffold105428:18-494	3.24134	13.2565	-2.03204	5e-05	0.000508216	lncRNA	co_expression	Gh_D01G1575	AT1G67740	photosystem II BY||P80470||PSBY_SPIOL Photosystem II core complex proteins psbY, chloroplastic OS=Spinacia oleracea GN=PSBY PE=1 SV=2||F6GVJ9||F6GVJ9_VITVI Putative uncharacterized protein OS=Vitis vinifera GN=VIT_01s0137g00210 PE=3 SV=1||ath:AT1G67740||"PSBY; PSBY (photosystem II BY) ; K02723 photosystem II PsbY protein"|| PF06298.6|PsbY|| IPR009388|Photosystem II PsbY||" GO:0009523|photosystem …	GO:0055114,GO:0044710,GO:0008152,GO:0009579,GO:0044436,GO:0034357,GO:0009521,GO:0008150,GO:0015979,GO:0009523,GO:0044237,GO:0046914,GO:0046872,GO:0043169,GO:0003674,GO:0043167,GO:0009987,GO:0030145,GO:0016020,GO:0044425,GO:0016021,GO:0005575,GO:0031224,GO:0005623,GO:0044464,GO:0005622,GO:0043234,GO:0044424,GO:0032991,GO:0005488	oxidation-reduction process,single-organism metabolic process,metabolic process,thylakoid,thylakoid part,photosynthetic membrane,photosystem,biological_process,photosynthesis,photosystem II,cellular metabolic process,transition metal ion binding,metal ion binding,cation binding,molecular_function,ion binding,cellular process,manganese ion binding,membrane,membrane part,integral to membrane,cellul…	ath01100,ath00195	Metabolic pathways,Photosynthesis
LNC_007691	XLOC_070739	-	scaffold105428:18-494	3.24134	13.2565	-2.03204	5e-05	0.000508216	lncRNA	co_expression	Gh_D07G2359	AT1G12900	glyceraldehyde 3-phosphate dehydrogenase A subunit 2||Q9LPW0||G3PA2_ARATH Glyceraldehyde 3-phosphate dehydrogenase GAPA2, chloroplastic OS=Arabidopsis thaliana GN=GAPA2 PE=2 SV=1||F8UX79||F8UX79_ARAHY Glyceraldehyde-3-phosphate dehydrogenase OS=Arachis hypogaea PE=2 SV=1||ath:AT1G12900||"GAPA-2; GAPA-2; glyceraldehyde-3-phosphate dehydrogenase ; K05298 glyceraldehyde-3-phosphate dehydrogenase (NA…	GO:0055114,GO:0044710,GO:0016491,GO:0008152,GO:0008150,GO:0003824,GO:0016620,GO:0016903,GO:0003674	oxidation-reduction process,single-organism metabolic process,oxidoreductase activity,metabolic process,biological_process,catalytic activity,oxidoreductase activity, acting on the aldehyde or oxo group of donors, NAD or NADP as acceptor,oxidoreductase activity, acting on the aldehyde or oxo group of donors,molecular_function	ath01200,ath01100,ath00710	Carbon metabolism,Metabolic pathways,Carbon fixation in photosynthetic organisms
LNC_007691	XLOC_070739	-	scaffold105428:18-494	3.24134	13.2565	-2.03204	5e-05	0.000508216	lncRNA	co_expression	Gh_A05G2108	AT4G10340	light harvesting complex of photosystem II 5||Q9XF89||CB5_ARATH Chlorophyll a-b binding protein CP26, chloroplastic OS=Arabidopsis thaliana GN=LHCB5 PE=2 SV=1||B9S1T5||B9S1T5_RICCO Chlorophyll A/B binding protein, putative OS=Ricinus communis GN=RCOM_0868050 PE=3 SV=1||ath:AT4G10340||"LHCB5; LHCB5 (LIGHT HARVESTING COMPLEX OF PHOTOSYSTEM II 5); chlorophyll binding ; K08916 light-harvesting comple…	--	--	ath01100,ath00196	Metabolic pathways,Photosynthesis - antenna proteins
LNC_007691	XLOC_070739	-	scaffold105428:18-494	3.24134	13.2565	-2.03204	5e-05	0.000508216	lncRNA	co_expression	Gh_D05G0799	AT1G08380	photosystem I subunit O||M4ES46||M4ES46_BRARP Uncharacterized protein OS=Brassica rapa subsp. pekinensis GN=Bra031624 PE=4 SV=1	--	--	ath00195	Photosynthesis
LNC_007691	XLOC_070739	-	scaffold105428:18-494	3.24134	13.2565	-2.03204	5e-05	0.000508216	lncRNA	co_expression	Gh_A08G1679	AT2G30570	photosystem II reaction center W||Q41387||PSBW_SPIOL Photosystem II reaction center W protein, chloroplastic OS=Spinacia oleracea GN=psbW PE=1 SV=1||D7SQL3||D7SQL3_VITVI Putative uncharacterized protein OS=Vitis vinifera GN=VIT_07s0141g00570 PE=4 SV=1||ath:AT2G30570||"PSBW; PSBW (PHOTOSYSTEM II REACTION CENTER W) ; K02721 photosystem II PsbW protein"|| PF07123.7|PsbW|| IPR009806|Photosystem II Ps…	GO:0008152,GO:0009579,GO:0044436,GO:0034357,GO:0009521,GO:0008150,GO:0015979,GO:0009523,GO:0044237,GO:0009507,GO:0009536,GO:0016337,GO:0007157,GO:0009987,GO:0016020,GO:0009405,GO:0044425,GO:0016021,GO:0007155,GO:0022610,GO:0005575,GO:0031224,GO:0005623,GO:0044464,GO:0005622,GO:0044444,GO:0043234,GO:0051704,GO:0044424,GO:0032991,GO:0005737,GO:0043227,GO:0043231,GO:0043226,GO:0043229,GO:0044699,GO:…	metabolic process,thylakoid,thylakoid part,photosynthetic membrane,photosystem,biological_process,photosynthesis,photosystem II,cellular metabolic process,chloroplast,plastid,cell-cell adhesion,heterophilic cell-cell adhesion,cellular process,membrane,pathogenesis,membrane part,integral to membrane,cell adhesion,biological adhesion,cellular_component,intrinsic to membrane,cell,cell part,intracell…	ath01100,ath00195	Metabolic pathways,Photosynthesis
LNC_007691	XLOC_070739	-	scaffold105428:18-494	3.24134	13.2565	-2.03204	5e-05	0.000508216	lncRNA	co_expression	Gh_A10G2108	AT2G40100	light harvesting complex photosystem II||Q9S7W1||CB4C_ARATH Chlorophyll a-b binding protein CP29.3, chloroplastic OS=Arabidopsis thaliana GN=LHCB4.3 PE=1 SV=1||B9HHN0||B9HHN0_POPTR Light-harvesting complex II protein Lhcb8 OS=Populus trichocarpa GN=Lhcb8 PE=3 SV=1||ath:AT2G40100||"LHCB4.3 (LIGHT HARVESTING COMPLEX PSII); chlorophyll binding ; K08915 light-harvesting complex II chlorophyll a/b bin…	--	--	ath01100,ath00196	Metabolic pathways,Photosynthesis - antenna proteins
LNC_007691	XLOC_070739	-	scaffold105428:18-494	3.24134	13.2565	-2.03204	5e-05	0.000508216	lncRNA	co_expression	Gh_A07G2201	AT4G12800	photosystem I subunit l||Q9SUI4||PSAL_ARATH Photosystem I reaction center subunit XI, chloroplastic OS=Arabidopsis thaliana GN=PSAL PE=1 SV=2||B9SMR5||B9SMR5_RICCO Photosystem I reaction center subunit XI, chloroplast, putative OS=Ricinus communis GN=RCOM_1628230 PE=4 SV=1||pop:POPTR_732598||"hypothetical protein ; K02699 photosystem I subunit XI"|| PF02605.10|PsaL|| IPR003757|Photosystem I PsaL,…	GO:0008152,GO:0009579,GO:0044436,GO:0034357,GO:0009521,GO:0008150,GO:0015979,GO:0009538,GO:0009522,GO:0044237,GO:0009987,GO:0016020,GO:0044425,GO:0005575,GO:0005623,GO:0044464,GO:0005622,GO:0043234,GO:0044424,GO:0032991	metabolic process,thylakoid,thylakoid part,photosynthetic membrane,photosystem,biological_process,photosynthesis,photosystem I reaction center,photosystem I,cellular metabolic process,cellular process,membrane,membrane part,cellular_component,cell,cell part,intracellular,protein complex,intracellular part,macromolecular complex	ath01100,ath00195	Metabolic pathways,Photosynthesis
LNC_007691	XLOC_070739	-	scaffold105428:18-494	3.24134	13.2565	-2.03204	5e-05	0.000508216	lncRNA	co_expression	Gh_D02G2366	AT1G30380	photosystem I subunit K||Q9SUI5||PSAK_ARATH Photosystem I reaction center subunit psaK, chloroplastic OS=Arabidopsis thaliana GN=PSAK PE=2 SV=2||F6HLW0||F6HLW0_VITVI Putative uncharacterized protein OS=Vitis vinifera GN=VIT_10s0003g04350 PE=2 SV=1||ath:AT1G30380||"PSAK; PSAK (PHOTOSYSTEM I SUBUNIT K) ; K02698 photosystem I subunit X"|| PF01241.13|PSI_PSAK|| IPR000549|Photosystem I PsaG/PsaK prote…	GO:0008152,GO:0009579,GO:0044436,GO:0034357,GO:0009521,GO:0008150,GO:0015979,GO:0009522,GO:0044237,GO:0009987,GO:0016020,GO:0044425,GO:0005575,GO:0005623,GO:0044464,GO:0005622,GO:0043234,GO:0044424,GO:0032991	metabolic process,thylakoid,thylakoid part,photosynthetic membrane,photosystem,biological_process,photosynthesis,photosystem I,cellular metabolic process,cellular process,membrane,membrane part,cellular_component,cell,cell part,intracellular,protein complex,intracellular part,macromolecular complex	ath01100,ath00195	Metabolic pathways,Photosynthesis
LNC_007691	XLOC_070739	-	scaffold105428:18-494	3.24134	13.2565	-2.03204	5e-05	0.000508216	lncRNA	co_expression	Gh_D13G0173	AT5G58260	oxidoreductases, acting on NADH or NADPH, quinone or similar compound as acceptor||B8HUU1||NDHN_CYAP4 NAD(P)H-quinone oxidoreductase subunit N OS=Cyanothece sp. (strain PCC 7425 / ATCC 29141) GN=ndhN PE=3 SV=1||G7IV78||G7IV78_MEDTR NAD(P)H-quinone oxidoreductase subunit N OS=Medicago truncatula GN=MTR_3g062890 PE=1 SV=1|| PF11909.3|NdhN|| IPR020874|NAD(P)H-quinone oxidoreductase, subunit N||" GO:…	GO:0003824,GO:0008152,GO:0044710,GO:0008150,GO:0016491,GO:0055114,GO:0003674,GO:0016020,GO:0016655,GO:0016021,GO:0031224,GO:0016651,GO:0044425,GO:0005575	catalytic activity,metabolic process,single-organism metabolic process,biological_process,oxidoreductase activity,oxidation-reduction process,molecular_function,membrane,oxidoreductase activity, acting on NAD(P)H, quinone or similar compound as acceptor,integral to membrane,intrinsic to membrane,oxidoreductase activity, acting on NAD(P)H,membrane part,cellular_component	--	--
LNC_007691	XLOC_070739	-	scaffold105428:18-494	3.24134	13.2565	-2.03204	5e-05	0.000508216	lncRNA	co_expression	Gh_D11G2697	AT1G54780	thylakoid lumen 18.3 kDa protein||Q9ZVL6||U603_ARATH UPF0603 protein At1g54780, chloroplastic OS=Arabidopsis thaliana GN=At1g54780 PE=1 SV=1||M5WJ69||M5WJ69_PRUPE Uncharacterized protein OS=Prunus persica GN=PRUPE_ppa009374mg PE=4 SV=1|| PF04536.9|TPM|| IPR007621|TPM domain	GO:0008150,GO:0003674,GO:0015097,GO:0015694,GO:0046689,GO:0050787,GO:0030001,GO:0005215,GO:0072509,GO:0016020,GO:0006810,GO:0051234,GO:0010035,GO:0009636,GO:0046915,GO:0051179,GO:0000041,GO:0010038,GO:0072511,GO:0042221,GO:0046873,GO:0044765,GO:0022857,GO:0006811,GO:0050896,GO:0015075,GO:0022892,GO:0022891,GO:0006812,GO:0008324,GO:0022890,GO:0044699,GO:0005575	biological_process,molecular_function,mercury ion transmembrane transporter activity,mercury ion transport,response to mercury ion,detoxification of mercury ion,metal ion transport,transporter activity,divalent inorganic cation transmembrane transporter activity,membrane,transport,establishment of localization,response to inorganic substance,response to toxic substance,transition metal ion transm…	--	--
LNC_007691	XLOC_070739	-	scaffold105428:18-494	3.24134	13.2565	-2.03204	5e-05	0.000508216	lncRNA	co_expression	Gh_D04G0311	AT1G06680	photosystem II subunit P-1||Q9SLQ8||PSBP_CUCSA Oxygen-evolving enhancer protein 2, chloroplastic OS=Cucumis sativus GN=PSBP PE=2 SV=1||I3T637||I3T637_LOTJA Uncharacterized protein OS=Lotus japonicus PE=2 SV=1||pop:POPTR_818640||"hypothetical protein ; K02717 photosystem II oxygen-evolving complex 23kDa protein"|| PF01789.11|PsbP|| IPR002683|Photosystem II PsbP, oxygen evolving complex||" GO:00095…	GO:0008152,GO:0008150,GO:0044237,GO:0043167,GO:0009654,GO:0009579,GO:0044436,GO:0009523,GO:0034357,GO:0005509,GO:0009521,GO:0019898,GO:0003674,GO:0009987,GO:0015979,GO:0043169,GO:0046872,GO:0016020,GO:0005488,GO:0044425,GO:0005575,GO:0032991,GO:0044424,GO:0005623,GO:0044464,GO:0005622,GO:0043234	metabolic process,biological_process,cellular metabolic process,ion binding,oxygen evolving complex,thylakoid,thylakoid part,photosystem II,photosynthetic membrane,calcium ion binding,photosystem,extrinsic to membrane,molecular_function,cellular process,photosynthesis,cation binding,metal ion binding,membrane,binding,membrane part,cellular_component,macromolecular complex,intracellular part,cell,…	ath01100,ath00195	Metabolic pathways,Photosynthesis
LNC_007691	XLOC_070739	-	scaffold105428:18-494	3.24134	13.2565	-2.03204	5e-05	0.000508216	lncRNA	co_expression	Gh_A07G1284	AT4G01150	O04616||Y4115_ARATH Uncharacterized protein At4g01150, chloroplastic OS=Arabidopsis thaliana GN=At4g01150 PE=1 SV=1||M5XDP6||M5XDP6_PRUPE Uncharacterized protein OS=Prunus persica GN=PRUPE_ppa011635mg PE=4 SV=1|| PF14159.1|CAAD|| IPR025564|Cyanobacterial aminoacyl-tRNA synthetase, CAAD domain	--	--	--	--
LNC_007691	XLOC_070739	-	scaffold105428:18-494	3.24134	13.2565	-2.03204	5e-05	0.000508216	lncRNA	co_expression	Gh_D01G1808	AT1G57770	FAD/NAD(P)-binding oxidoreductase family protein||Q2VEX9||CRTSO_DAUCA Prolycopene isomerase, chloroplastic OS=Daucus carota GN=CRTISO PE=2 SV=1||M5XHL3||M5XHL3_PRUPE Uncharacterized protein OS=Prunus persica GN=PRUPE_ppa021157mg PE=4 SV=1||cre:CHLREDRAFT_196597||"carotenoid isomerase ; K09835 carotenoid isomerase [EC:5.-.-.-]"||" PB000769|Pfam-B_769; PB002474|Pfam-B_2474; PF13450.1|NAD_binding_8"…	GO:0055114,GO:0044710,GO:0016491,GO:0008152,GO:0008150,GO:0048037,GO:0016614,GO:0050662,GO:0016705,GO:0003824,GO:0006629,GO:0050660,GO:0071704,GO:0044237,GO:0044255,GO:0008610,GO:0044238,GO:0042440,GO:0009058,GO:0008033,GO:0046148,GO:0016108,GO:0016109,GO:0016116,GO:0016117,GO:0034470,GO:1901576,GO:0006721,GO:0016114,GO:0006720,GO:0008299,GO:0044249,GO:0003674,GO:0006399,GO:0006807,GO:0034660,GO:…	oxidation-reduction process,single-organism metabolic process,oxidoreductase activity,metabolic process,biological_process,cofactor binding,oxidoreductase activity, acting on CH-OH group of donors,coenzyme binding,oxidoreductase activity, acting on paired donors, with incorporation or reduction of molecular oxygen,catalytic activity,lipid metabolic process,flavin adenine dinucleotide binding,orga…	--	--
LNC_007691	XLOC_070739	-	scaffold105428:18-494	3.24134	13.2565	-2.03204	5e-05	0.000508216	lncRNA	co_expression	Gh_A09G1066	AT1G51400	Photosystem II 5 kD protein||B3EWI4||PST2_PETHY Photosystem II 5 kDa protein, chloroplastic OS=Petunia hybrida PE=1 SV=1||B9HNX6||B9HNX6_POPTR Predicted protein OS=Populus trichocarpa GN=POPTRDRAFT_650065 PE=2 SV=1	--	--	--	--
LNC_007691	XLOC_070739	-	scaffold105428:18-494	3.24134	13.2565	-2.03204	5e-05	0.000508216	lncRNA	co_expression	Gh_A11G1738	AT3G50820	photosystem II subunit O-2||Q40459||PSBO_TOBAC Oxygen-evolving enhancer protein 1, chloroplastic OS=Nicotiana tabacum GN=PSBO PE=2 SV=1||A9PJ90||A9PJ90_9ROSI Putative uncharacterized protein OS=Populus trichocarpa x Populus deltoides PE=2 SV=1||pop:POPTR_813989||"hypothetical protein ; K02716 photosystem II PsbO protein"|| PF01716.13|MSP|| IPR002628|Photosystem II PsbO, manganese-stabilising||" G…	GO:0008152,GO:0009579,GO:0044436,GO:0034357,GO:0009521,GO:0008150,GO:0015979,GO:0009654,GO:0009523,GO:0044237,GO:0019898,GO:0019684,GO:0046872,GO:0043169,GO:0006091,GO:0003674,GO:0043167,GO:0009987,GO:0005509,GO:0010109,GO:0042548,GO:0042549,GO:0043467,GO:0019222,GO:0031323,GO:0016020,GO:0050789,GO:0050794,GO:0044425,GO:0005575,GO:0065007,GO:0005623,GO:0044464,GO:0005622,GO:0043234,GO:0044424,GO:…	metabolic process,thylakoid,thylakoid part,photosynthetic membrane,photosystem,biological_process,photosynthesis,oxygen evolving complex,photosystem II,cellular metabolic process,extrinsic to membrane,photosynthesis, light reaction,metal ion binding,cation binding,generation of precursor metabolites and energy,molecular_function,ion binding,cellular process,calcium ion binding,regulation of photo…	ath01100,ath00195	Metabolic pathways,Photosynthesis
LNC_007691	XLOC_070739	-	scaffold105428:18-494	3.24134	13.2565	-2.03204	5e-05	0.000508216	lncRNA	co_expression	Gh_D10G0167	AT4G05180	photosystem II subunit Q-2||Q41932||PSBQ2_ARATH Oxygen-evolving enhancer protein 3-2, chloroplastic OS=Arabidopsis thaliana GN=PSBQ2 PE=1 SV=2||I1KJL7||I1KJL7_SOYBN Uncharacterized protein OS=Glycine max PE=4 SV=1||ath:AT4G05180||"PSBQ/PSBQ-2/PSII-Q (PHOTOSYSTEM II SUBUNIT Q-2); calcium ion binding ; K08901 photosystem II oxygen-evolving enhancer protein"|| PF05757.6|PsbQ|| IPR008797|Photosystem …	GO:0008152,GO:0009579,GO:0044436,GO:0034357,GO:0009521,GO:0008150,GO:0015979,GO:0009654,GO:0009523,GO:0044237,GO:0019898,GO:0046872,GO:0043169,GO:0003674,GO:0043167,GO:0009987,GO:0005509,GO:0016020,GO:0044425,GO:0005575,GO:0005623,GO:0044464,GO:0005622,GO:0043234,GO:0044424,GO:0032991,GO:0005488	metabolic process,thylakoid,thylakoid part,photosynthetic membrane,photosystem,biological_process,photosynthesis,oxygen evolving complex,photosystem II,cellular metabolic process,extrinsic to membrane,metal ion binding,cation binding,molecular_function,ion binding,cellular process,calcium ion binding,membrane,membrane part,cellular_component,cell,cell part,intracellular,protein complex,intracellu…	ath01100,ath00195	Metabolic pathways,Photosynthesis
LNC_007691	XLOC_070739	-	scaffold105428:18-494	3.24134	13.2565	-2.03204	5e-05	0.000508216	lncRNA	co_expression	Gh_A11G3190	AT5G64040	photosystem I reaction center subunit PSI-N, chloroplast, putative / PSI-N, putative (PSAN)||P49107||PSAN_ARATH Photosystem I reaction center subunit N, chloroplastic OS=Arabidopsis thaliana GN=PSAN PE=1 SV=2||A9PIQ3||A9PIQ3_9ROSI Putative uncharacterized protein OS=Populus trichocarpa x Populus deltoides PE=2 SV=1||ath:AT5G64040||"PSAN; PSAN (photosystem I reaction center subunit PSI-N); calmodu…	GO:0008152,GO:0008150,GO:0044237,GO:0009579,GO:0044436,GO:0034357,GO:0009521,GO:0003674,GO:0009987,GO:0015979,GO:0009522,GO:0042651,GO:0005516,GO:0016020,GO:0005488,GO:0044425,GO:0005575,GO:0005515,GO:0032991,GO:0044424,GO:0005623,GO:0044464,GO:0005622,GO:0043234	metabolic process,biological_process,cellular metabolic process,thylakoid,thylakoid part,photosynthetic membrane,photosystem,molecular_function,cellular process,photosynthesis,photosystem I,thylakoid membrane,calmodulin binding,membrane,binding,membrane part,cellular_component,protein binding,macromolecular complex,intracellular part,cell,cell part,intracellular,protein complex	ath01100,ath00195	Metabolic pathways,Photosynthesis
LNC_007691	XLOC_070739	-	scaffold105428:18-494	3.24134	13.2565	-2.03204	5e-05	0.000508216	lncRNA	co_expression	Gh_D07G1624	AT4G12800	photosystem I subunit l||Q9SUI4||PSAL_ARATH Photosystem I reaction center subunit XI, chloroplastic OS=Arabidopsis thaliana GN=PSAL PE=1 SV=2||B9SMR5||B9SMR5_RICCO Photosystem I reaction center subunit XI, chloroplast, putative OS=Ricinus communis GN=RCOM_1628230 PE=4 SV=1||vvi:100242802||"GSVIVT00025097001; hypothetical protein LOC100242802 ; K02699 photosystem I subunit XI"|| PF02605.10|PsaL|| …	GO:0008152,GO:0008150,GO:0044237,GO:0009579,GO:0044436,GO:0034357,GO:0009521,GO:0009987,GO:0015979,GO:0009522,GO:0009538,GO:0016020,GO:0044425,GO:0005575,GO:0032991,GO:0044424,GO:0005623,GO:0044464,GO:0005622,GO:0043234	metabolic process,biological_process,cellular metabolic process,thylakoid,thylakoid part,photosynthetic membrane,photosystem,cellular process,photosynthesis,photosystem I,photosystem I reaction center,membrane,membrane part,cellular_component,macromolecular complex,intracellular part,cell,cell part,intracellular,protein complex	ath01100,ath00195	Metabolic pathways,Photosynthesis
LNC_007691	XLOC_070739	-	scaffold105428:18-494	3.24134	13.2565	-2.03204	5e-05	0.000508216	lncRNA	co_expression	Gh_D07G0644	AT5G61410	D-ribulose-5-phosphate-3-epimerase||Q43157||RPE_SPIOL Ribulose-phosphate 3-epimerase, chloroplastic OS=Spinacia oleracea GN=RPE PE=1 SV=1||B9N4C5||B9N4C5_POPTR Predicted protein OS=Populus trichocarpa GN=POPTRDRAFT_744163 PE=4 SV=1||pop:POPTR_744163||"hypothetical protein ; K01783 ribulose-phosphate 3-epimerase [EC:5.1.3.1]"|| PF00834.14|Ribul_P_3_epim|| IPR000056|Ribulose-phosphate 3-epimerase-l…	GO:0044710,GO:0008152,GO:0008150,GO:0044283,GO:0044281,GO:0044711,GO:0003824,GO:0005975,GO:1901564,GO:1901566,GO:0016830,GO:0016829,GO:0071704,GO:0044237,GO:0006790,GO:0044238,GO:0006772,GO:0009228,GO:0042723,GO:0042724,GO:0009058,GO:0044272,GO:0036355,GO:0009110,GO:0042364,GO:0006766,GO:0006767,GO:0072527,GO:1901576,GO:0007339,GO:0009988,GO:0035036,GO:0072528,GO:0007338,GO:0009566,GO:0044249,GO:…	single-organism metabolic process,metabolic process,biological_process,small molecule biosynthetic process,small molecule metabolic process,single-organism biosynthetic process,catalytic activity,carbohydrate metabolic process,organonitrogen compound metabolic process,organonitrogen compound biosynthetic process,carbon-carbon lyase activity,lyase activity,organic substance metabolic process,cellu…	ath01200,ath01110,ath01100,ath00030,ath01230,ath00040,ath00710	Carbon metabolism,Biosynthesis of secondary metabolites,Metabolic pathways,Pentose phosphate pathway,Biosynthesis of amino acids,Pentose and glucuronate interconversions,Carbon fixation in photosynthetic organisms
LNC_007691	XLOC_070739	-	scaffold105428:18-494	3.24134	13.2565	-2.03204	5e-05	0.000508216	lncRNA	co_expression	Gh_D06G1538	AT1G31330	photosystem I subunit F||Q9SHE8||PSAF_ARATH Photosystem I reaction center subunit III, chloroplastic OS=Arabidopsis thaliana GN=PSAF PE=1 SV=1||A9PI20||A9PI20_POPTR Putative uncharacterized protein OS=Populus trichocarpa GN=POPTRDRAFT_709002 PE=2 SV=1||pop:POPTR_709002||"hypothetical protein ; K02694 photosystem I subunit III"|| PF02507.10|PSI_PsaF|| IPR003666|Photosystem I PsaF, reaction centre …	GO:0008152,GO:0009579,GO:0044436,GO:0034357,GO:0009521,GO:0008150,GO:0015979,GO:0009538,GO:0009522,GO:0044237,GO:0009987,GO:0016020,GO:0044425,GO:0005575,GO:0005623,GO:0044464,GO:0005622,GO:0043234,GO:0044424,GO:0032991	metabolic process,thylakoid,thylakoid part,photosynthetic membrane,photosystem,biological_process,photosynthesis,photosystem I reaction center,photosystem I,cellular metabolic process,cellular process,membrane,membrane part,cellular_component,cell,cell part,intracellular,protein complex,intracellular part,macromolecular complex	ath01100,ath00195	Metabolic pathways,Photosynthesis
LNC_007691	XLOC_070739	-	scaffold105428:18-494	3.24134	13.2565	-2.03204	5e-05	0.000508216	lncRNA	co_expression	Gh_D12G1757	AT3G47470	light-harvesting chlorophyll-protein complex I subunit A4||P27521||CA4_ARATH Chlorophyll a-b binding protein 4, chloroplastic OS=Arabidopsis thaliana GN=LHCA4 PE=1 SV=1||K7KVZ6||K7KVZ6_SOYBN Uncharacterized protein OS=Glycine max PE=3 SV=1||pop:POPTR_671325||"Lhca4; light-harvesting complex I protein Lhca4 ; K08910 light-harvesting complex I chlorophyll a/b binding protein 4"|| PF00504.16|Chloroa…	--	--	ath00196	Photosynthesis - antenna proteins
LNC_007691	XLOC_070739	-	scaffold105428:18-494	3.24134	13.2565	-2.03204	5e-05	0.000508216	lncRNA	co_expression	Gh_A03G0499	AT1G74070	Cyclophilin-like peptidyl-prolyl cis-trans isomerase family protein||Q41651||CYPB_VICFA Peptidyl-prolyl cis-trans isomerase, chloroplastic OS=Vicia faba PE=1 SV=1||M5WCF7||M5WCF7_PRUPE Uncharacterized protein OS=Prunus persica GN=PRUPE_ppa015639mg PE=4 SV=1||lma:LmjF06.0120||"cyclophilin (EC:5.2.1.8); K03768 peptidyl-prolyl cis-trans isomerase B (cyclophilin B) [EC:5.2.1.8]"|| PF00160.16|Pro_isom…	GO:0008152,GO:0008150,GO:0003824,GO:0071704,GO:0044237,GO:0044238,GO:0006457,GO:0003755,GO:0016859,GO:0003674,GO:0016853,GO:0009987,GO:0043170,GO:0019538,GO:0044260,GO:0044267	metabolic process,biological_process,catalytic activity,organic substance metabolic process,cellular metabolic process,primary metabolic process,protein folding,peptidyl-prolyl cis-trans isomerase activity,cis-trans isomerase activity,molecular_function,isomerase activity,cellular process,macromolecule metabolic process,protein metabolic process,cellular macromolecule metabolic process,cellular p…	--	--
LNC_007691	XLOC_070739	-	scaffold105428:18-494	3.24134	13.2565	-2.03204	5e-05	0.000508216	lncRNA	co_expression	Gh_A09G0259	AT3G01500	carbonic anhydrase 1||P17067||CAHC_PEA Carbonic anhydrase, chloroplastic OS=Pisum sativum PE=1 SV=1||Q8LSC8||Q8LSC8_GOSHI Carbonic anhydrase OS=Gossypium hirsutum GN=CAH2 PE=3 SV=1||pop:POPTR_706715||"hypothetical protein ; K01673 carbonic anhydrase [EC:4.2.1.1]"||" PB019603|Pfam-B_19603; PF00484.14|Pro_CA"||" IPR001765|Carbonic anhydrase; IPR015892|Carbonic anhydrase, prokaryotic-like, conserved…	GO:0003824,GO:0004089,GO:0016829,GO:0046914,GO:0046872,GO:0043169,GO:0016836,GO:0003674,GO:0016835,GO:0043167,GO:0008270,GO:0005488	catalytic activity,carbonate dehydratase activity,lyase activity,transition metal ion binding,metal ion binding,cation binding,hydro-lyase activity,molecular_function,carbon-oxygen lyase activity,ion binding,zinc ion binding,binding	ath00910	Nitrogen metabolism
LNC_007691	XLOC_070739	-	scaffold105428:18-494	3.24134	13.2565	-2.03204	5e-05	0.000508216	lncRNA	co_expression	Gh_A07G2148	AT1G12900	glyceraldehyde 3-phosphate dehydrogenase A subunit 2||Q9LPW0||G3PA2_ARATH Glyceraldehyde 3-phosphate dehydrogenase GAPA2, chloroplastic OS=Arabidopsis thaliana GN=GAPA2 PE=2 SV=1||H8WR55||H8WR55_CUCSA Glyceraldehyde-3-phosphate dehydrogenase A OS=Cucumis sativus GN=gapdh PE=2 SV=1||ath:AT1G12900||"GAPA-2; GAPA-2; glyceraldehyde-3-phosphate dehydrogenase ; K05298 glyceraldehyde-3-phosphate dehydro…	GO:0003824,GO:0008152,GO:0044710,GO:0008150,GO:0016491,GO:0055114,GO:0003674,GO:0016620,GO:0016903	catalytic activity,metabolic process,single-organism metabolic process,biological_process,oxidoreductase activity,oxidation-reduction process,molecular_function,oxidoreductase activity, acting on the aldehyde or oxo group of donors, NAD or NADP as acceptor,oxidoreductase activity, acting on the aldehyde or oxo group of donors	ath01100,ath01200,ath00710	Metabolic pathways,Carbon metabolism,Carbon fixation in photosynthetic organisms
LNC_007691	XLOC_070739	-	scaffold105428:18-494	3.24134	13.2565	-2.03204	5e-05	0.000508216	lncRNA	co_expression	Gh_D05G2361	AT4G10340	light harvesting complex of photosystem II 5||Q9XF89||CB5_ARATH Chlorophyll a-b binding protein CP26, chloroplastic OS=Arabidopsis thaliana GN=LHCB5 PE=2 SV=1||B9S1T5||B9S1T5_RICCO Chlorophyll A/B binding protein, putative OS=Ricinus communis GN=RCOM_0868050 PE=3 SV=1||ath:AT4G10340||"LHCB5; LHCB5 (LIGHT HARVESTING COMPLEX OF PHOTOSYSTEM II 5); chlorophyll binding ; K08916 light-harvesting comple…	--	--	ath01100,ath00196	Metabolic pathways,Photosynthesis - antenna proteins
LNC_007691	XLOC_070739	-	scaffold105428:18-494	3.24134	13.2565	-2.03204	5e-05	0.000508216	lncRNA	co_expression	Gh_A10G0361	AT2G34430	light-harvesting chlorophyll-protein complex II subunit B1||P27493||CB22_TOBAC Chlorophyll a-b binding protein 21, chloroplastic OS=Nicotiana tabacum GN=CAB21 PE=2 SV=1||C1K5D0||C1K5D0_GOSHI Chloroplast chlorophyll A-B binding protein OS=Gossypium hirsutum GN=CBP2 PE=2 SV=1||ath:AT2G34430||"LHB1B1; LHB1B1 (Photosystem II light harvesting complex gene 1.4); chlorophyll binding ; K08912 light-harve…	GO:0003824,GO:0046872,GO:0043169,GO:0003674,GO:0043167,GO:0005488	catalytic activity,metal ion binding,cation binding,molecular_function,ion binding,binding	ath01100,ath00196	Metabolic pathways,Photosynthesis - antenna proteins
LNC_007691	XLOC_070739	-	scaffold105428:18-494	3.24134	13.2565	-2.03204	5e-05	0.000508216	lncRNA	co_expression	Gh_A05G1567	AT1G76080	chloroplastic drought-induced stress protein of 32 kD||Q9SGS4||CDSP_ARATH Thioredoxin-like protein CDSP32, chloroplastic OS=Arabidopsis thaliana GN=CDSP32 PE=1 SV=1||B9R8F6||B9R8F6_RICCO Putative uncharacterized protein OS=Ricinus communis GN=RCOM_1599540 PE=4 SV=1||pop:POPTR_219472||"PtrTrxh4; thioredoxin h ; K03671 thioredoxin 1"|| PF00085.15|Thioredoxin||" IPR005746|Thioredoxin; IPR012336|Thio…	GO:0003824,GO:0008150,GO:0016491,GO:0016874,GO:0019725,GO:0003674,GO:0009987,GO:0045454,GO:0042592,GO:0016851,GO:0051002,GO:0051003,GO:0065008,GO:0050789,GO:0065007,GO:0050794,GO:0044699,GO:0044763	catalytic activity,biological_process,oxidoreductase activity,ligase activity,cellular homeostasis,molecular_function,cellular process,cell redox homeostasis,homeostatic process,magnesium chelatase activity,ligase activity, forming nitrogen-metal bonds,ligase activity, forming nitrogen-metal bonds, forming coordination complexes,regulation of biological quality,regulation of biological process,bi…	--	--
LNC_007691	XLOC_070739	-	scaffold105428:18-494	3.24134	13.2565	-2.03204	5e-05	0.000508216	lncRNA	co_expression	Gh_A01G1972	AT5G01530	light harvesting complex photosystem II||Q9XF88||CB4B_ARATH Chlorophyll a-b binding protein CP29.2, chloroplastic OS=Arabidopsis thaliana GN=LHCB4.2 PE=1 SV=1||C1K5D1||C1K5D1_GOSHI Chloroplast chlorophyll A-B binding protein OS=Gossypium hirsutum GN=CBP3 PE=2 SV=1||ath:AT3G08940||"LHCB4.2 (LIGHT HARVESTING COMPLEX PSII) ; K08915 light-harvesting complex II chlorophyll a/b binding protein 4"||" PF…	--	--	ath01100,ath00196	Metabolic pathways,Photosynthesis - antenna proteins
LNC_007691	XLOC_070739	-	scaffold105428:18-494	3.24134	13.2565	-2.03204	5e-05	0.000508216	lncRNA	co_expression	Gh_A10G1367	--	C6CWS7||BIOC_PAESJ Malonyl-[acyl-carrier protein] O-methyltransferase OS=Paenibacillus sp. (strain JDR-2) GN=bioC PE=3 SV=1||Q5DT22||Q5DT22_TOBAC CMV 1a interacting protein 1 OS=Nicotiana tabacum PE=2 SV=1||cel:ZK652.9||"coq-5; COenzyme Q (ubiquinone) biosynthesis ; K06127 ubiquinone biosynthesis methyltransferase [EC:2.1.1.-]"||" PF08241.7|Methyltransf_11; PB019478|Pfam-B_19478"|| IPR013216|Meth…	GO:0043412,GO:0008152,GO:0003824,GO:0008150,GO:0016740,GO:0044237,GO:0071704,GO:0044238,GO:0044260,GO:0043170,GO:0009987,GO:0016423,GO:0008176,GO:0003674,GO:0006807,GO:0008175,GO:0008173,GO:0008171,GO:1901360,GO:0006725,GO:0006399,GO:0046483,GO:0034641,GO:0016070,GO:0006400,GO:0009451,GO:0034660,GO:0006139,GO:0008033,GO:0016741,GO:0090304,GO:0008168,GO:0010467,GO:0008757,GO:0006396,GO:0034470	macromolecule modification,metabolic process,catalytic activity,biological_process,transferase activity,cellular metabolic process,organic substance metabolic process,primary metabolic process,cellular macromolecule metabolic process,macromolecule metabolic process,cellular process,tRNA (guanine) methyltransferase activity,tRNA (guanine-N7-)-methyltransferase activity,molecular_function,nitrogen …	--	--
LNC_007691	XLOC_070739	-	scaffold105428:18-494	3.24134	13.2565	-2.03204	5e-05	0.000508216	lncRNA	co_expression	Gh_D13G2047	AT2G06520	photosystem II subunit X||Q2TGZ7||Q2TGZ7_GOSHI Ultraviolet-B-repressible protein (Fragment) OS=Gossypium hirsutum PE=2 SV=1|| PF06596.6|PsbX|| IPR009518|Photosystem II PsbX||" GO:0016020|membrane ; GO:0009523|photosystem II ; GO:0015979|photosynthesis "	GO:0008152,GO:0009579,GO:0044436,GO:0034357,GO:0009521,GO:0008150,GO:0015979,GO:0009523,GO:0044237,GO:0009987,GO:0016020,GO:0044425,GO:0005575,GO:0005623,GO:0044464,GO:0005622,GO:0043234,GO:0044424,GO:0032991	metabolic process,thylakoid,thylakoid part,photosynthetic membrane,photosystem,biological_process,photosynthesis,photosystem II,cellular metabolic process,cellular process,membrane,membrane part,cellular_component,cell,cell part,intracellular,protein complex,intracellular part,macromolecular complex	--	--
LNC_007691	XLOC_070739	-	scaffold105428:18-494	3.24134	13.2565	-2.03204	5e-05	0.000508216	lncRNA	co_expression	Gh_D12G1495	AT3G61470	photosystem I light harvesting complex gene 2||P10708||CB12_SOLLC Chlorophyll a-b binding protein 7, chloroplastic OS=Solanum lycopersicum GN=CAB7 PE=3 SV=1||B9GML1||B9GML1_POPTR Light-harvesting complex I protein Lhca2 OS=Populus trichocarpa GN=Lhca2-1 PE=2 SV=1||pop:POPTR_548030||"Lhca2-1; light-harvesting complex I protein Lhca2 ; K08908 light-harvesting complex I chlorophyll a/b binding prote…	--	--	ath00196	Photosynthesis - antenna proteins
LNC_007691	XLOC_070739	-	scaffold105428:18-494	3.24134	13.2565	-2.03204	5e-05	0.000508216	lncRNA	co_expression	Gh_D10G1184	AT5G22480	ZPR1 zinc-finger domain protein||P53303||ZPR1_YEAST Zinc finger protein ZPR1 OS=Saccharomyces cerevisiae (strain ATCC 204508 / S288c) GN=ZPR1 PE=1 SV=1||I1KM99||I1KM99_SOYBN Uncharacterized protein OS=Glycine max PE=4 SV=2||pop:POPTR_759183||"hypothetical protein ; K06874"|| PF03367.8|zf-ZPR1|| IPR004457|Zinc finger, ZPR1-type|| GO:0008270|zinc ion binding	GO:0046914,GO:0046872,GO:0043169,GO:0003674,GO:0043167,GO:0008270,GO:0005488	transition metal ion binding,metal ion binding,cation binding,molecular_function,ion binding,zinc ion binding,binding	--	--
LNC_007691	XLOC_070739	-	scaffold105428:18-494	3.24134	13.2565	-2.03204	5e-05	0.000508216	lncRNA	co_expression	Gh_A06G1222	AT1G31330	photosystem I subunit F||Q9SHE8||PSAF_ARATH Photosystem I reaction center subunit III, chloroplastic OS=Arabidopsis thaliana GN=PSAF PE=1 SV=1||B9RRQ0||B9RRQ0_RICCO Photosystem I reaction center subunit III, chloroplast, putative OS=Ricinus communis GN=RCOM_1426230 PE=4 SV=1||pop:POPTR_709002||"hypothetical protein ; K02694 photosystem I subunit III"|| PF02507.10|PSI_PsaF|| IPR003666|Photosystem …	GO:0008152,GO:0009579,GO:0044436,GO:0034357,GO:0009521,GO:0008150,GO:0015979,GO:0009538,GO:0009522,GO:0044237,GO:0009987,GO:0016020,GO:0044425,GO:0005575,GO:0005623,GO:0044464,GO:0005622,GO:0043234,GO:0044424,GO:0032991	metabolic process,thylakoid,thylakoid part,photosynthetic membrane,photosystem,biological_process,photosynthesis,photosystem I reaction center,photosystem I,cellular metabolic process,cellular process,membrane,membrane part,cellular_component,cell,cell part,intracellular,protein complex,intracellular part,macromolecular complex	ath01100,ath00195	Metabolic pathways,Photosynthesis
LNC_007691	XLOC_070739	-	scaffold105428:18-494	3.24134	13.2565	-2.03204	5e-05	0.000508216	lncRNA	co_expression	Gh_D07G1090	AT1G08380	photosystem I subunit O||M4DQ38||M4DQ38_BRARP Uncharacterized protein OS=Brassica rapa subsp. pekinensis GN=Bra018629 PE=4 SV=1	--	--	ath00195	Photosynthesis
LNC_007691	XLOC_070739	-	scaffold105428:18-494	3.24134	13.2565	-2.03204	5e-05	0.000508216	lncRNA	co_expression	Gh_A13G1699	AT2G06520	photosystem II subunit X||Q2TGZ7||Q2TGZ7_GOSHI Ultraviolet-B-repressible protein (Fragment) OS=Gossypium hirsutum PE=2 SV=1|| PF06596.6|PsbX|| IPR009518|Photosystem II PsbX||" GO:0016020|membrane ; GO:0009523|photosystem II ; GO:0015979|photosynthesis "	GO:0008152,GO:0008150,GO:0044237,GO:0009579,GO:0044436,GO:0009523,GO:0034357,GO:0009521,GO:0009987,GO:0015979,GO:0016020,GO:0044425,GO:0005575,GO:0032991,GO:0044424,GO:0005623,GO:0044464,GO:0005622,GO:0043234	metabolic process,biological_process,cellular metabolic process,thylakoid,thylakoid part,photosystem II,photosynthetic membrane,photosystem,cellular process,photosynthesis,membrane,membrane part,cellular_component,macromolecular complex,intracellular part,cell,cell part,intracellular,protein complex	--	--
LNC_007691	XLOC_070739	-	scaffold105428:18-494	3.24134	13.2565	-2.03204	5e-05	0.000508216	lncRNA	co_expression	Gh_D05G2291	AT4G03520	Thioredoxin superfamily protein||P07591||TRXM_SPIOL Thioredoxin M-type, chloroplastic OS=Spinacia oleracea PE=1 SV=2||M5W035||M5W035_PRUPE Uncharacterized protein OS=Prunus persica GN=PRUPE_ppa012199mg PE=4 SV=1||osa:4330107||"Os02g0639900; hypothetical protein ; K03671 thioredoxin 1"|| PF00085.15|Thioredoxin||" IPR005746|Thioredoxin; IPR012336|Thioredoxin-like fold; IPR013766|Thioredoxin domain;…	GO:0055114,GO:0044710,GO:0016491,GO:0008152,GO:0008150,GO:0003824,GO:0016209,GO:0045454,GO:0019725,GO:0042592,GO:0003674,GO:0065008,GO:0009987,GO:0050789,GO:0050794,GO:0065007,GO:0044699,GO:0044763	oxidation-reduction process,single-organism metabolic process,oxidoreductase activity,metabolic process,biological_process,catalytic activity,antioxidant activity,cell redox homeostasis,cellular homeostasis,homeostatic process,molecular_function,regulation of biological quality,cellular process,regulation of biological process,regulation of cellular process,biological regulation,single-organism p…	--	--
LNC_007691	XLOC_070739	-	scaffold105428:18-494	3.24134	13.2565	-2.03204	5e-05	0.000508216	lncRNA	co_expression	Gh_D05G1244	AT1G52230	photosystem I subunit H2||P22179||PSAH_SPIOL Photosystem I reaction center subunit VI, chloroplastic OS=Spinacia oleracea GN=PSAH PE=1 SV=1||M5X475||M5X475_PRUPE Uncharacterized protein OS=Prunus persica GN=PRUPE_ppa013021mg PE=4 SV=1||ath:AT1G52230||"PSAH-2/PSAH2/PSI-H (PHOTOSYSTEM I SUBUNIT H-2) ; K02695 photosystem I subunit VI"|| PF03244.9|PSI_PsaH|| IPR004928|Photosystem I PsaH, reaction cen…	GO:0008152,GO:0009579,GO:0044436,GO:0034357,GO:0009521,GO:0008150,GO:0015979,GO:0009538,GO:0009522,GO:0044237,GO:0009987,GO:0016020,GO:0044425,GO:0005575,GO:0005623,GO:0044464,GO:0005622,GO:0043234,GO:0044424,GO:0032991	metabolic process,thylakoid,thylakoid part,photosynthetic membrane,photosystem,biological_process,photosynthesis,photosystem I reaction center,photosystem I,cellular metabolic process,cellular process,membrane,membrane part,cellular_component,cell,cell part,intracellular,protein complex,intracellular part,macromolecular complex	ath01100,ath00195	Metabolic pathways,Photosynthesis
LNC_007691	XLOC_070739	-	scaffold105428:18-494	3.24134	13.2565	-2.03204	5e-05	0.000508216	lncRNA	co_expression	Gh_D02G0359	AT1G03130	photosystem I subunit D-2||P32869||PSAD_CUCSA Photosystem I reaction center subunit II, chloroplastic OS=Cucumis sativus GN=psaD PE=1 SV=1||B9RSQ3||B9RSQ3_RICCO Photosystem I reaction center subunit II, chloroplast, putative OS=Ricinus communis GN=RCOM_0677760 PE=4 SV=1||pop:POPTR_564827||"hypothetical protein ; K02692 photosystem I subunit II"|| PF02531.11|PsaD|| IPR003685|Photosystem I PsaD||" …	GO:0008152,GO:0008150,GO:0044237,GO:0009579,GO:0044436,GO:0034357,GO:0009521,GO:0009987,GO:0015979,GO:0009522,GO:0009538,GO:0016020,GO:0044425,GO:0005575,GO:0032991,GO:0044424,GO:0005623,GO:0044464,GO:0005622,GO:0043234	metabolic process,biological_process,cellular metabolic process,thylakoid,thylakoid part,photosynthetic membrane,photosystem,cellular process,photosynthesis,photosystem I,photosystem I reaction center,membrane,membrane part,cellular_component,macromolecular complex,intracellular part,cell,cell part,intracellular,protein complex	ath01100,ath00195	Metabolic pathways,Photosynthesis
LNC_007691	XLOC_070739	-	scaffold105428:18-494	3.24134	13.2565	-2.03204	5e-05	0.000508216	lncRNA	co_expression	Gh_D11G1897	AT3G50820	photosystem II subunit O-2||Q40459||PSBO_TOBAC Oxygen-evolving enhancer protein 1, chloroplastic OS=Nicotiana tabacum GN=PSBO PE=2 SV=1||A9PJ90||A9PJ90_9ROSI Putative uncharacterized protein OS=Populus trichocarpa x Populus deltoides PE=2 SV=1||pop:POPTR_813989||"hypothetical protein ; K02716 photosystem II PsbO protein"|| PF01716.13|MSP|| IPR002628|Photosystem II PsbO, manganese-stabilising||" G…	GO:0008152,GO:0009579,GO:0044436,GO:0034357,GO:0009521,GO:0008150,GO:0015979,GO:0009654,GO:0009523,GO:0044237,GO:0019898,GO:0019684,GO:0046872,GO:0043169,GO:0006091,GO:0003674,GO:0043167,GO:0009987,GO:0005509,GO:0010109,GO:0042548,GO:0042549,GO:0043467,GO:0019222,GO:0031323,GO:0016020,GO:0050789,GO:0050794,GO:0044425,GO:0005575,GO:0065007,GO:0005623,GO:0044464,GO:0005622,GO:0043234,GO:0044424,GO:…	metabolic process,thylakoid,thylakoid part,photosynthetic membrane,photosystem,biological_process,photosynthesis,oxygen evolving complex,photosystem II,cellular metabolic process,extrinsic to membrane,photosynthesis, light reaction,metal ion binding,cation binding,generation of precursor metabolites and energy,molecular_function,ion binding,cellular process,calcium ion binding,regulation of photo…	ath01100,ath00195	Metabolic pathways,Photosynthesis
LNC_007691	XLOC_070739	-	scaffold105428:18-494	3.24134	13.2565	-2.03204	5e-05	0.000508216	lncRNA	co_expression	Gh_A13G1697	AT2G06520	photosystem II subunit X||Q2TGZ7||Q2TGZ7_GOSHI Ultraviolet-B-repressible protein (Fragment) OS=Gossypium hirsutum PE=2 SV=1|| PF06596.6|PsbX|| IPR009518|Photosystem II PsbX||" GO:0016020|membrane ; GO:0009523|photosystem II ; GO:0015979|photosynthesis "	GO:0008152,GO:0009579,GO:0044436,GO:0034357,GO:0009521,GO:0008150,GO:0015979,GO:0009523,GO:0044237,GO:0009987,GO:0016020,GO:0044425,GO:0005575,GO:0005623,GO:0044464,GO:0005622,GO:0043234,GO:0044424,GO:0032991	metabolic process,thylakoid,thylakoid part,photosynthetic membrane,photosystem,biological_process,photosynthesis,photosystem II,cellular metabolic process,cellular process,membrane,membrane part,cellular_component,cell,cell part,intracellular,protein complex,intracellular part,macromolecular complex	--	--
LNC_007691	XLOC_070739	-	scaffold105428:18-494	3.24134	13.2565	-2.03204	5e-05	0.000508216	lncRNA	co_expression	Gh_A08G0425	AT2G20260	photosystem I subunit E-2||Q41228||PSAEA_NICSY Photosystem I reaction center subunit IV A, chloroplastic OS=Nicotiana sylvestris GN=PSAEA PE=1 SV=1||G7KZJ5||G7KZJ5_MEDTR Photosystem I reaction center subunit IV A OS=Medicago truncatula GN=MTR_7g099390 PE=2 SV=1||pop:POPTR_711610||"hypothetical protein ; K02693 photosystem I subunit IV"|| PF02427.12|PSI_PsaE|| IPR003375|Photosystem I PsaE, reactio…	GO:0008152,GO:0009579,GO:0044436,GO:0034357,GO:0009521,GO:0008150,GO:0015979,GO:0009538,GO:0009522,GO:0044237,GO:0071203,GO:0009987,GO:0016020,GO:0044425,GO:0005575,GO:0005623,GO:0044464,GO:0005622,GO:0044444,GO:0043234,GO:0044424,GO:0032991,GO:0005737	metabolic process,thylakoid,thylakoid part,photosynthetic membrane,photosystem,biological_process,photosynthesis,photosystem I reaction center,photosystem I,cellular metabolic process,WASH complex,cellular process,membrane,membrane part,cellular_component,cell,cell part,intracellular,cytoplasmic part,protein complex,intracellular part,macromolecular complex,cytoplasm	ath01100,ath00195	Metabolic pathways,Photosynthesis
LNC_007691	XLOC_070739	-	scaffold105428:18-494	3.24134	13.2565	-2.03204	5e-05	0.000508216	lncRNA	co_expression	Gh_D07G1659	AT2G05100	photosystem II light harvesting complex gene 2.1||P27518||CB21_GOSHI Chlorophyll a-b binding protein 151, chloroplastic OS=Gossypium hirsutum GN=CAB-151 PE=2 SV=2||B9T0C1||B9T0C1_RICCO Chlorophyll A/B binding protein, putative OS=Ricinus communis GN=RCOM_0483250 PE=3 SV=1||ath:AT2G05100||"LHCB2.1 (Photosystem II light harvesting complex gene 2.1); chlorophyll binding ; K08913 light-harvesting com…	--	--	ath01100,ath00196	Metabolic pathways,Photosynthesis - antenna proteins
LNC_007691	XLOC_070739	-	scaffold105428:18-494	3.24134	13.2565	-2.03204	5e-05	0.000508216	lncRNA	co_expression	Gh_D05G0860	AT3G54890	photosystem I light harvesting complex gene 1||P12360||CB11_SOLLC Chlorophyll a-b binding protein 6A, chloroplastic OS=Solanum lycopersicum GN=CAB6A PE=2 SV=1||M5VZM0||M5VZM0_PRUPE Uncharacterized protein OS=Prunus persica GN=PRUPE_ppa010511mg PE=4 SV=1||pop:POPTR_820261||"Lhca1-2; light-harvesting complex I protein Lhca1 ; K08907 light-harvesting complex I chlorophyll a/b binding protein 1"|| PF…	--	--	ath00196	Photosynthesis - antenna proteins
LNC_007691	XLOC_070739	-	scaffold105428:18-494	3.24134	13.2565	-2.03204	5e-05	0.000508216	lncRNA	co_expression	Gh_A10G1056	AT5G43750	NAD(P)H dehydrogenase 18||M5XZ84||M5XZ84_PRUPE Uncharacterized protein OS=Prunus persica GN=PRUPE_ppa011212mg PE=4 SV=1	--	--	--	--
LNC_007691	XLOC_070739	-	scaffold105428:18-494	3.24134	13.2565	-2.03204	5e-05	0.000508216	lncRNA	co_expression	Gh_D11G0989	AT4G01150	O04616||Y4115_ARATH Uncharacterized protein At4g01150, chloroplastic OS=Arabidopsis thaliana GN=At4g01150 PE=1 SV=1||I3SDS2||I3SDS2_LOTJA Uncharacterized protein OS=Lotus japonicus PE=2 SV=1|| PF14159.1|CAAD|| IPR025564|Cyanobacterial aminoacyl-tRNA synthetase, CAAD domain	--	--	--	--
LNC_007691	XLOC_070739	-	scaffold105428:18-494	3.24134	13.2565	-2.03204	5e-05	0.000508216	lncRNA	co_expression	Gh_A05G3293	AT1G06680	photosystem II subunit P-1||Q9SLQ8||PSBP_CUCSA Oxygen-evolving enhancer protein 2, chloroplastic OS=Cucumis sativus GN=PSBP PE=2 SV=1||M5WUX4||M5WUX4_PRUPE Uncharacterized protein OS=Prunus persica GN=PRUPE_ppa010093mg PE=4 SV=1||pop:POPTR_818640||"hypothetical protein ; K02717 photosystem II oxygen-evolving complex 23kDa protein"|| PF01789.11|PsbP|| IPR002683|Photosystem II PsbP, oxygen evolving…	GO:0008152,GO:0009579,GO:0044436,GO:0034357,GO:0009521,GO:0008150,GO:0015979,GO:0009654,GO:0009523,GO:0044237,GO:0019898,GO:0046872,GO:0043169,GO:0003674,GO:0043167,GO:0009987,GO:0005509,GO:0016020,GO:0044425,GO:0005575,GO:0005623,GO:0044464,GO:0005622,GO:0043234,GO:0044424,GO:0032991,GO:0005488	metabolic process,thylakoid,thylakoid part,photosynthetic membrane,photosystem,biological_process,photosynthesis,oxygen evolving complex,photosystem II,cellular metabolic process,extrinsic to membrane,metal ion binding,cation binding,molecular_function,ion binding,cellular process,calcium ion binding,membrane,membrane part,cellular_component,cell,cell part,intracellular,protein complex,intracellu…	ath01100,ath00195	Metabolic pathways,Photosynthesis
LNC_007691	XLOC_070739	-	scaffold105428:18-494	3.24134	13.2565	-2.03204	5e-05	0.000508216	lncRNA	co_expression	Gh_A10G2195	AT4G05180	photosystem II subunit Q-2||Q41932||PSBQ2_ARATH Oxygen-evolving enhancer protein 3-2, chloroplastic OS=Arabidopsis thaliana GN=PSBQ2 PE=1 SV=2||I1KJL7||I1KJL7_SOYBN Uncharacterized protein OS=Glycine max PE=4 SV=1||ath:AT4G05180||"PSBQ/PSBQ-2/PSII-Q (PHOTOSYSTEM II SUBUNIT Q-2); calcium ion binding ; K08901 photosystem II oxygen-evolving enhancer protein"|| PF05757.6|PsbQ|| IPR008797|Photosystem …	GO:0008152,GO:0009579,GO:0044436,GO:0034357,GO:0009521,GO:0008150,GO:0015979,GO:0009654,GO:0009523,GO:0044237,GO:0019898,GO:0046872,GO:0043169,GO:0003674,GO:0043167,GO:0009987,GO:0005509,GO:0016020,GO:0044425,GO:0005575,GO:0005623,GO:0044464,GO:0005622,GO:0043234,GO:0044424,GO:0032991,GO:0005488	metabolic process,thylakoid,thylakoid part,photosynthetic membrane,photosystem,biological_process,photosynthesis,oxygen evolving complex,photosystem II,cellular metabolic process,extrinsic to membrane,metal ion binding,cation binding,molecular_function,ion binding,cellular process,calcium ion binding,membrane,membrane part,cellular_component,cell,cell part,intracellular,protein complex,intracellu…	ath01100,ath00195	Metabolic pathways,Photosynthesis
LNC_007691	XLOC_070739	-	scaffold105428:18-494	3.24134	13.2565	-2.03204	5e-05	0.000508216	lncRNA	co_expression	Gh_D11G1066	AT2G46820	photosystem I P subunit||Q8LCA1||TMP14_ARATH Thylakoid membrane phosphoprotein 14 kDa, chloroplastic OS=Arabidopsis thaliana GN=TMP14 PE=1 SV=2||I1KHN6||I1KHN6_SOYBN Uncharacterized protein OS=Glycine max PE=4 SV=1|| PF14159.1|CAAD|| IPR025564|Cyanobacterial aminoacyl-tRNA synthetase, CAAD domain	GO:0008152,GO:0008150,GO:0071704,GO:0044238,GO:0044237,GO:0009987,GO:0009058,GO:0043170,GO:0006807,GO:1901576,GO:0044260,GO:0044249,GO:1901360,GO:0034641,GO:0006725,GO:0046483,GO:0006270,GO:0006261,GO:0006139,GO:0006260,GO:0009059,GO:0034645,GO:0090304,GO:0006259	metabolic process,biological_process,organic substance metabolic process,primary metabolic process,cellular metabolic process,cellular process,biosynthetic process,macromolecule metabolic process,nitrogen compound metabolic process,organic substance biosynthetic process,cellular macromolecule metabolic process,cellular biosynthetic process,organic cyclic compound metabolic process,cellular nitrog…	--	--
LNC_007691	XLOC_070739	-	scaffold105428:18-494	3.24134	13.2565	-2.03204	5e-05	0.000508216	lncRNA	co_expression	Gh_A07G0914	AT3G46780	plastid transcriptionally active 16||Q8SKU2||TIC62_PEA Protein TIC 62, chloroplastic OS=Pisum sativum GN=TIC62 PE=1 SV=2||A9PFD6||A9PFD6_POPTR Putative uncharacterized protein OS=Populus trichocarpa PE=2 SV=1|| PF13460.1|NAD_binding_10	GO:0003824,GO:0008152,GO:0008150,GO:0016491,GO:0048037,GO:0044237,GO:0050662,GO:0003674,GO:0009987,GO:0005488,GO:0005515	catalytic activity,metabolic process,biological_process,oxidoreductase activity,cofactor binding,cellular metabolic process,coenzyme binding,molecular_function,cellular process,binding,protein binding	--	--
LNC_007691	XLOC_070739	-	scaffold105428:18-494	3.24134	13.2565	-2.03204	5e-05	0.000508216	lncRNA	co_expression	Gh_D06G1627	AT1G15700	ATPase, F1 complex, gamma subunit protein||P29790||ATPG_TOBAC ATP synthase gamma chain, chloroplastic OS=Nicotiana tabacum GN=ATPC PE=1 SV=1||B9H1A7||B9H1A7_POPTR Predicted protein OS=Populus trichocarpa GN=POPTRDRAFT_555320 PE=2 SV=1||pop:POPTR_555320||"hypothetical protein ; K02115 F-type H+-transporting ATPase subunit gamma [EC:3.6.3.14]"|| PF00231.14|ATP-synt||" IPR000131|ATPase, F1 complex, …	GO:0044710,GO:0008152,GO:0008150,GO:0044281,GO:0003824,GO:1901564,GO:1901566,GO:0071704,GO:0044237,GO:0044238,GO:0009058,GO:0055086,GO:0015399,GO:0015405,GO:1901576,GO:0042626,GO:0043492,GO:0044249,GO:0006753,GO:0009117,GO:0003674,GO:0019637,GO:0006807,GO:0009116,GO:0022804,GO:1901657,GO:0005215,GO:1901362,GO:0016820,GO:0009119,GO:0044271,GO:1901360,GO:0006811,GO:0009987,GO:0044765,GO:0018130,GO:…	single-organism metabolic process,metabolic process,biological_process,small molecule metabolic process,catalytic activity,organonitrogen compound metabolic process,organonitrogen compound biosynthetic process,organic substance metabolic process,cellular metabolic process,primary metabolic process,biosynthetic process,nucleobase-containing small molecule metabolic process,primary active transmemb…	ath01100,ath00190,ath00195	Metabolic pathways,Oxidative phosphorylation,Photosynthesis
LNC_007691	XLOC_070739	-	scaffold105428:18-494	3.24134	13.2565	-2.03204	5e-05	0.000508216	lncRNA	co_expression	Gh_A11G2932	AT3G54050	high cyclic electron flow 1||P46275||F16P1_PEA Fructose-1,6-bisphosphatase, chloroplastic OS=Pisum sativum GN=FBP PE=1 SV=2||I1N2R6||I1N2R6_SOYBN Uncharacterized protein OS=Glycine max PE=3 SV=1||pop:POPTR_735683||"hypothetical protein ; K03841 fructose-1,6-bisphosphatase I [EC:3.1.3.11]"|| PF00316.15|FBPase||" IPR000146|Fructose-1,6-bisphosphatase class 1/Sedoheputulose-1,7-bisphosphatase; IPR02…	GO:0008152,GO:0008150,GO:0003824,GO:0005975,GO:0071704,GO:0042132,GO:0044238,GO:0019203,GO:0050308,GO:0016791,GO:0003674,GO:0042578,GO:0016787,GO:0016788	metabolic process,biological_process,catalytic activity,carbohydrate metabolic process,organic substance metabolic process,fructose 1,6-bisphosphate 1-phosphatase activity,primary metabolic process,carbohydrate phosphatase activity,sugar-phosphatase activity,phosphatase activity,molecular_function,phosphoric ester hydrolase activity,hydrolase activity,hydrolase activity, acting on ester bonds	ath01200,ath01110,ath01100,ath00030,ath00010,ath00051,ath00710	Carbon metabolism,Biosynthesis of secondary metabolites,Metabolic pathways,Pentose phosphate pathway,Glycolysis / Gluconeogenesis,Fructose and mannose metabolism,Carbon fixation in photosynthetic organisms
LNC_007691	XLOC_070739	-	scaffold105428:18-494	3.24134	13.2565	-2.03204	5e-05	0.000508216	lncRNA	co_expression	Gh_D07G2244	AT3G01500	carbonic anhydrase 1||P17067||CAHC_PEA Carbonic anhydrase, chloroplastic OS=Pisum sativum PE=1 SV=1||Q8LSC8||Q8LSC8_GOSHI Carbonic anhydrase OS=Gossypium hirsutum GN=CAH2 PE=3 SV=1||pop:POPTR_706715||"hypothetical protein ; K01673 carbonic anhydrase [EC:4.2.1.1]"||" PB019603|Pfam-B_19603; PF00484.14|Pro_CA"||" IPR001765|Carbonic anhydrase; IPR015892|Carbonic anhydrase, prokaryotic-like, conserved…	GO:0003824,GO:0004089,GO:0016829,GO:0046914,GO:0046872,GO:0043169,GO:0016836,GO:0003674,GO:0016835,GO:0043167,GO:0008270,GO:0005488	catalytic activity,carbonate dehydratase activity,lyase activity,transition metal ion binding,metal ion binding,cation binding,hydro-lyase activity,molecular_function,carbon-oxygen lyase activity,ion binding,zinc ion binding,binding	ath00910	Nitrogen metabolism
LNC_007691	XLOC_070739	-	scaffold105428:18-494	3.24134	13.2565	-2.03204	5e-05	0.000508216	lncRNA	co_expression	Gh_D05G0729	AT1G02850	beta glucosidase 11||B3H5Q1||BGL11_ARATH Beta-glucosidase 11 OS=Arabidopsis thaliana GN=BGLU11 PE=2 SV=2||F6HZ45||F6HZ45_VITVI Putative uncharacterized protein OS=Vitis vinifera GN=VIT_07s0005g00360 PE=3 SV=1||osa:4338560||"Os05g0366600; hypothetical protein ; K01188 beta-glucosidase [EC:3.2.1.21]"|| PF00232.13|Glyco_hydro_1||" IPR001360|Glycoside hydrolase, family 1; IPR018120|Glycoside hydrolas…	GO:0008152,GO:0008150,GO:0003824,GO:0005975,GO:0004553,GO:0071704,GO:0016798,GO:0044238,GO:0003674,GO:0016787	metabolic process,biological_process,catalytic activity,carbohydrate metabolic process,hydrolase activity, hydrolyzing O-glycosyl compounds,organic substance metabolic process,hydrolase activity, acting on glycosyl bonds,primary metabolic process,molecular_function,hydrolase activity	ath01110,ath01100,ath00940,ath00500,ath00460	Biosynthesis of secondary metabolites,Metabolic pathways,Phenylpropanoid biosynthesis,Starch and sucrose metabolism,Cyanoamino acid metabolism
LNC_007691	XLOC_070739	-	scaffold105428:18-494	3.24134	13.2565	-2.03204	5e-05	0.000508216	lncRNA	co_expression	Gh_D01G1780	AT2G26500	cytochrome b6f complex subunit (petM), putative||P80883||PETM_SPIOL Cytochrome b6-f complex subunit 7 (Fragment) OS=Spinacia oleracea GN=petM PE=1 SV=1||A5AN62||A5AN62_VITVI Putative uncharacterized protein OS=Vitis vinifera GN=VITISV_027615 PE=2 SV=1|| PF08041.6|PetM|| IPR012595|PetM of cytochrome b6/f complex subunit 7|| GO:0009512|cytochrome b6f complex	GO:0009579,GO:0044436,GO:0009512,GO:0005575,GO:0032991,GO:0044424,GO:0005623,GO:0044464,GO:0005622,GO:0043234	thylakoid,thylakoid part,cytochrome b6f complex,cellular_component,macromolecular complex,intracellular part,cell,cell part,intracellular,protein complex	--	--
LNC_007691	XLOC_070739	-	scaffold105428:18-494	3.24134	13.2565	-2.03204	5e-05	0.000508216	lncRNA	co_expression	Gh_A07G1906	AT2G30570	photosystem II reaction center W||Q41387||PSBW_SPIOL Photosystem II reaction center W protein, chloroplastic OS=Spinacia oleracea GN=psbW PE=1 SV=1||B9GS65||B9GS65_POPTR Putative uncharacterized protein OS=Populus trichocarpa GN=POPTRDRAFT_830089 PE=4 SV=1||ath:AT2G30570||"PSBW; PSBW (PHOTOSYSTEM II REACTION CENTER W) ; K02721 photosystem II PsbW protein"|| PF07123.7|PsbW|| IPR009806|Photosystem …	GO:0008152,GO:0008150,GO:0044237,GO:0009579,GO:0044436,GO:0009523,GO:0034357,GO:0009521,GO:0009847,GO:0009987,GO:0015979,GO:0009507,GO:0009536,GO:0016020,GO:0016021,GO:0031224,GO:0032502,GO:0044425,GO:0005575,GO:0032991,GO:0043226,GO:0043229,GO:0044424,GO:0005623,GO:0044464,GO:0044444,GO:0005622,GO:0005737,GO:0043234,GO:0043231,GO:0043227	metabolic process,biological_process,cellular metabolic process,thylakoid,thylakoid part,photosystem II,photosynthetic membrane,photosystem,spore germination,cellular process,photosynthesis,chloroplast,plastid,membrane,integral to membrane,intrinsic to membrane,developmental process,membrane part,cellular_component,macromolecular complex,organelle,intracellular organelle,intracellular part,cell,c…	ath01100,ath00195	Metabolic pathways,Photosynthesis
LNC_007691	XLOC_070739	-	scaffold105428:18-494	3.24134	13.2565	-2.03204	5e-05	0.000508216	lncRNA	co_expression	Gh_D09G1073	AT1G51400	Photosystem II 5 kD protein||P31336||PST2_GOSHI Photosystem II 5 kDa protein, chloroplastic OS=Gossypium hirsutum GN=PSBT PE=1 SV=1||B9HNX6||B9HNX6_POPTR Predicted protein OS=Populus trichocarpa GN=POPTRDRAFT_650065 PE=2 SV=1	--	--	--	--
LNC_007691	XLOC_070739	-	scaffold105428:18-494	3.24134	13.2565	-2.03204	5e-05	0.000508216	lncRNA	co_expression	Gh_A12G1617	AT3G47470	light-harvesting chlorophyll-protein complex I subunit A4||Q9SQL2||CB24_PEA Chlorophyll a-b binding protein P4, chloroplastic OS=Pisum sativum GN=lhcA-P4 PE=1 SV=1||K7KVZ6||K7KVZ6_SOYBN Uncharacterized protein OS=Glycine max PE=3 SV=1||pop:POPTR_671325||"Lhca4; light-harvesting complex I protein Lhca4 ; K08910 light-harvesting complex I chlorophyll a/b binding protein 4"|| PF00504.16|Chloroa_b-bi…	--	--	ath00196	Photosynthesis - antenna proteins
LNC_007691	XLOC_070739	-	scaffold105428:18-494	3.24134	13.2565	-2.03204	5e-05	0.000508216	lncRNA	co_expression	Gh_D06G0413	AT1G77490	thylakoidal ascorbate peroxidase||Q42593||APXT_ARATH L-ascorbate peroxidase T, chloroplastic OS=Arabidopsis thaliana GN=APXT PE=2 SV=2||Q9XPR6||Q9XPR6_TOBAC Thylakoid-bound ascorbate peroxidase OS=Nicotiana tabacum PE=2 SV=1||ath:AT1G77490||"TAPX; TAPX; L-ascorbate peroxidase ; K00434 L-ascorbate peroxidase [EC:1.11.1.11]"|| PF00141.18|peroxidase||" IPR002016|Haem peroxidase, plant/fungal/bacteri…	GO:0003824,GO:0008152,GO:0044710,GO:0008150,GO:0016491,GO:0055114,GO:0016209,GO:0020037,GO:0046906,GO:0004601,GO:0016684,GO:1901363,GO:0097159,GO:0003674,GO:0006979,GO:0005488,GO:0006950,GO:0050896	catalytic activity,metabolic process,single-organism metabolic process,biological_process,oxidoreductase activity,oxidation-reduction process,antioxidant activity,heme binding,tetrapyrrole binding,peroxidase activity,oxidoreductase activity, acting on peroxide as acceptor,heterocyclic compound binding,organic cyclic compound binding,molecular_function,response to oxidative stress,binding,response…	ath00053,ath00480	Ascorbate and aldarate metabolism,Glutathione metabolism
LNC_007691	XLOC_070739	-	scaffold105428:18-494	3.24134	13.2565	-2.03204	5e-05	0.000508216	lncRNA	co_expression	Gh_D05G0332	AT2G06520	photosystem II subunit X||Q6Q9W1||Q6Q9W1_GOSHI Ultraviolet-B-repressible protein OS=Gossypium hirsutum GN=UVB PE=2 SV=1|| PF06596.6|PsbX|| IPR009518|Photosystem II PsbX||" GO:0016020|membrane ; GO:0009523|photosystem II ; GO:0015979|photosynthesis "	GO:0003824,GO:0008152,GO:0008150,GO:0044237,GO:0009579,GO:0044436,GO:0009523,GO:0034357,GO:0009521,GO:0003674,GO:0009987,GO:0015979,GO:0016020,GO:0016788,GO:0016787,GO:0016790,GO:0044425,GO:0005575,GO:0032991,GO:0044424,GO:0005623,GO:0044464,GO:0005622,GO:0043234	catalytic activity,metabolic process,biological_process,cellular metabolic process,thylakoid,thylakoid part,photosystem II,photosynthetic membrane,photosystem,molecular_function,cellular process,photosynthesis,membrane,hydrolase activity, acting on ester bonds,hydrolase activity,thiolester hydrolase activity,membrane part,cellular_component,macromolecular complex,intracellular part,cell,cell part…	--	--
LNC_007691	XLOC_070739	-	scaffold105428:18-494	3.24134	13.2565	-2.03204	5e-05	0.000508216	lncRNA	co_expression	Gh_D01G1508	AT3G61470	photosystem I light harvesting complex gene 2||P10708||CB12_SOLLC Chlorophyll a-b binding protein 7, chloroplastic OS=Solanum lycopersicum GN=CAB7 PE=3 SV=1||B9GML1||B9GML1_POPTR Light-harvesting complex I protein Lhca2 OS=Populus trichocarpa GN=Lhca2-1 PE=2 SV=1||pop:POPTR_548030||"Lhca2-1; light-harvesting complex I protein Lhca2 ; K08908 light-harvesting complex I chlorophyll a/b binding prote…	--	--	ath00196	Photosynthesis - antenna proteins
LNC_007691	XLOC_070739	-	scaffold105428:18-494	3.24134	13.2565	-2.03204	5e-05	0.000508216	lncRNA	co_expression	Gh_A01G1557	AT1G57770	FAD/NAD(P)-binding oxidoreductase family protein||Q2VEX9||CRTSO_DAUCA Prolycopene isomerase, chloroplastic OS=Daucus carota GN=CRTISO PE=2 SV=1||M5XHL3||M5XHL3_PRUPE Uncharacterized protein OS=Prunus persica GN=PRUPE_ppa021157mg PE=4 SV=1||cre:CHLREDRAFT_196597||"carotenoid isomerase ; K09835 carotenoid isomerase [EC:5.-.-.-]"||" PB000769|Pfam-B_769; PB002474|Pfam-B_2474; PF13450.1|NAD_binding_8"…	GO:0055114,GO:0044710,GO:0016491,GO:0008152,GO:0008150,GO:0048037,GO:0050662,GO:0016705,GO:0003824,GO:0006629,GO:0050660,GO:0071704,GO:0044237,GO:0044255,GO:0008610,GO:0044238,GO:0042440,GO:0009058,GO:0008033,GO:0046148,GO:0016108,GO:0016109,GO:0016116,GO:0016117,GO:0034470,GO:1901576,GO:0006721,GO:0016114,GO:0006720,GO:0008299,GO:0044249,GO:0003674,GO:0009607,GO:0006399,GO:0006807,GO:0034660,GO:…	oxidation-reduction process,single-organism metabolic process,oxidoreductase activity,metabolic process,biological_process,cofactor binding,coenzyme binding,oxidoreductase activity, acting on paired donors, with incorporation or reduction of molecular oxygen,catalytic activity,lipid metabolic process,flavin adenine dinucleotide binding,organic substance metabolic process,cellular metabolic proces…	--	--
LNC_007691	XLOC_070739	-	scaffold105428:18-494	3.24134	13.2565	-2.03204	5e-05	0.000508216	lncRNA	co_expression	Gh_A11G2317	AT1G54500	Rubredoxin-like superfamily protein||P73068||RUBR_SYNY3 Rubredoxin OS=Synechocystis sp. (strain PCC 6803 / Kazusa) GN=rub PE=3 SV=1||F6HTU5||F6HTU5_VITVI Putative uncharacterized protein OS=Vitis vinifera GN=VIT_14s0030g01590 PE=4 SV=1|| PF00301.15|Rubredoxin||" IPR018527|Rubredoxin, iron-binding site; IPR024934|Rubredoxin-like domain; IPR024935|Rubredoxin domain"||" GO:0046872|metal ion binding …	GO:0008152,GO:0008150,GO:0071704,GO:0044238,GO:0044237,GO:0043167,GO:1901363,GO:0097159,GO:0003674,GO:0009987,GO:0009058,GO:0005506,GO:0043170,GO:0043169,GO:0046872,GO:1901362,GO:0006807,GO:1901576,GO:0044260,GO:0044271,GO:0044249,GO:0019438,GO:0018130,GO:1901360,GO:0016020,GO:0005488,GO:0046914,GO:0034641,GO:0044406,GO:0051825,GO:0006725,GO:0051704,GO:0032774,GO:0019062,GO:0044650,GO:0006351,GO:…	metabolic process,biological_process,organic substance metabolic process,primary metabolic process,cellular metabolic process,ion binding,heterocyclic compound binding,organic cyclic compound binding,molecular_function,cellular process,biosynthetic process,iron ion binding,macromolecule metabolic process,cation binding,metal ion binding,organic cyclic compound biosynthetic process,nitrogen compou…	--	--
LNC_007691	XLOC_070739	-	scaffold105428:18-494	3.24134	13.2565	-2.03204	5e-05	0.000508216	lncRNA	co_expression	Gh_D05G3725	AT1G55670	photosystem I subunit G||Q9S7N7||PSAG_ARATH Photosystem I reaction center subunit V, chloroplastic OS=Arabidopsis thaliana GN=PSAG PE=1 SV=1||A9PHN7||A9PHN7_POPTR Putative uncharacterized protein OS=Populus trichocarpa GN=POPTRDRAFT_550669 PE=2 SV=1||ath:AT1G55670||"PSAG; PSAG ; K08905 photosystem I subunit V"|| PF01241.13|PSI_PSAK|| IPR000549|Photosystem I PsaG/PsaK protein||" GO:0016020|membran…	GO:0008152,GO:0008150,GO:0044237,GO:0009579,GO:0044436,GO:0034357,GO:0009521,GO:0009987,GO:0015979,GO:0009522,GO:0016020,GO:0044425,GO:0005575,GO:0032991,GO:0044424,GO:0005623,GO:0044464,GO:0005622,GO:0043234	metabolic process,biological_process,cellular metabolic process,thylakoid,thylakoid part,photosynthetic membrane,photosystem,cellular process,photosynthesis,photosystem I,membrane,membrane part,cellular_component,macromolecular complex,intracellular part,cell,cell part,intracellular,protein complex	ath01100,ath00195	Metabolic pathways,Photosynthesis
LNC_007691	XLOC_070739	-	scaffold105428:18-494	3.24134	13.2565	-2.03204	5e-05	0.000508216	lncRNA	co_expression	Gh_D11G2828	AT1G09340	chloroplast RNA binding||Q9SA52||CP41B_ARATH Chloroplast stem-loop binding protein of 41 kDa b, chloroplastic OS=Arabidopsis thaliana GN=CSP41B PE=1 SV=1||E4MWA3||E4MWA3_THEHA mRNA, clone: RTFL01-02-I12 OS=Thellungiella halophila PE=2 SV=1||ecb:100054871||"UXS1; UDP-glucuronate decarboxylase 1 ; K08678 UDP-glucuronate decarboxylase [EC:4.1.1.35]"|| PF01370.16|Epimerase|| IPR001509|NAD-dependent e…	GO:0016491,GO:0008152,GO:0008150,GO:0048037,GO:0016614,GO:0016616,GO:0050662,GO:0003824,GO:0005975,GO:0071704,GO:0044237,GO:0044723,GO:0044262,GO:0044238,GO:0009058,GO:0008831,GO:0045226,GO:0046379,GO:1901576,GO:0016051,GO:0034637,GO:0005976,GO:0044264,GO:0044249,GO:0003674,GO:0000271,GO:0033692,GO:0009987,GO:0009059,GO:0043170,GO:0034645,GO:0044260,GO:0005488	oxidoreductase activity,metabolic process,biological_process,cofactor binding,oxidoreductase activity, acting on CH-OH group of donors,oxidoreductase activity, acting on the CH-OH group of donors, NAD or NADP as acceptor,coenzyme binding,catalytic activity,carbohydrate metabolic process,organic substance metabolic process,cellular metabolic process,single-organism carbohydrate metabolic process,c…	--	--
LNC_007691	XLOC_070739	-	scaffold105428:18-494	3.24134	13.2565	-2.03204	5e-05	0.000508216	lncRNA	co_expression	Gh_D07G1397	AT4G01150	O04616||Y4115_ARATH Uncharacterized protein At4g01150, chloroplastic OS=Arabidopsis thaliana GN=At4g01150 PE=1 SV=1||M5XDP6||M5XDP6_PRUPE Uncharacterized protein OS=Prunus persica GN=PRUPE_ppa011635mg PE=4 SV=1|| PF14159.1|CAAD|| IPR025564|Cyanobacterial aminoacyl-tRNA synthetase, CAAD domain	--	--	--	--
LNC_007691	XLOC_070739	-	scaffold105428:18-494	3.24134	13.2565	-2.03204	5e-05	0.000508216	lncRNA	co_expression	Gh_A05G0246	AT2G06520	photosystem II subunit X||Q6Q9W1||Q6Q9W1_GOSHI Ultraviolet-B-repressible protein OS=Gossypium hirsutum GN=UVB PE=2 SV=1|| PF06596.6|PsbX|| IPR009518|Photosystem II PsbX||" GO:0016020|membrane ; GO:0009523|photosystem II ; GO:0015979|photosynthesis "	GO:0008152,GO:0009579,GO:0044436,GO:0034357,GO:0009521,GO:0008150,GO:0015979,GO:0009523,GO:0044237,GO:0009987,GO:0016020,GO:0044425,GO:0005575,GO:0005623,GO:0044464,GO:0005622,GO:0043234,GO:0044424,GO:0032991	metabolic process,thylakoid,thylakoid part,photosynthetic membrane,photosystem,biological_process,photosynthesis,photosystem II,cellular metabolic process,cellular process,membrane,membrane part,cellular_component,cell,cell part,intracellular,protein complex,intracellular part,macromolecular complex	--	--
LNC_007691	XLOC_070739	-	scaffold105428:18-494	3.24134	13.2565	-2.03204	5e-05	0.000508216	lncRNA	co_expression	Gh_A06G0170	AT5G67090	Subtilisin-like serine endopeptidase family protein||O65351||SUBL_ARATH Subtilisin-like protease OS=Arabidopsis thaliana GN=ARA12 PE=1 SV=1||B9MVT0||B9MVT0_POPTR Predicted protein OS=Populus trichocarpa GN=POPTRDRAFT_781559 PE=4 SV=1||osa:4334194||"Os03g0761500; hypothetical protein ; K01342 subtilisin [EC:3.4.21.62]"||" PF02225.17|PA; PF05922.11|Inhibitor_I9; PF00082.17|Peptidase_S8"||" IPR00020…	GO:0003824,GO:0008152,GO:0008150,GO:0071704,GO:0044238,GO:0019538,GO:0003674,GO:0043170,GO:0004175,GO:0008236,GO:0017171,GO:0070011,GO:0043086,GO:0044092,GO:0004252,GO:0008233,GO:0050790,GO:0005488,GO:0042802,GO:0065009,GO:0019222,GO:0006508,GO:0016787,GO:0050789,GO:0065007,GO:0005515	catalytic activity,metabolic process,biological_process,organic substance metabolic process,primary metabolic process,protein metabolic process,molecular_function,macromolecule metabolic process,endopeptidase activity,serine-type peptidase activity,serine hydrolase activity,peptidase activity, acting on L-amino acid peptides,negative regulation of catalytic activity,negative regulation of molecul…	--	--
LNC_007691	XLOC_070739	-	scaffold105428:18-494	3.24134	13.2565	-2.03204	5e-05	0.000508216	lncRNA	co_expression	Gh_D07G2129	AT2G30570	photosystem II reaction center W||Q39194||PSBW_ARATH Photosystem II reaction center W protein, chloroplastic OS=Arabidopsis thaliana GN=PSBW PE=1 SV=2||B9GS65||B9GS65_POPTR Putative uncharacterized protein OS=Populus trichocarpa GN=POPTRDRAFT_830089 PE=4 SV=1||ath:AT2G30570||"PSBW; PSBW (PHOTOSYSTEM II REACTION CENTER W) ; K02721 photosystem II PsbW protein"|| PF07123.7|PsbW|| IPR009806|Photosyst…	GO:0008152,GO:0008150,GO:0044237,GO:0009579,GO:0044436,GO:0009523,GO:0034357,GO:0009521,GO:0009987,GO:0015979,GO:0009507,GO:0009536,GO:0016020,GO:0044425,GO:0005575,GO:0032991,GO:0043226,GO:0043229,GO:0044424,GO:0005623,GO:0044464,GO:0044444,GO:0005622,GO:0005737,GO:0043234,GO:0043231,GO:0043227	metabolic process,biological_process,cellular metabolic process,thylakoid,thylakoid part,photosystem II,photosynthetic membrane,photosystem,cellular process,photosynthesis,chloroplast,plastid,membrane,membrane part,cellular_component,macromolecular complex,organelle,intracellular organelle,intracellular part,cell,cell part,cytoplasmic part,intracellular,cytoplasm,protein complex,intracellular mem…	ath01100,ath00195	Metabolic pathways,Photosynthesis
LNC_007691	XLOC_070739	-	scaffold105428:18-494	3.24134	13.2565	-2.03204	5e-05	0.000508216	lncRNA	co_expression	Gh_A11G0847	AT4G01150	O04616||Y4115_ARATH Uncharacterized protein At4g01150, chloroplastic OS=Arabidopsis thaliana GN=At4g01150 PE=1 SV=1||I3SDS2||I3SDS2_LOTJA Uncharacterized protein OS=Lotus japonicus PE=2 SV=1|| PF14159.1|CAAD|| IPR025564|Cyanobacterial aminoacyl-tRNA synthetase, CAAD domain	--	--	--	--
LNC_007691	XLOC_070739	-	scaffold105428:18-494	3.24134	13.2565	-2.03204	5e-05	0.000508216	lncRNA	co_expression	Gh_A05G2047	AT4G03520	Thioredoxin superfamily protein||P07591||TRXM_SPIOL Thioredoxin M-type, chloroplastic OS=Spinacia oleracea PE=1 SV=2||M5W035||M5W035_PRUPE Uncharacterized protein OS=Prunus persica GN=PRUPE_ppa012199mg PE=4 SV=1||osa:4330107||"Os02g0639900; hypothetical protein ; K03671 thioredoxin 1"|| PF00085.15|Thioredoxin||" IPR005746|Thioredoxin; IPR012336|Thioredoxin-like fold; IPR013766|Thioredoxin domain;…	GO:0003824,GO:0008152,GO:0044710,GO:0008150,GO:0016491,GO:0055114,GO:0016209,GO:0019725,GO:0003674,GO:0009987,GO:0045454,GO:0042592,GO:0065008,GO:0050789,GO:0065007,GO:0050794,GO:0044699,GO:0044763	catalytic activity,metabolic process,single-organism metabolic process,biological_process,oxidoreductase activity,oxidation-reduction process,antioxidant activity,cellular homeostasis,molecular_function,cellular process,cell redox homeostasis,homeostatic process,regulation of biological quality,regulation of biological process,biological regulation,regulation of cellular process,single-organism p…	--	--
LNC_007691	XLOC_070739	-	scaffold105428:18-494	3.24134	13.2565	-2.03204	5e-05	0.000508216	lncRNA	co_expression	Gh_D08G1408	AT4G01150	O04616||Y4115_ARATH Uncharacterized protein At4g01150, chloroplastic OS=Arabidopsis thaliana GN=At4g01150 PE=1 SV=1||I3SDS2||I3SDS2_LOTJA Uncharacterized protein OS=Lotus japonicus PE=2 SV=1|| PF14159.1|CAAD|| IPR025564|Cyanobacterial aminoacyl-tRNA synthetase, CAAD domain	--	--	--	--
LNC_007691	XLOC_070739	-	scaffold105428:18-494	3.24134	13.2565	-2.03204	5e-05	0.000508216	lncRNA	co_expression	Gh_D06G1642	AT1G11860	Glycine cleavage T-protein family||P54260||GCST_SOLTU Aminomethyltransferase, mitochondrial OS=Solanum tuberosum GN=GDCST PE=1 SV=1||E5GC65||E5GC65_CUCME Aminomethyltransferase OS=Cucumis melo subsp. melo PE=3 SV=1||vvi:100250401||"GSVIVT00010970001; hypothetical protein LOC100250401 ; K00605 aminomethyltransferase [EC:2.1.2.10]"||" PF01571.16|GCV_T; PF08669.6|GCV_T_C"||" IPR006222|Glycine cleava…	GO:0003824,GO:0008152,GO:0044710,GO:0008150,GO:0019752,GO:0043436,GO:0006082,GO:0071704,GO:0016740,GO:0044281,GO:1901564,GO:0044238,GO:0044237,GO:0006520,GO:1901565,GO:1901605,GO:0006546,GO:0009071,GO:0009063,GO:1901606,GO:0003674,GO:0009987,GO:0006544,GO:0016054,GO:0046395,GO:0044282,GO:0044712,GO:0009069,GO:0006807,GO:0004047,GO:0016741,GO:0008168,GO:1901575,GO:0009056,GO:0044248,GO:0005575,GO:…	catalytic activity,metabolic process,single-organism metabolic process,biological_process,carboxylic acid metabolic process,oxoacid metabolic process,organic acid metabolic process,organic substance metabolic process,transferase activity,small molecule metabolic process,organonitrogen compound metabolic process,primary metabolic process,cellular metabolic process,cellular amino acid metabolic pro…	ath01100,ath01200,ath00260,ath00670	Metabolic pathways,Carbon metabolism,Glycine, serine and threonine metabolism,One carbon pool by folate
LNC_007691	XLOC_070739	-	scaffold105428:18-494	3.24134	13.2565	-2.03204	5e-05	0.000508216	lncRNA	co_expression	Gh_A11G2382	AT1G54780	thylakoid lumen 18.3 kDa protein||Q9ZVL6||U603_ARATH UPF0603 protein At1g54780, chloroplastic OS=Arabidopsis thaliana GN=At1g54780 PE=1 SV=1||M5WJ69||M5WJ69_PRUPE Uncharacterized protein OS=Prunus persica GN=PRUPE_ppa009374mg PE=4 SV=1|| PF04536.9|TPM|| IPR007621|TPM domain	GO:0008150,GO:0003674,GO:0015097,GO:0015694,GO:0046689,GO:0050787,GO:0005215,GO:0010038,GO:0010035,GO:0030001,GO:0006811,GO:0044765,GO:0009636,GO:0042221,GO:0022857,GO:0016020,GO:0000041,GO:0006812,GO:0046915,GO:0006810,GO:0051234,GO:0051179,GO:0005575,GO:0072511,GO:0072509,GO:0050896,GO:0022891,GO:0022892,GO:0015075,GO:0046873,GO:0008324,GO:0022890,GO:0044699	biological_process,molecular_function,mercury ion transmembrane transporter activity,mercury ion transport,response to mercury ion,detoxification of mercury ion,transporter activity,response to metal ion,response to inorganic substance,metal ion transport,ion transport,single-organism transport,response to toxic substance,response to chemical stimulus,transmembrane transporter activity,membrane,t…	--	--
LNC_007691	XLOC_070739	-	scaffold105428:18-494	3.24134	13.2565	-2.03204	5e-05	0.000508216	lncRNA	co_expression	Gh_A08G0615	AT3G63140	chloroplast stem-loop binding protein of 41 kDa||Q9LYA9||CP41A_ARATH Chloroplast stem-loop binding protein of 41 kDa a, chloroplastic OS=Arabidopsis thaliana GN=CSP41A PE=1 SV=1||B9H883||B9H883_POPTR Predicted protein (Fragment) OS=Populus trichocarpa GN=POPTRDRAFT_205442 PE=4 SV=1||cbr:CBG14085||"Hypothetical protein CBG14085 ; K01710 dTDP-glucose 4,6-dehydratase [EC:4.2.1.46]"|| PF13460.1|NAD_b…	GO:0008152,GO:0008150,GO:0048037,GO:0050662,GO:0003824,GO:0044237,GO:0003674,GO:0009987,GO:0005488	metabolic process,biological_process,cofactor binding,coenzyme binding,catalytic activity,cellular metabolic process,molecular_function,cellular process,binding	--	--
LNC_007691	XLOC_070739	-	scaffold105428:18-494	3.24134	13.2565	-2.03204	5e-05	0.000508216	lncRNA	co_expression	Gh_A04G0007	AT1G55670	photosystem I subunit G||Q9S7N7||PSAG_ARATH Photosystem I reaction center subunit V, chloroplastic OS=Arabidopsis thaliana GN=PSAG PE=1 SV=1||A9PHN7||A9PHN7_POPTR Putative uncharacterized protein OS=Populus trichocarpa GN=POPTRDRAFT_550669 PE=2 SV=1||ath:AT1G55670||"PSAG; PSAG ; K08905 photosystem I subunit V"|| PF01241.13|PSI_PSAK|| IPR000549|Photosystem I PsaG/PsaK protein||" GO:0016020|membran…	GO:0008152,GO:0008150,GO:0044237,GO:0009579,GO:0044436,GO:0034357,GO:0009521,GO:0009987,GO:0015979,GO:0009522,GO:0016020,GO:0044425,GO:0005575,GO:0032991,GO:0044424,GO:0005623,GO:0044464,GO:0005622,GO:0043234	metabolic process,biological_process,cellular metabolic process,thylakoid,thylakoid part,photosynthetic membrane,photosystem,cellular process,photosynthesis,photosystem I,membrane,membrane part,cellular_component,macromolecular complex,intracellular part,cell,cell part,intracellular,protein complex	ath01100,ath00195	Metabolic pathways,Photosynthesis
LNC_007691	XLOC_070739	-	scaffold105428:18-494	3.24134	13.2565	-2.03204	5e-05	0.000508216	lncRNA	co_expression	Gh_D11G2417	AT1G55850	cellulose synthase like E1||Q651X6||CSLE6_ORYSJ Cellulose synthase-like protein E6 OS=Oryza sativa subsp. japonica GN=CSLE6 PE=2 SV=1||F6H876||F6H876_VITVI Putative uncharacterized protein OS=Vitis vinifera GN=VIT_00s0469g00020 PE=4 SV=1||osa:4347093||"Os09g0422500; hypothetical protein ; K10999 cellulose synthase A [EC:2.4.1.12]"|| PF03552.9|Cellulose_synt|| IPR005150|Cellulose synthase||" GO:00…	GO:0003824,GO:0008152,GO:0008150,GO:0071704,GO:0016740,GO:0005975,GO:0044238,GO:0044237,GO:0044723,GO:0044262,GO:0016051,GO:0005976,GO:0044264,GO:0034637,GO:0016758,GO:0016757,GO:0000271,GO:0033692,GO:0003674,GO:0009987,GO:0009058,GO:0043170,GO:0006073,GO:0044042,GO:1901576,GO:0044260,GO:0030244,GO:0044249,GO:0030243,GO:0008194,GO:0016759,GO:0016760,GO:0016020,GO:0046527,GO:0009250,GO:0051274,GO:…	catalytic activity,metabolic process,biological_process,organic substance metabolic process,transferase activity,carbohydrate metabolic process,primary metabolic process,cellular metabolic process,single-organism carbohydrate metabolic process,cellular carbohydrate metabolic process,carbohydrate biosynthetic process,polysaccharide metabolic process,cellular polysaccharide metabolic process,cellul…	--	--
LNC_007691	XLOC_070739	-	scaffold105428:18-494	3.24134	13.2565	-2.03204	5e-05	0.000508216	lncRNA	co_expression	Gh_D11G1671	AT5G38430	Ribulose bisphosphate carboxylase (small chain) family protein||P31333||RBS_GOSHI Ribulose bisphosphate carboxylase small chain, chloroplastic OS=Gossypium hirsutum GN=RBCS PE=3 SV=2||K4HMN7||K4HMN7_GOSHI Ribulose bisphosphate carboxylase small chain OS=Gossypium hirsutum PE=3 SV=1||ath:AT5G38430||"ribulose bisphosphate carboxylase small chain 1B / RuBisCO small subunit 1B (RBCS-1B) (ATS1B) ; K01…	--	--	ath01200,ath01100,ath00710,ath00630	Carbon metabolism,Metabolic pathways,Carbon fixation in photosynthetic organisms,Glyoxylate and dicarboxylate metabolism
LNC_007691	XLOC_070739	-	scaffold105428:18-494	3.24134	13.2565	-2.03204	5e-05	0.000508216	lncRNA	co_expression	Gh_A07G2184	AT2G05100	photosystem II light harvesting complex gene 2.1||P27518||CB21_GOSHI Chlorophyll a-b binding protein 151, chloroplastic OS=Gossypium hirsutum GN=CAB-151 PE=2 SV=2||B9T0C1||B9T0C1_RICCO Chlorophyll A/B binding protein, putative OS=Ricinus communis GN=RCOM_0483250 PE=3 SV=1||ath:AT2G05100||"LHCB2.1 (Photosystem II light harvesting complex gene 2.1); chlorophyll binding ; K08913 light-harvesting com…	--	--	ath01100,ath00196	Metabolic pathways,Photosynthesis - antenna proteins
LNC_007691	XLOC_070739	-	scaffold105428:18-494	3.24134	13.2565	-2.03204	5e-05	0.000508216	lncRNA	co_expression	Gh_A07G2182	AT2G05100	photosystem II light harvesting complex gene 2.1||P27518||CB21_GOSHI Chlorophyll a-b binding protein 151, chloroplastic OS=Gossypium hirsutum GN=CAB-151 PE=2 SV=2||B9T0C1||B9T0C1_RICCO Chlorophyll A/B binding protein, putative OS=Ricinus communis GN=RCOM_0483250 PE=3 SV=1||ath:AT2G05100||"LHCB2.1 (Photosystem II light harvesting complex gene 2.1); chlorophyll binding ; K08913 light-harvesting com…	--	--	ath01100,ath00196	Metabolic pathways,Photosynthesis - antenna proteins
LNC_007691	XLOC_070739	-	scaffold105428:18-494	3.24134	13.2565	-2.03204	5e-05	0.000508216	lncRNA	co_expression	Gh_A11G3268	AT1G09340	chloroplast RNA binding||Q9SA52||CP41B_ARATH Chloroplast stem-loop binding protein of 41 kDa b, chloroplastic OS=Arabidopsis thaliana GN=CSP41B PE=1 SV=1||E4MWA3||E4MWA3_THEHA mRNA, clone: RTFL01-02-I12 OS=Thellungiella halophila PE=2 SV=1||ecb:100054871||"UXS1; UDP-glucuronate decarboxylase 1 ; K08678 UDP-glucuronate decarboxylase [EC:4.1.1.35]"|| PF01370.16|Epimerase|| IPR001509|NAD-dependent e…	GO:0016491,GO:0008152,GO:0008150,GO:0048037,GO:0016614,GO:0016616,GO:0050662,GO:0003824,GO:0005975,GO:0071704,GO:0044237,GO:0044723,GO:0044262,GO:0044238,GO:0009058,GO:0008831,GO:0045226,GO:0046379,GO:1901576,GO:0016051,GO:0034637,GO:0005976,GO:0044264,GO:0044249,GO:0003674,GO:0000271,GO:0033692,GO:0009987,GO:0009059,GO:0043170,GO:0034645,GO:0044260,GO:0005488	oxidoreductase activity,metabolic process,biological_process,cofactor binding,oxidoreductase activity, acting on CH-OH group of donors,oxidoreductase activity, acting on the CH-OH group of donors, NAD or NADP as acceptor,coenzyme binding,catalytic activity,carbohydrate metabolic process,organic substance metabolic process,cellular metabolic process,single-organism carbohydrate metabolic process,c…	--	--
LNC_007691	XLOC_070739	-	scaffold105428:18-494	3.24134	13.2565	-2.03204	5e-05	0.000508216	lncRNA	co_expression	Gh_D09G2066	AT5G19220	ADP glucose pyrophosphorylase large subunit 1||P55229||GLGL1_ARATH Glucose-1-phosphate adenylyltransferase large subunit 1, chloroplastic OS=Arabidopsis thaliana GN=ADG2 PE=1 SV=3||F6HDM4||F6HDM4_VITVI Glucose-1-phosphate adenylyltransferase OS=Vitis vinifera GN=VIT_05s0020g02880 PE=3 SV=1||vvi:100263079||"GSVIVT00019926001; hypothetical protein LOC100263079 ; K00975 glucose-1-phosphate adenylylt…	GO:0003824,GO:0008152,GO:0008150,GO:0016740,GO:0016772,GO:0003674,GO:0009058,GO:0016779	catalytic activity,metabolic process,biological_process,transferase activity,transferase activity, transferring phosphorus-containing groups,molecular_function,biosynthetic process,nucleotidyltransferase activity	ath01100,ath00500,ath00520,ath01110	Metabolic pathways,Starch and sucrose metabolism,Amino sugar and nucleotide sugar metabolism,Biosynthesis of secondary metabolites
LNC_007691	XLOC_070739	-	scaffold105428:18-494	3.24134	13.2565	-2.03204	5e-05	0.000508216	lncRNA	co_expression	Gh_A10G0618	AT1G12900	glyceraldehyde 3-phosphate dehydrogenase A subunit 2||P12858||G3PA_PEA Glyceraldehyde-3-phosphate dehydrogenase A, chloroplastic OS=Pisum sativum GN=GAPA PE=2 SV=2||B9RGT1||B9RGT1_RICCO Glyceraldehyde 3-phosphate dehydrogenase, putative OS=Ricinus communis GN=RCOM_1443660 PE=3 SV=1||ath:AT1G12900||"GAPA-2; GAPA-2; glyceraldehyde-3-phosphate dehydrogenase ; K05298 glyceraldehyde-3-phosphate dehydr…	GO:0055114,GO:0044710,GO:0016491,GO:0008152,GO:0008150,GO:0003824,GO:0016620,GO:0016903,GO:0003674	oxidation-reduction process,single-organism metabolic process,oxidoreductase activity,metabolic process,biological_process,catalytic activity,oxidoreductase activity, acting on the aldehyde or oxo group of donors, NAD or NADP as acceptor,oxidoreductase activity, acting on the aldehyde or oxo group of donors,molecular_function	ath01200,ath01100,ath00710	Carbon metabolism,Metabolic pathways,Carbon fixation in photosynthetic organisms
LNC_007691	XLOC_070739	-	scaffold105428:18-494	3.24134	13.2565	-2.03204	5e-05	0.000508216	lncRNA	co_expression	Gh_D09G0259	AT3G01500	carbonic anhydrase 1||P17067||CAHC_PEA Carbonic anhydrase, chloroplastic OS=Pisum sativum PE=1 SV=1||Q8LSC8||Q8LSC8_GOSHI Carbonic anhydrase OS=Gossypium hirsutum GN=CAH2 PE=3 SV=1||pop:POPTR_706715||"hypothetical protein ; K01673 carbonic anhydrase [EC:4.2.1.1]"||" PB019603|Pfam-B_19603; PF00484.14|Pro_CA"||" IPR001765|Carbonic anhydrase; IPR015892|Carbonic anhydrase, prokaryotic-like, conserved…	GO:0008152,GO:0008150,GO:0003824,GO:0004089,GO:0016829,GO:0071704,GO:0044237,GO:0044238,GO:0046914,GO:0009058,GO:0046872,GO:0043169,GO:1901576,GO:0016836,GO:0044249,GO:0003674,GO:0006807,GO:0016835,GO:1901362,GO:0044271,GO:1901360,GO:0043167,GO:0009987,GO:0018130,GO:0019438,GO:0034641,GO:0046483,GO:0051252,GO:2001141,GO:0010468,GO:0006355,GO:0006725,GO:0045892,GO:0051253,GO:0019222,GO:0009889,GO:…	metabolic process,biological_process,catalytic activity,carbonate dehydratase activity,lyase activity,organic substance metabolic process,cellular metabolic process,primary metabolic process,transition metal ion binding,biosynthetic process,metal ion binding,cation binding,organic substance biosynthetic process,hydro-lyase activity,cellular biosynthetic process,molecular_function,nitrogen compoun…	ath00910	Nitrogen metabolism
LNC_007691	XLOC_070739	-	scaffold105428:18-494	3.24134	13.2565	-2.03204	5e-05	0.000508216	lncRNA	co_expression	Gh_A12G2609	AT2G38040	acetyl Co-enzyme a carboxylase carboxyltransferase alpha subunit||Q9LD43||ACCA_ARATH Acetyl-coenzyme A carboxylase carboxyl transferase subunit alpha, chloroplastic OS=Arabidopsis thaliana GN=CAC3 PE=1 SV=1||M5X5I9||M5X5I9_PRUPE Uncharacterized protein OS=Prunus persica GN=PRUPE_ppa001950mg PE=4 SV=1||ath:AT2G38040||"CAC3; CAC3 (acetyl co-enzyme A carboxylase carboxyltransferase alpha subunit); a…	GO:0044710,GO:0008152,GO:0008150,GO:0044283,GO:0044281,GO:0044711,GO:0043436,GO:0019752,GO:0006082,GO:0016053,GO:0046394,GO:0003824,GO:0032787,GO:0006631,GO:0006629,GO:0072330,GO:0006633,GO:0071704,GO:0044237,GO:0044255,GO:0008610,GO:0044238,GO:0009058,GO:1901576,GO:0044249,GO:0003674,GO:0003989,GO:0016421,GO:0016885,GO:0009317,GO:0009987,GO:0016874,GO:0016020,GO:0005575,GO:0005623,GO:0044464,GO:…	single-organism metabolic process,metabolic process,biological_process,small molecule biosynthetic process,small molecule metabolic process,single-organism biosynthetic process,oxoacid metabolic process,carboxylic acid metabolic process,organic acid metabolic process,organic acid biosynthetic process,carboxylic acid biosynthetic process,catalytic activity,monocarboxylic acid metabolic process,fat…	ath01200,ath01110,ath01100,ath00620,ath00061,ath01212,ath00640	Carbon metabolism,Biosynthesis of secondary metabolites,Metabolic pathways,Pyruvate metabolism,Fatty acid biosynthesis,Fatty acid metabolism,Propanoate metabolism
LNC_007691	XLOC_070739	-	scaffold105428:18-494	3.24134	13.2565	-2.03204	5e-05	0.000508216	lncRNA	co_expression	Gh_D08G0826	AT1G51110	Plastid-lipid associated protein PAP / fibrillin family protein||Q8LAP6||PAP12_ARATH Probable plastid-lipid-associated protein 12, chloroplastic OS=Arabidopsis thaliana GN=PAP12 PE=2 SV=1||B9SQ52||B9SQ52_RICCO Structural molecule, putative OS=Ricinus communis GN=RCOM_0146060 PE=4 SV=1|| PF04755.7|PAP_fibrillin|| IPR006843|Plastid lipid-associated protein/fibrillin conserved domain||" GO:0005198|s…	GO:0003674,GO:0009507,GO:0009536,GO:0005575,GO:0005198,GO:0043226,GO:0043229,GO:0044424,GO:0005623,GO:0044464,GO:0044444,GO:0005622,GO:0005737,GO:0043231,GO:0043227	molecular_function,chloroplast,plastid,cellular_component,structural molecule activity,organelle,intracellular organelle,intracellular part,cell,cell part,cytoplasmic part,intracellular,cytoplasm,intracellular membrane-bounded organelle,membrane-bounded organelle	--	--
LNC_007691	XLOC_070739	-	scaffold105428:18-494	3.24134	13.2565	-2.03204	5e-05	0.000508216	lncRNA	co_expression	Gh_D02G1996	AT1G15820	light harvesting complex photosystem II subunit 6||P27524||CB4A_SOLLC Chlorophyll a-b binding protein CP24 10A, chloroplastic OS=Solanum lycopersicum GN=CAP10A PE=3 SV=1||A9PK00||A9PK00_9ROSI Putative uncharacterized protein OS=Populus trichocarpa x Populus deltoides PE=2 SV=1||ath:AT1G15820||"LHCB6; LHCB6 (LIGHT HARVESTING COMPLEX PSII); chlorophyll binding ; K08917 light-harvesting complex II c…	--	--	ath01100,ath00196	Metabolic pathways,Photosynthesis - antenna proteins
LNC_007691	XLOC_070739	-	scaffold105428:18-494	3.24134	13.2565	-2.03204	5e-05	0.000508216	lncRNA	co_expression	Gh_D07G0290	AT4G32260	ATPase, F0 complex, subunit B/B\', bacterial/chloroplast||P31853||ATPX_SPIOL ATP synthase subunit b', chloroplastic OS=Spinacia oleracea GN=ATPG PE=1 SV=2||A9PFE9||A9PFE9_POPTR Putative uncharacterized protein OS=Populus trichocarpa PE=2 SV=1||vvi:100250997||"GSVIVT00032669001; hypothetical protein LOC100250997 ; K02109 F-type H+-transporting ATPase subunit b [EC:3.6.3.14]"|| PF00430.13|ATP-synt_…	GO:0055114,GO:0044710,GO:0016491,GO:0008152,GO:0008150,GO:0048037,GO:0050662,GO:0044281,GO:0003824,GO:1901564,GO:1901566,GO:0071704,GO:0044237,GO:0044238,GO:0009058,GO:1901565,GO:0016645,GO:0055086,GO:1901576,GO:1901136,GO:1901575,GO:0044249,GO:0006753,GO:0009117,GO:0009056,GO:0008053,GO:0046700,GO:1901361,GO:0003674,GO:0016646,GO:0019637,GO:0006944,GO:0048284,GO:0010181,GO:0003924,GO:0006807,GO:…	oxidation-reduction process,single-organism metabolic process,oxidoreductase activity,metabolic process,biological_process,cofactor binding,coenzyme binding,small molecule metabolic process,catalytic activity,organonitrogen compound metabolic process,organonitrogen compound biosynthetic process,organic substance metabolic process,cellular metabolic process,primary metabolic process,biosynthetic p…	ath01100,ath00190,ath00195	Metabolic pathways,Oxidative phosphorylation,Photosynthesis
LNC_007691	XLOC_070739	-	scaffold105428:18-494	3.24134	13.2565	-2.03204	5e-05	0.000508216	lncRNA	co_expression	Gh_A11G1509	AT5G38430	Ribulose bisphosphate carboxylase (small chain) family protein||P31333||RBS_GOSHI Ribulose bisphosphate carboxylase small chain, chloroplastic OS=Gossypium hirsutum GN=RBCS PE=3 SV=2||K4HMP1||K4HMP1_GOSMU Ribulose bisphosphate carboxylase small chain OS=Gossypium mustelinum PE=3 SV=1||ath:AT5G38430||"ribulose bisphosphate carboxylase small chain 1B / RuBisCO small subunit 1B (RBCS-1B) (ATS1B) ; K…	--	--	ath01200,ath01100,ath00710,ath00630	Carbon metabolism,Metabolic pathways,Carbon fixation in photosynthetic organisms,Glyoxylate and dicarboxylate metabolism
LNC_007691	XLOC_070739	-	scaffold105428:18-494	3.24134	13.2565	-2.03204	5e-05	0.000508216	lncRNA	co_expression	Gh_D07G1663	AT2G05100	photosystem II light harvesting complex gene 2.1||P27518||CB21_GOSHI Chlorophyll a-b binding protein 151, chloroplastic OS=Gossypium hirsutum GN=CAB-151 PE=2 SV=2||B9T0C1||B9T0C1_RICCO Chlorophyll A/B binding protein, putative OS=Ricinus communis GN=RCOM_0483250 PE=3 SV=1||ath:AT2G05100||"LHCB2.1 (Photosystem II light harvesting complex gene 2.1); chlorophyll binding ; K08913 light-harvesting com…	--	--	ath01100,ath00196	Metabolic pathways,Photosynthesis - antenna proteins
LNC_007691	XLOC_070739	-	scaffold105428:18-494	3.24134	13.2565	-2.03204	5e-05	0.000508216	lncRNA	co_expression	Gh_A01G1531	AT2G26500	cytochrome b6f complex subunit (petM), putative||P80883||PETM_SPIOL Cytochrome b6-f complex subunit 7 (Fragment) OS=Spinacia oleracea GN=petM PE=1 SV=1||A5AN62||A5AN62_VITVI Putative uncharacterized protein OS=Vitis vinifera GN=VITISV_027615 PE=2 SV=1|| PF08041.6|PetM|| IPR012595|PetM of cytochrome b6/f complex subunit 7|| GO:0009512|cytochrome b6f complex	GO:0009579,GO:0044436,GO:0009512,GO:0005575,GO:0032991,GO:0044424,GO:0005623,GO:0044464,GO:0005622,GO:0043234	thylakoid,thylakoid part,cytochrome b6f complex,cellular_component,macromolecular complex,intracellular part,cell,cell part,intracellular,protein complex	--	--
LNC_007691	XLOC_070739	-	scaffold105428:18-494	3.24134	13.2565	-2.03204	5e-05	0.000508216	lncRNA	co_expression	Gh_D11G2278	AT5G64040	photosystem I reaction center subunit PSI-N, chloroplast, putative / PSI-N, putative (PSAN)||P49107||PSAN_ARATH Photosystem I reaction center subunit N, chloroplastic OS=Arabidopsis thaliana GN=PSAN PE=1 SV=2||A9PIQ3||A9PIQ3_9ROSI Putative uncharacterized protein OS=Populus trichocarpa x Populus deltoides PE=2 SV=1||ath:AT5G64040||"PSAN; PSAN (photosystem I reaction center subunit PSI-N); calmodu…	GO:0008152,GO:0008150,GO:0000166,GO:1901265,GO:0036094,GO:0044237,GO:0043168,GO:0030554,GO:0005524,GO:0032559,GO:0043167,GO:0017076,GO:0035639,GO:0032553,GO:0001882,GO:0032555,GO:0001883,GO:0032549,GO:0032550,GO:0009579,GO:0044436,GO:0034357,GO:0009521,GO:1901363,GO:0097159,GO:0003674,GO:0009987,GO:0015979,GO:0009522,GO:0042651,GO:0005516,GO:0016020,GO:0005488,GO:0005694,GO:0051276,GO:0071840,GO:…	metabolic process,biological_process,nucleotide binding,nucleoside phosphate binding,small molecule binding,cellular metabolic process,anion binding,adenyl nucleotide binding,ATP binding,adenyl ribonucleotide binding,ion binding,purine nucleotide binding,purine ribonucleoside triphosphate binding,ribonucleotide binding,nucleoside binding,purine ribonucleotide binding,purine nucleoside binding,rib…	ath01100,ath00195	Metabolic pathways,Photosynthesis
LNC_007691	XLOC_070739	-	scaffold105428:18-494	3.24134	13.2565	-2.03204	5e-05	0.000508216	lncRNA	co_expression	Gh_D02G2424	AT3G18890	NAD(P)-binding Rossmann-fold superfamily protein||Q8H0U5||TIC62_ARATH Protein TIC 62, chloroplastic OS=Arabidopsis thaliana GN=TIC62 PE=1 SV=1||B9HRS5||B9HRS5_POPTR Predicted protein OS=Populus trichocarpa GN=POPTRDRAFT_557298 PE=4 SV=1|| PF13460.1|NAD_binding_10	GO:0055114,GO:0044710,GO:0016491,GO:0008152,GO:0008150,GO:0048037,GO:0016614,GO:0016616,GO:0050662,GO:0044281,GO:0003824,GO:0006629,GO:0071704,GO:0044237,GO:0003854,GO:0016229,GO:0033764,GO:0006694,GO:0008202,GO:0008610,GO:0044238,GO:0046914,GO:0009058,GO:0046872,GO:0043169,GO:1901576,GO:0003674,GO:0006730,GO:1901362,GO:1901360,GO:0043167,GO:0009987,GO:0008270,GO:0016740,GO:0003677,GO:0097159,GO:…	oxidation-reduction process,single-organism metabolic process,oxidoreductase activity,metabolic process,biological_process,cofactor binding,oxidoreductase activity, acting on CH-OH group of donors,oxidoreductase activity, acting on the CH-OH group of donors, NAD or NADP as acceptor,coenzyme binding,small molecule metabolic process,catalytic activity,lipid metabolic process,organic substance metab…	--	--
LNC_007691	XLOC_070739	-	scaffold105428:18-494	3.24134	13.2565	-2.03204	5e-05	0.000508216	lncRNA	co_expression	Gh_A08G1123	AT4G01150	O04616||Y4115_ARATH Uncharacterized protein At4g01150, chloroplastic OS=Arabidopsis thaliana GN=At4g01150 PE=1 SV=1||I3SDS2||I3SDS2_LOTJA Uncharacterized protein OS=Lotus japonicus PE=2 SV=1|| PF14159.1|CAAD|| IPR025564|Cyanobacterial aminoacyl-tRNA synthetase, CAAD domain	--	--	--	--
LNC_007691	XLOC_070739	-	scaffold105428:18-494	3.24134	13.2565	-2.03204	5e-05	0.000508216	lncRNA	co_expression	Gh_A05G3843	AT1G52230	photosystem I subunit H2||P22179||PSAH_SPIOL Photosystem I reaction center subunit VI, chloroplastic OS=Spinacia oleracea GN=PSAH PE=1 SV=1||M5X475||M5X475_PRUPE Uncharacterized protein OS=Prunus persica GN=PRUPE_ppa013021mg PE=4 SV=1||ath:AT1G52230||"PSAH-2/PSAH2/PSI-H (PHOTOSYSTEM I SUBUNIT H-2) ; K02695 photosystem I subunit VI"|| PF03244.9|PSI_PsaH|| IPR004928|Photosystem I PsaH, reaction cen…	GO:0008152,GO:0009579,GO:0044436,GO:0034357,GO:0009521,GO:0008150,GO:0015979,GO:0009538,GO:0009522,GO:0044237,GO:0009987,GO:0016020,GO:0044425,GO:0005575,GO:0005623,GO:0044464,GO:0005622,GO:0043234,GO:0044424,GO:0032991	metabolic process,thylakoid,thylakoid part,photosynthetic membrane,photosystem,biological_process,photosynthesis,photosystem I reaction center,photosystem I,cellular metabolic process,cellular process,membrane,membrane part,cellular_component,cell,cell part,intracellular,protein complex,intracellular part,macromolecular complex	ath01100,ath00195	Metabolic pathways,Photosynthesis
LNC_007691	XLOC_070739	-	scaffold105428:18-494	3.24134	13.2565	-2.03204	5e-05	0.000508216	lncRNA	co_expression	Gh_D01G2232	AT5G01530	light harvesting complex photosystem II||Q9XF88||CB4B_ARATH Chlorophyll a-b binding protein CP29.2, chloroplastic OS=Arabidopsis thaliana GN=LHCB4.2 PE=1 SV=1||C1K5D1||C1K5D1_GOSHI Chloroplast chlorophyll A-B binding protein OS=Gossypium hirsutum GN=CBP3 PE=2 SV=1||ath:AT3G08940||"LHCB4.2 (LIGHT HARVESTING COMPLEX PSII) ; K08915 light-harvesting complex II chlorophyll a/b binding protein 4"||" PF…	--	--	ath01100,ath00196	Metabolic pathways,Photosynthesis - antenna proteins
LNC_007691	XLOC_070739	-	scaffold105428:18-494	3.24134	13.2565	-2.03204	5e-05	0.000508216	lncRNA	co_expression	Gh_D11G3317	AT3G54050	high cyclic electron flow 1||P46275||F16P1_PEA Fructose-1,6-bisphosphatase, chloroplastic OS=Pisum sativum GN=FBP PE=1 SV=2||I1N2R6||I1N2R6_SOYBN Uncharacterized protein OS=Glycine max PE=3 SV=1||pop:POPTR_735683||"hypothetical protein ; K03841 fructose-1,6-bisphosphatase I [EC:3.1.3.11]"|| PF00316.15|FBPase||" IPR000146|Fructose-1,6-bisphosphatase class 1/Sedoheputulose-1,7-bisphosphatase; IPR02…	GO:0008152,GO:0008150,GO:0003824,GO:0005975,GO:0071704,GO:0042132,GO:0044238,GO:0019203,GO:0050308,GO:0016791,GO:0003674,GO:0042578,GO:0016787,GO:0016788	metabolic process,biological_process,catalytic activity,carbohydrate metabolic process,organic substance metabolic process,fructose 1,6-bisphosphate 1-phosphatase activity,primary metabolic process,carbohydrate phosphatase activity,sugar-phosphatase activity,phosphatase activity,molecular_function,phosphoric ester hydrolase activity,hydrolase activity,hydrolase activity, acting on ester bonds	ath01200,ath01110,ath01100,ath00030,ath00010,ath00051,ath00710	Carbon metabolism,Biosynthesis of secondary metabolites,Metabolic pathways,Pentose phosphate pathway,Glycolysis / Gluconeogenesis,Fructose and mannose metabolism,Carbon fixation in photosynthetic organisms
LNC_007691	XLOC_070739	-	scaffold105428:18-494	3.24134	13.2565	-2.03204	5e-05	0.000508216	lncRNA	co_expression	Gh_D05G1745	AT1G76080	chloroplastic drought-induced stress protein of 32 kD||Q9SGS4||CDSP_ARATH Thioredoxin-like protein CDSP32, chloroplastic OS=Arabidopsis thaliana GN=CDSP32 PE=1 SV=1||B9R8F6||B9R8F6_RICCO Putative uncharacterized protein OS=Ricinus communis GN=RCOM_1599540 PE=4 SV=1||pop:POPTR_219472||"PtrTrxh4; thioredoxin h ; K03671 thioredoxin 1"|| PF00085.15|Thioredoxin||" IPR005746|Thioredoxin; IPR012336|Thio…	GO:0003824,GO:0008150,GO:0016491,GO:0016874,GO:0019725,GO:0003674,GO:0009987,GO:0045454,GO:0042592,GO:0005215,GO:0016851,GO:0051002,GO:0051003,GO:0016020,GO:0006810,GO:0051234,GO:0051179,GO:0065008,GO:0033179,GO:0044765,GO:0055085,GO:0033176,GO:0022857,GO:0006811,GO:0050789,GO:0065007,GO:0050794,GO:0015075,GO:0022892,GO:0022891,GO:0006812,GO:0015672,GO:0033177,GO:0015988,GO:0015991,GO:0008324,GO:…	catalytic activity,biological_process,oxidoreductase activity,ligase activity,cellular homeostasis,molecular_function,cellular process,cell redox homeostasis,homeostatic process,transporter activity,magnesium chelatase activity,ligase activity, forming nitrogen-metal bonds,ligase activity, forming nitrogen-metal bonds, forming coordination complexes,membrane,transport,establishment of localizatio…	--	--
LNC_007691	XLOC_070739	-	scaffold105428:18-494	3.24134	13.2565	-2.03204	5e-05	0.000508216	lncRNA	co_expression	Gh_D05G1742	AT1G20340	Cupredoxin superfamily protein||P00299||PLAS1_POPNI Plastocyanin A, chloroplastic OS=Populus nigra GN=PETE PE=1 SV=2||B9R8G0||B9R8G0_RICCO Plastocyanin A, chloroplast, putative OS=Ricinus communis GN=RCOM_1599580 PE=4 SV=1||pop:POPTR_652151||"hypothetical protein ; K02638 plastocyanin"|| PF00127.15|Copper-bind||" IPR000923|Blue (type 1) copper domain; IPR001235|Blue (type 1) copper protein; IPR00…	GO:0043167,GO:0003674,GO:0043169,GO:0046872,GO:0009055,GO:0005507,GO:0005488,GO:0046914	ion binding,molecular_function,cation binding,metal ion binding,electron carrier activity,copper ion binding,binding,transition metal ion binding	ath00195	Photosynthesis
LNC_007691	XLOC_070739	-	scaffold105428:18-494	3.24134	13.2565	-2.03204	5e-05	0.000508216	lncRNA	co_expression	Gh_A03G1927	AT1G30380	photosystem I subunit K||Q9SUI5||PSAK_ARATH Photosystem I reaction center subunit psaK, chloroplastic OS=Arabidopsis thaliana GN=PSAK PE=2 SV=2||F6HLW0||F6HLW0_VITVI Putative uncharacterized protein OS=Vitis vinifera GN=VIT_10s0003g04350 PE=2 SV=1||ath:AT1G30380||"PSAK; PSAK (PHOTOSYSTEM I SUBUNIT K) ; K02698 photosystem I subunit X"|| PF01241.13|PSI_PSAK|| IPR000549|Photosystem I PsaG/PsaK prote…	GO:0008152,GO:0008150,GO:0044237,GO:0009579,GO:0044436,GO:0034357,GO:0009521,GO:0009987,GO:0015979,GO:0009522,GO:0016020,GO:0044425,GO:0005575,GO:0032991,GO:0044424,GO:0005623,GO:0044464,GO:0005622,GO:0043234	metabolic process,biological_process,cellular metabolic process,thylakoid,thylakoid part,photosynthetic membrane,photosystem,cellular process,photosynthesis,photosystem I,membrane,membrane part,cellular_component,macromolecular complex,intracellular part,cell,cell part,intracellular,protein complex	ath01100,ath00195	Metabolic pathways,Photosynthesis
LNC_007691	XLOC_070739	-	scaffold105428:18-494	3.24134	13.2565	-2.03204	5e-05	0.000508216	lncRNA	co_expression	Gh_A02G0295	AT1G03130	photosystem I subunit D-2||P32869||PSAD_CUCSA Photosystem I reaction center subunit II, chloroplastic OS=Cucumis sativus GN=psaD PE=1 SV=1||B9RSQ3||B9RSQ3_RICCO Photosystem I reaction center subunit II, chloroplast, putative OS=Ricinus communis GN=RCOM_0677760 PE=4 SV=1||pop:POPTR_564827||"hypothetical protein ; K02692 photosystem I subunit II"|| PF02531.11|PsaD|| IPR003685|Photosystem I PsaD||" …	GO:0008152,GO:0008150,GO:0044237,GO:0009579,GO:0044436,GO:0034357,GO:0009521,GO:0009987,GO:0015979,GO:0009522,GO:0009538,GO:0016020,GO:0044425,GO:0005575,GO:0032991,GO:0044424,GO:0005623,GO:0044464,GO:0005622,GO:0043234	metabolic process,biological_process,cellular metabolic process,thylakoid,thylakoid part,photosynthetic membrane,photosystem,cellular process,photosynthesis,photosystem I,photosystem I reaction center,membrane,membrane part,cellular_component,macromolecular complex,intracellular part,cell,cell part,intracellular,protein complex	ath01100,ath00195	Metabolic pathways,Photosynthesis
LNC_007691	XLOC_070739	-	scaffold105428:18-494	3.24134	13.2565	-2.03204	5e-05	0.000508216	lncRNA	co_expression	Gh_A05G3019	AT4G23890	M5WAD8||M5WAD8_PRUPE Uncharacterized protein OS=Prunus persica GN=PRUPE_ppa010487mg PE=4 SV=1|| PF11623.3|DUF3252|| IPR021659|Protein of unknown function DUF3252	--	--	--	--
LNC_007317	XLOC_067023	-	D12:44419961-44420705	0.9938	3.93759	-1.98629	0.00025	0.00212941	lncRNA	co_location	Gh_D12G1448	AT4G32180	pantothenate kinase 2||Q8L5Y9||PANK2_ARATH Pantothenate kinase 2 OS=Arabidopsis thaliana GN=At4g32180 PE=1 SV=2||D7TDH2||D7TDH2_VITVI Putative uncharacterized protein OS=Vitis vinifera GN=VIT_01s0127g00490 PE=4 SV=1||vvi:100255260||"similar to ATPANK2 (PANTOTHENATE KINASE 2); pantothenate kinase ; K09680 type II pantothenate kinase [EC:2.7.1.33]"|| PF03630.9|Fumble|| IPR004567|Type II pantothenat…	GO:0003824,GO:0008152,GO:0044710,GO:0008150,GO:0006793,GO:0006796,GO:0016773,GO:0016301,GO:0071704,GO:0016740,GO:0044281,GO:1901564,GO:0044238,GO:0000166,GO:1901265,GO:0036094,GO:0044237,GO:0016772,GO:0043168,GO:0030554,GO:0005524,GO:0032559,GO:0043167,GO:0017076,GO:0051186,GO:0035639,GO:0032553,GO:0001882,GO:0032555,GO:0001883,GO:0032549,GO:0032550,GO:0006732,GO:1901566,GO:1901135,GO:1901363,GO:…	catalytic activity,metabolic process,single-organism metabolic process,biological_process,phosphorus metabolic process,phosphate-containing compound metabolic process,phosphotransferase activity, alcohol group as acceptor,kinase activity,organic substance metabolic process,transferase activity,small molecule metabolic process,organonitrogen compound metabolic process,primary metabolic process,nuc…	ath01100,ath00770	Metabolic pathways,Pantothenate and CoA biosynthesis
LNC_007317	XLOC_067023	-	D12:44419961-44420705	0.9938	3.93759	-1.98629	0.00025	0.00212941	lncRNA	co_location	Gh_D12G1449	AT1G10650	SBP (S-ribonuclease binding protein) family protein||Q13489||BIRC3_HUMAN Baculoviral IAP repeat-containing protein 3 OS=Homo sapiens GN=BIRC3 PE=1 SV=2||M5XBX2||M5XBX2_PRUPE Uncharacterized protein OS=Prunus persica GN=PRUPE_ppa008184mg PE=4 SV=1||ptr:451507||"BIRC3; baculoviral IAP repeat-containing 3 ; K04725 baculoviral IAP repeat-containing 2/3/4"|| PF13920.1|zf-C3HC4_3|| IPR001841|Zinc finge…	GO:0008150,GO:0043167,GO:0003674,GO:0006955,GO:0043169,GO:0002376,GO:0046872,GO:0005125,GO:0046914,GO:0005102,GO:0005576,GO:0005488,GO:0008270,GO:0050896,GO:0005575,GO:0005515	biological_process,ion binding,molecular_function,immune response,cation binding,immune system process,metal ion binding,cytokine activity,transition metal ion binding,receptor binding,extracellular region,binding,zinc ion binding,response to stimulus,cellular_component,protein binding	--	--
LNC_007317	XLOC_067023	-	D12:44419961-44420705	0.9938	3.93759	-1.98629	0.00025	0.00212941	lncRNA	co_location	Gh_D12G1459	AT1G60780	Clathrin adaptor complexes medium subunit family protein||Q9BXS5||AP1M1_HUMAN AP-1 complex subunit mu-1 OS=Homo sapiens GN=AP1M1 PE=1 SV=3||I1KXB9||I1KXB9_SOYBN Uncharacterized protein OS=Glycine max PE=4 SV=1||pop:POPTR_726254||"hypothetical protein ; K12393 AP-1 complex subunit mu"||" PF00928.16|Adap_comp_sub; PF01217.15|Clat_adaptor_s"||" IPR001392|Clathrin adaptor, mu subunit; IPR008968|Clath…	GO:0044425,GO:0005575,GO:0016020,GO:0044699,GO:0044763,GO:0006810,GO:0051234,GO:0032991,GO:0051179,GO:0005737,GO:0043234,GO:0044444,GO:0005623,GO:0044464,GO:0006886,GO:0044424,GO:0005622,GO:0034613,GO:0070727,GO:0016192,GO:0046907,GO:0071702,GO:0005515,GO:0030118,GO:0015031,GO:0045184,GO:0030117,GO:0048475,GO:0008104,GO:0051649,GO:0033036,GO:0030131,GO:0051641,GO:0009987,GO:0005488,GO:0030119,GO:…	membrane part,cellular_component,membrane,single-organism process,single-organism cellular process,transport,establishment of localization,macromolecular complex,localization,cytoplasm,protein complex,cytoplasmic part,cell,cell part,intracellular protein transport,intracellular part,intracellular,cellular protein localization,cellular macromolecule localization,vesicle-mediated transport,intracel…	--	--
LNC_007317	XLOC_067023	-	D12:44419961-44420705	0.9938	3.93759	-1.98629	0.00025	0.00212941	lncRNA	co_location	Gh_D12G1458	AT1G10760	Pyruvate phosphate dikinase, PEP/pyruvate binding domain||Q8LPT9||GWD1_CITRE Alpha-glucan water dikinase, chloroplastic OS=Citrus reticulata GN=R1 PE=2 SV=1||B9HTV3||B9HTV3_POPTR Predicted protein OS=Populus trichocarpa GN=POPTRDRAFT_1089922 PE=4 SV=1||ath:AT1G10760||"SEX1; SEX1 (STARCH EXCESS 1) ; K08244 alpha-glucan, water dikinase [EC:2.7.9.4]"|| PF01326.14|PPDK_N|| IPR002192|Pyruvate phosphat…	GO:0009987,GO:0005488,GO:0003674,GO:0001883,GO:0032549,GO:0032550,GO:0036094,GO:0008150,GO:0032555,GO:0032553,GO:0001882,GO:0000166,GO:1901265,GO:0032559,GO:0006793,GO:0006796,GO:0035639,GO:0030554,GO:0005524,GO:0017076,GO:0043168,GO:0016772,GO:0016301,GO:0044237,GO:1901363,GO:0097159,GO:0043167,GO:0016740,GO:0016310,GO:0003824,GO:0008152	cellular process,binding,molecular_function,purine nucleoside binding,ribonucleoside binding,purine ribonucleoside binding,small molecule binding,biological_process,purine ribonucleotide binding,ribonucleotide binding,nucleoside binding,nucleotide binding,nucleoside phosphate binding,adenyl ribonucleotide binding,phosphorus metabolic process,phosphate-containing compound metabolic process,purine …	--	--
LNC_007317	XLOC_067023	-	D12:44419961-44420705	0.9938	3.93759	-1.98629	0.00025	0.00212941	lncRNA	co_location	Gh_D12G1453	AT1G70520	cysteine-rich RLK (RECEPTOR-like protein kinase) 2||Q9CAL3||CRK2_ARATH Cysteine-rich receptor-like protein kinase 2 OS=Arabidopsis thaliana GN=CRK2 PE=2 SV=1||F6HHS8||F6HHS8_VITVI Putative uncharacterized protein OS=Vitis vinifera GN=VIT_01s0127g00160 PE=3 SV=1||osa:4333912||"Os03g0717000; hypothetical protein ; K00924"||" PF00069.20|Pkinase; PF01657.12|Stress-antifung; PB003458|Pfam-B_3458"||" I…	GO:0003824,GO:0008152,GO:0008150,GO:0016310,GO:0006468,GO:0006793,GO:0006796,GO:0006464,GO:0036211,GO:0004672,GO:0016773,GO:0043412,GO:0016301,GO:0071704,GO:0016740,GO:0044238,GO:0000166,GO:1901265,GO:0036094,GO:0044237,GO:0016772,GO:0043168,GO:0030554,GO:0005524,GO:0032559,GO:0043167,GO:0017076,GO:0035639,GO:0032553,GO:0001882,GO:0032555,GO:0001883,GO:0032549,GO:0032550,GO:0019538,GO:0044267,GO:…	catalytic activity,metabolic process,biological_process,phosphorylation,protein phosphorylation,phosphorus metabolic process,phosphate-containing compound metabolic process,cellular protein modification process,protein modification process,protein kinase activity,phosphotransferase activity, alcohol group as acceptor,macromolecule modification,kinase activity,organic substance metabolic process,t…	--	--
LNC_007317	XLOC_067023	-	D12:44419961-44420705	0.9938	3.93759	-1.98629	0.00025	0.00212941	lncRNA	co_location	Gh_D12G1452	AT1G60810	ATP-citrate lyase A-2||Q9SGY2||ACLA1_ARATH ATP-citrate synthase alpha chain protein 1 OS=Arabidopsis thaliana GN=ACLA-1 PE=1 SV=1||M1CEI7||M1CEI7_SOLTU Uncharacterized protein OS=Solanum tuberosum GN=PGSC0003DMG400025587 PE=4 SV=1||vvi:100255189||"GSVIVT00002749001; hypothetical protein LOC100255189 ; K01648 ATP citrate (pro-S)-lyase [EC:2.3.3.8]"||" PB001232|Pfam-B_1232; PF08442.5|ATP-grasp_2"||…	--	--	ath01100,ath00020,ath01110	Metabolic pathways,Citrate cycle (TCA cycle),Biosynthesis of secondary metabolites
LNC_007317	XLOC_067023	-	D12:44419961-44420705	0.9938	3.93759	-1.98629	0.00025	0.00212941	lncRNA	co_location	Gh_D12G1451	AT1G61700	RNA polymerases N / 8 kDa subunit||Q9SYA6||RPAB5_ARATH DNA-directed RNA polymerases I, II, and III subunit RPABC5 OS=Arabidopsis thaliana GN=At1g61700 PE=3 SV=1||D7TDI5||D7TDI5_VITVI Putative uncharacterized protein OS=Vitis vinifera GN=VIT_01s0127g00350 PE=3 SV=1||vvi:100267114||"hypothetical protein LOC100267114 ; K03007 DNA-directed RNA Polymerase II subunit L"|| PF01194.12|RNA_pol_N||" IPR000…	GO:0009987,GO:0005488,GO:0010467,GO:1901576,GO:1901360,GO:1901362,GO:0003674,GO:0016779,GO:0044249,GO:0006139,GO:0008150,GO:0034645,GO:0009058,GO:0009059,GO:0006725,GO:0034654,GO:0046483,GO:0034641,GO:0019438,GO:0018130,GO:0003676,GO:0090304,GO:0016772,GO:0006351,GO:0034062,GO:0016070,GO:0032774,GO:0044271,GO:0044260,GO:0003899,GO:0006807,GO:0044237,GO:1901363,GO:0043170,GO:0097159,GO:0003677,GO:…	cellular process,binding,gene expression,organic substance biosynthetic process,organic cyclic compound metabolic process,organic cyclic compound biosynthetic process,molecular_function,nucleotidyltransferase activity,cellular biosynthetic process,nucleobase-containing compound metabolic process,biological_process,cellular macromolecule biosynthetic process,biosynthetic process,macromolecule bios…	ath01100,ath03020,ath00240,ath00230	Metabolic pathways,RNA polymerase,Pyrimidine metabolism,Purine metabolism
LNC_007317	XLOC_067023	-	D12:44419961-44420705	0.9938	3.93759	-1.98629	0.00025	0.00212941	lncRNA	co_location	Gh_D12G1450	AT5G55490	gamete expressed protein 1||Q681K7||GEX1_ARATH Protein GAMETE EXPRESSED 1 OS=Arabidopsis thaliana GN=GEX1 PE=1 SV=1||B9GUD1||B9GUD1_POPTR Predicted protein (Fragment) OS=Populus trichocarpa GN=POPTRDRAFT_408842 PE=4 SV=1|| PB016596|Pfam-B_16596	--	--	--	--
LNC_007317	XLOC_067023	-	D12:44419961-44420705	0.9938	3.93759	-1.98629	0.00025	0.00212941	lncRNA	co_location	Gh_D12G1457	AT1G12940	nitrate transporter2.5||Q9LPV5||NRT25_ARATH High affinity nitrate transporter 2.5 OS=Arabidopsis thaliana GN=NRT2.5 PE=2 SV=1||I1X3V4||I1X3V4_GOSHI Nitrate transporter OS=Gossypium hirsutum GN=NRT2 PE=2 SV=1||pop:POPTR_662054||"hypothetical protein ; K02575 MFS transporter, NNP family, nitrate/nitrite transporter"|| PF07690.11|MFS_1||" IPR011701|Major facilitator superfamily; IPR020846|Major faci…	GO:0008150,GO:0009987,GO:0016020,GO:0006810,GO:0051234,GO:0051179,GO:0044765,GO:0055085,GO:0016021,GO:0031224,GO:0044699,GO:0044425,GO:0005575,GO:0044763	biological_process,cellular process,membrane,transport,establishment of localization,localization,single-organism transport,transmembrane transport,integral to membrane,intrinsic to membrane,single-organism process,membrane part,cellular_component,single-organism cellular process	ath00910	Nitrogen metabolism
LNC_007317	XLOC_067023	-	D12:44419961-44420705	0.9938	3.93759	-1.98629	0.00025	0.00212941	lncRNA	co_location	Gh_D12G1456	AT3G25690	Hydroxyproline-rich glycoprotein family protein||Q9LI74||CHUP1_ARATH Protein CHUP1, chloroplastic OS=Arabidopsis thaliana GN=CHUP1 PE=1 SV=1||M5WYX1||M5WYX1_PRUPE Uncharacterized protein (Fragment) OS=Prunus persica GN=PRUPE_ppa017260mg PE=4 SV=1	GO:0005575,GO:0044699,GO:0005198,GO:0044763,GO:0032991,GO:0005737,GO:0044444,GO:0005623,GO:0044464,GO:0003735,GO:0005840,GO:0044424,GO:0005622,GO:0043229,GO:0043226,GO:0006412,GO:0030529,GO:0009987,GO:0010467,GO:1901576,GO:0043228,GO:0043232,GO:0003674,GO:0044249,GO:0008150,GO:0034645,GO:0009058,GO:0009059,GO:0007049,GO:0044267,GO:0044260,GO:0044237,GO:0019538,GO:0043170,GO:0071704,GO:0044238,GO:…	cellular_component,single-organism process,structural molecule activity,single-organism cellular process,macromolecular complex,cytoplasm,cytoplasmic part,cell,cell part,structural constituent of ribosome,ribosome,intracellular part,intracellular,intracellular organelle,organelle,translation,ribonucleoprotein complex,cellular process,gene expression,organic substance biosynthetic process,non-memb…	--	--
LNC_007317	XLOC_067023	-	D12:44419961-44420705	0.9938	3.93759	-1.98629	0.00025	0.00212941	lncRNA	co_location	Gh_D12G1446	AT2G05790	O-Glycosyl hydrolases family 17 protein||A7PQW3||E13B_VITVI Glucan endo-1,3-beta-glucosidase OS=Vitis vinifera GN=VIT_06s0061g00120 PE=1 SV=2||A5BKQ6||A5BKQ6_VITVI Putative uncharacterized protein (Fragment) OS=Vitis vinifera GN=VITISV_043884 PE=3 SV=1||ath:AT3G57260||"BGL2; BGL2 (PATHOGENESIS-RELATED PROTEIN 2); glucan 1,3-beta-glucosidase/ hydrolase, hydrolyzing O-glycosyl compounds ; K01199 gl…	GO:0016491,GO:0055114,GO:0008218,GO:0009987,GO:0044710,GO:0003674,GO:0004553,GO:0008150,GO:0016798,GO:0003995,GO:0016787,GO:0044237,GO:0005975,GO:0071704,GO:0044238,GO:0003824,GO:0016627,GO:0008152	oxidoreductase activity,oxidation-reduction process,bioluminescence,cellular process,single-organism metabolic process,molecular_function,hydrolase activity, hydrolyzing O-glycosyl compounds,biological_process,hydrolase activity, acting on glycosyl bonds,acyl-CoA dehydrogenase activity,hydrolase activity,cellular metabolic process,carbohydrate metabolic process,organic substance metabolic process…	--	--
LNC_007317	XLOC_067023	-	D12:44419961-44420705	0.9938	3.93759	-1.98629	0.00025	0.00212941	lncRNA	co_location	Gh_D12G1447	AT1G70480	Domain of unknown function (DUF220)||M5XCB5||M5XCB5_PRUPE Uncharacterized protein OS=Prunus persica GN=PRUPE_ppa008383mg PE=4 SV=1||" PB001413|Pfam-B_1413; PB009212|Pfam-B_9212; PF02713.9|DUF220"|| IPR003863|Protein of unknown function DUF220	--	--	--	--
LNC_007317	XLOC_067023	-	D12:44419961-44420705	0.9938	3.93759	-1.98629	0.00025	0.00212941	lncRNA	co_location	Gh_D12G1455	--	--	GO:0008430,GO:0005488,GO:0003674	selenium binding,binding,molecular_function	--	--
LNC_007317	XLOC_067023	-	D12:44419961-44420705	0.9938	3.93759	-1.98629	0.00025	0.00212941	lncRNA	co_location	Gh_D12G1454	AT1G70530	cysteine-rich RLK (RECEPTOR-like protein kinase) 3||Q9CAL2||CRK3_ARATH Cysteine-rich receptor-like protein kinase 3 OS=Arabidopsis thaliana GN=CRK3 PE=2 SV=1||B9SPH8||B9SPH8_RICCO Kinase, putative OS=Ricinus communis GN=RCOM_0023850 PE=3 SV=1||ath:AT5G47070||"protein kinase, putative ; K00924"||" PF00069.20|Pkinase; PF01657.12|Stress-antifung; PB003458|Pfam-B_3458"||" IPR000719|Protein kinase dom…	GO:0003824,GO:0008152,GO:0008150,GO:0016310,GO:0006468,GO:0006793,GO:0006796,GO:0006464,GO:0036211,GO:0004672,GO:0016773,GO:0043412,GO:0016301,GO:0071704,GO:0016740,GO:0044238,GO:0000166,GO:1901265,GO:0036094,GO:0044237,GO:0016772,GO:0043168,GO:0030554,GO:0005524,GO:0032559,GO:0043167,GO:0017076,GO:0035639,GO:0032553,GO:0001882,GO:0032555,GO:0001883,GO:0032549,GO:0032550,GO:0019538,GO:0044267,GO:…	catalytic activity,metabolic process,biological_process,phosphorylation,protein phosphorylation,phosphorus metabolic process,phosphate-containing compound metabolic process,cellular protein modification process,protein modification process,protein kinase activity,phosphotransferase activity, alcohol group as acceptor,macromolecule modification,kinase activity,organic substance metabolic process,t…	--	--
LNC_007317	XLOC_067023	-	D12:44419961-44420705	0.9938	3.93759	-1.98629	0.00025	0.00212941	lncRNA	co_expression	Gh_D12G1884	AT5G50580	SUMO-activating enzyme 1B||P0DI13||SA1B2_ARATH SUMO-activating enzyme subunit 1B-2 OS=Arabidopsis thaliana GN=SAE1B-2 PE=2 SV=1||D7SGZ8||D7SGZ8_VITVI Putative uncharacterized protein OS=Vitis vinifera GN=VIT_17s0000g01270 PE=4 SV=1||vvi:100268076||"GSVIVT00017952001; hypothetical protein LOC100268076 ; K10684 ubiquitin-like 1-activating enzyme E1 A [EC:6.3.2.19]"||" PF00899.16|ThiF; PB004707|Pfam…	GO:0003824,GO:0003674	catalytic activity,molecular_function	ath04120	Ubiquitin mediated proteolysis
LNC_007317	XLOC_067023	-	D12:44419961-44420705	0.9938	3.93759	-1.98629	0.00025	0.00212941	lncRNA	co_expression	Gh_D12G1653	AT1G69830	alpha-amylase-like 3||Q94A41||AMY3_ARATH Alpha-amylase 3, chloroplastic OS=Arabidopsis thaliana GN=AMY3 PE=2 SV=1||B9S2B5||B9S2B5_RICCO Alpha-amylase, putative OS=Ricinus communis GN=RCOM_0697970 PE=4 SV=1||osa:4345812||"Os08g0473600; hypothetical protein ; K01176 alpha-amylase [EC:3.2.1.1]"||" PF00128.19|Alpha-amylase; PB005052|Pfam-B_5052; PF07821.7|Alpha-amyl_C2"||" IPR006047|Glycosyl hydrolas…	GO:0003824,GO:0008152,GO:0008150,GO:0071704,GO:0016740,GO:0005975,GO:0044238,GO:0044237,GO:0044723,GO:0043167,GO:0044262,GO:0016051,GO:0005976,GO:0044264,GO:0034637,GO:0004553,GO:0016798,GO:0016758,GO:0016757,GO:0000271,GO:0033692,GO:0005509,GO:0003674,GO:0009987,GO:0009058,GO:0004556,GO:0043170,GO:0043169,GO:0046872,GO:0016160,GO:0006073,GO:0044042,GO:1901576,GO:0044260,GO:0044249,GO:0046527,GO:…	catalytic activity,metabolic process,biological_process,organic substance metabolic process,transferase activity,carbohydrate metabolic process,primary metabolic process,cellular metabolic process,single-organism carbohydrate metabolic process,ion binding,cellular carbohydrate metabolic process,carbohydrate biosynthetic process,polysaccharide metabolic process,cellular polysaccharide metabolic pr…	--	--
LNC_007317	XLOC_067023	-	D12:44419961-44420705	0.9938	3.93759	-1.98629	0.00025	0.00212941	lncRNA	co_expression	Gh_A11G0482	AT1G34370	C2H2 and C2HC zinc fingers superfamily protein||Q9C8N5||STOP1_ARATH Protein SENSITIVE TO PROTON RHIZOTOXICITY 1 OS=Arabidopsis thaliana GN=STOP1 PE=2 SV=1||B9HFF7||B9HFF7_POPTR Predicted protein OS=Populus trichocarpa GN=POPTRDRAFT_1082531 PE=4 SV=1||ath:AT1G25250||"ATIDD16 (ARABIDOPSIS THALIANA INDETERMINATE(ID)-DOMAIN 16); nucleic acid binding / transcription factor/ zinc ion binding ; K03540 r…	GO:0043167,GO:0043169,GO:0046872,GO:0005488,GO:0003674,GO:0046914,GO:0008270	ion binding,cation binding,metal ion binding,binding,molecular_function,transition metal ion binding,zinc ion binding	--	--
LNC_007317	XLOC_067023	-	D12:44419961-44420705	0.9938	3.93759	-1.98629	0.00025	0.00212941	lncRNA	co_expression	Gh_D05G1074	AT3G21220	MAP kinase kinase 5||O80397||M2K4_ARATH Mitogen-activated protein kinase kinase 4 OS=Arabidopsis thaliana GN=MKK4 PE=1 SV=1||J7EN95||J7EN95_GOSHI Mitogen-activated protein kinase kinase OS=Gossypium hirsutum PE=2 SV=1||ppp:PHYPADRAFT_206232||"hypothetical protein ; K04368 mitogen-activated protein kinase kinase 1 [EC:2.7.12.2]"|| PF00069.20|Pkinase||" IPR000719|Protein kinase domain; IPR002290|Se…	GO:0008152,GO:0071704,GO:0008150,GO:0044238,GO:0003824,GO:0044237,GO:0006464,GO:0036211,GO:0043412,GO:0006468,GO:0016310,GO:0019538,GO:0006796,GO:0006793,GO:0004672,GO:0016773,GO:0044267,GO:0016740,GO:0043167,GO:0043170,GO:0016301,GO:0036094,GO:0000166,GO:1901265,GO:0043168,GO:0003674,GO:0044260,GO:0016772,GO:0009987,GO:0030554,GO:0005524,GO:0032559,GO:0017076,GO:0035639,GO:0032555,GO:0032553,GO:…	metabolic process,organic substance metabolic process,biological_process,primary metabolic process,catalytic activity,cellular metabolic process,cellular protein modification process,protein modification process,macromolecule modification,protein phosphorylation,phosphorylation,protein metabolic process,phosphate-containing compound metabolic process,phosphorus metabolic process,protein kinase ac…	ath04626	Plant-pathogen interaction
LNC_007317	XLOC_067023	-	D12:44419961-44420705	0.9938	3.93759	-1.98629	0.00025	0.00212941	lncRNA	co_expression	Gh_A13G0491	AT2G20900	diacylglycerol kinase 5||Q9C5E5||DGK5_ARATH Diacylglycerol kinase 5 OS=Arabidopsis thaliana GN=DGK5 PE=2 SV=1||I3SNA3||I3SNA3_MEDTR Uncharacterized protein OS=Medicago truncatula PE=2 SV=1||ppp:PHYPADRAFT_106363||"hypothetical protein ; K00901 diacylglycerol kinase [EC:2.7.1.107]"||" PF00781.19|DAGK_cat; PF00609.14|DAGK_acc"||" IPR000756|Diacylglycerol kinase, accessory domain; IPR001206|Diacylgl…	GO:0008152,GO:0006793,GO:0006796,GO:0016773,GO:0016301,GO:0003824,GO:0008150,GO:0016740,GO:0044237,GO:0016772,GO:0044710,GO:0071704,GO:0044238,GO:1901564,GO:0044281,GO:0007205,GO:0051186,GO:0009987,GO:0009058,GO:0006732,GO:0004143,GO:0006739,GO:1901566,GO:0003951,GO:0006741,GO:0003674,GO:0019362,GO:0046496,GO:0072524,GO:1901576,GO:0015097,GO:0015694,GO:0046689,GO:0050787,GO:1901362,GO:0009108,GO:…	metabolic process,phosphorus metabolic process,phosphate-containing compound metabolic process,phosphotransferase activity, alcohol group as acceptor,kinase activity,catalytic activity,biological_process,transferase activity,cellular metabolic process,transferase activity, transferring phosphorus-containing groups,single-organism metabolic process,organic substance metabolic process,primary metab…	ath01100,ath00561,ath00564,ath04070	Metabolic pathways,Glycerolipid metabolism,Glycerophospholipid metabolism,Phosphatidylinositol signaling system
LNC_007317	XLOC_067023	-	D12:44419961-44420705	0.9938	3.93759	-1.98629	0.00025	0.00212941	lncRNA	co_expression	Gh_D10G2399	AT3G46510	plant U-box 13||Q9SNC6||PUB13_ARATH U-box domain-containing protein 13 OS=Arabidopsis thaliana GN=PUB13 PE=1 SV=1||F6HCB0||F6HCB0_VITVI Putative uncharacterized protein OS=Vitis vinifera GN=VIT_13s0067g01460 PE=4 SV=1||ago:AGOS_AEL048W||"AEL048Wp; K08332 vacuolar protein 8"||" PF00514.18|Arm; PF04564.10|U-box; PB005897|Pfam-B_5897"||" IPR000225|Armadillo; IPR003613|U box domain"||" GO:0005515|pro…	GO:0003824,GO:0008152,GO:0008150,GO:0006464,GO:0036211,GO:0043412,GO:0071704,GO:0044238,GO:0044237,GO:0043167,GO:0016567,GO:0032446,GO:0070647,GO:0019538,GO:0044267,GO:0016879,GO:0016874,GO:0003674,GO:0009987,GO:0016881,GO:0004842,GO:0019787,GO:0043170,GO:0000151,GO:0043169,GO:0046872,GO:0044260,GO:0005488,GO:0046914,GO:0008270,GO:0005575,GO:0005515,GO:0032991,GO:0044424,GO:0005623,GO:0044464,GO:…	catalytic activity,metabolic process,biological_process,cellular protein modification process,protein modification process,macromolecule modification,organic substance metabolic process,primary metabolic process,cellular metabolic process,ion binding,protein ubiquitination,protein modification by small protein conjugation,protein modification by small protein conjugation or removal,protein metabo…	--	--
LNC_007317	XLOC_067023	-	D12:44419961-44420705	0.9938	3.93759	-1.98629	0.00025	0.00212941	lncRNA	co_expression	Gh_D10G1495	AT5G18980	ARM repeat superfamily protein||B9HY83||B9HY83_POPTR Predicted protein OS=Populus trichocarpa GN=POPTRDRAFT_768761 PE=4 SV=1|| PB013416|Pfam-B_13416|| IPR000225|Armadillo|| GO:0005515|protein binding	GO:0003674,GO:0005488,GO:0005515	molecular_function,binding,protein binding	--	--
LNC_008517	XLOC_074456	-	scaffold1916_A07:199450-199718	161.587	627.318	-1.95689	5e-05	0.000508216	lncRNA	co_location	Gh_A07G2299	AT4G20140	Leucine-rich repeat transmembrane protein kinase||Q9SGP2||HSL1_ARATH Receptor-like protein kinase HSL1 OS=Arabidopsis thaliana GN=HSL1 PE=2 SV=1||B9RS14||B9RS14_RICCO Serine-threonine protein kinase, plant-type, putative OS=Ricinus communis GN=RCOM_0801630 PE=4 SV=1||ath:AT5G25930||"leucine-rich repeat family protein / protein kinase family protein ; K00924"||" PB012106|Pfam-B_12106; PB011516|Pfa…	GO:0003824,GO:0008152,GO:0008150,GO:0016310,GO:0006468,GO:0006793,GO:0006796,GO:0006464,GO:0036211,GO:0004672,GO:0016773,GO:0043412,GO:0016301,GO:0071704,GO:0016740,GO:0044238,GO:0000166,GO:1901265,GO:0036094,GO:0044237,GO:0016772,GO:0043168,GO:0030554,GO:0005524,GO:0032559,GO:0043167,GO:0017076,GO:0035639,GO:0032553,GO:0001882,GO:0032555,GO:0001883,GO:0032549,GO:0032550,GO:0019538,GO:0044267,GO:…	catalytic activity,metabolic process,biological_process,phosphorylation,protein phosphorylation,phosphorus metabolic process,phosphate-containing compound metabolic process,cellular protein modification process,protein modification process,protein kinase activity,phosphotransferase activity, alcohol group as acceptor,macromolecule modification,kinase activity,organic substance metabolic process,t…	--	--
LNC_008517	XLOC_074456	-	scaffold1916_A07:199450-199718	161.587	627.318	-1.95689	5e-05	0.000508216	lncRNA	co_location	Gh_A07G2298	AT2G25850	poly(A) polymerase 2||Q54J73||PAP_DICDI Poly(A) polymerase OS=Dictyostelium discoideum GN=papA PE=3 SV=1||B9RS15||B9RS15_RICCO Poly(A) polymerase beta, putative OS=Ricinus communis GN=RCOM_0801640 PE=4 SV=1||osa:4328790||"Os02g0227400; hypothetical protein ; K00970 poly(A) polymerase [EC:2.7.7.19]"||" PF01909.18|NTP_transf_2; PF04926.10|PAP_RNA-bind; PF04928.12|PAP_central"||" IPR002934|Nucleotid…	GO:0005575,GO:0005623,GO:0044464,GO:0044424,GO:0005622,GO:0043229,GO:0043226,GO:0004652,GO:0043231,GO:0043227,GO:0003723,GO:0005634,GO:0009987,GO:0005488,GO:0010467,GO:1901360,GO:0006396,GO:0003674,GO:0016779,GO:0006139,GO:0008150,GO:0043631,GO:0006725,GO:0046483,GO:0034641,GO:0070566,GO:0003676,GO:0090304,GO:0016772,GO:0016070,GO:0031123,GO:0044260,GO:0006807,GO:0044237,GO:1901363,GO:0043170,GO:…	cellular_component,cell,cell part,intracellular part,intracellular,intracellular organelle,organelle,polynucleotide adenylyltransferase activity,intracellular membrane-bounded organelle,membrane-bounded organelle,RNA binding,nucleus,cellular process,binding,gene expression,organic cyclic compound metabolic process,RNA processing,molecular_function,nucleotidyltransferase activity,nucleobase-contai…	ath03015	mRNA surveillance pathway
LNC_008517	XLOC_074456	-	scaffold1916_A07:199450-199718	161.587	627.318	-1.95689	5e-05	0.000508216	lncRNA	co_location	Gh_A07G2289	AT4G32915	D7STK2||GATC_VITVI Glutamyl-tRNA(Gln) amidotransferase subunit C, chloroplastic/mitochondrial OS=Vitis vinifera GN=GATC PE=3 SV=1||M5XT68||M5XT68_PRUPE Uncharacterized protein OS=Prunus persica GN=PRUPE_ppa012946mg PE=4 SV=1||pop:POPTR_577906||"hypothetical protein ; K02435 aspartyl-tRNA(Asn)/glutamyl-tRNA (Gln) amidotransferase subunit C [EC:6.3.5.6 6.3.5.7]"|| PF02686.10|Glu-tRNAGln|| IPR003837…	GO:0008152,GO:0008150,GO:0071704,GO:0044238,GO:0044237,GO:0019538,GO:0044267,GO:0009987,GO:0009058,GO:0043170,GO:1901576,GO:0044260,GO:0006450,GO:0044249,GO:2000112,GO:0009889,GO:0010556,GO:0031326,GO:0010468,GO:0006414,GO:0080090,GO:0060255,GO:0065008,GO:0031323,GO:0019222,GO:0010608,GO:0006448,GO:0050789,GO:0065007,GO:0050794,GO:0006417,GO:0009059,GO:0032268,GO:0034645,GO:0051246,GO:0010467,GO:…	metabolic process,biological_process,organic substance metabolic process,primary metabolic process,cellular metabolic process,protein metabolic process,cellular protein metabolic process,cellular process,biosynthetic process,macromolecule metabolic process,organic substance biosynthetic process,cellular macromolecule metabolic process,regulation of translational fidelity,cellular biosynthetic pro…	ath01100,ath00970	Metabolic pathways,Aminoacyl-tRNA biosynthesis
LNC_008517	XLOC_074456	-	scaffold1916_A07:199450-199718	161.587	627.318	-1.95689	5e-05	0.000508216	lncRNA	co_location	Gh_A07G2291	AT1G76480	M5XIV2||M5XIV2_PRUPE Uncharacterized protein OS=Prunus persica GN=PRUPE_ppa023895mg PE=4 SV=1	--	--	--	--
LNC_008517	XLOC_074456	-	scaffold1916_A07:199450-199718	161.587	627.318	-1.95689	5e-05	0.000508216	lncRNA	co_location	Gh_A07G2290	AT4G32820	Tetratricopeptide repeat (TPR)-like superfamily protein||Q9Y6J0||CABIN_HUMAN Calcineurin-binding protein cabin-1 OS=Homo sapiens GN=CABIN1 PE=1 SV=1||D7STK1||D7STK1_VITVI Putative uncharacterized protein OS=Vitis vinifera GN=VIT_04s0008g00560 PE=4 SV=1||" PB002571|Pfam-B_2571; PB002401|Pfam-B_2401; PB001277|Pfam-B_1277"||" IPR013026|Tetratricopeptide repeat-containing domain; IPR019734|Tetratrico…	GO:0005515,GO:0005488,GO:0003674	protein binding,binding,molecular_function	--	--
LNC_008517	XLOC_074456	-	scaffold1916_A07:199450-199718	161.587	627.318	-1.95689	5e-05	0.000508216	lncRNA	co_location	Gh_A07G2293	AT4G32830	ataurora1||Q9M077||AUR1_ARATH Serine/threonine-protein kinase Aurora-1 OS=Arabidopsis thaliana GN=AUR1 PE=1 SV=1||D7STJ9||D7STJ9_VITVI Putative uncharacterized protein OS=Vitis vinifera GN=VIT_04s0008g00530 PE=2 SV=1||ath:AT4G32830||"ATAUR1; ATAUR1 (ATAURORA1); histone serine kinase(H3-S10 specific) / kinase/ protein serine/threonine kinase ; K08850 aurora kinase, other [EC:2.7.11.1]"|| PF00069.2…	GO:0003824,GO:0008152,GO:0044710,GO:0008150,GO:0016310,GO:0006468,GO:0006793,GO:0006796,GO:0006464,GO:0036211,GO:0004672,GO:0016773,GO:0043412,GO:0016301,GO:0071704,GO:0016740,GO:0005975,GO:0044238,GO:0000166,GO:1901265,GO:0036094,GO:0044237,GO:0016772,GO:0006629,GO:0044723,GO:0043168,GO:0030554,GO:0005524,GO:0032559,GO:0043167,GO:0044255,GO:0008610,GO:0017076,GO:0044262,GO:0035639,GO:0032553,GO:…	catalytic activity,metabolic process,single-organism metabolic process,biological_process,phosphorylation,protein phosphorylation,phosphorus metabolic process,phosphate-containing compound metabolic process,cellular protein modification process,protein modification process,protein kinase activity,phosphotransferase activity, alcohol group as acceptor,macromolecule modification,kinase activity,org…	--	--
LNC_008517	XLOC_074456	-	scaffold1916_A07:199450-199718	161.587	627.318	-1.95689	5e-05	0.000508216	lncRNA	co_location	Gh_A07G2292	--	M0U6S1||M0U6S1_MUSAM Uncharacterized protein OS=Musa acuminata subsp. malaccensis PE=4 SV=1	GO:0044425,GO:0031224,GO:0016021,GO:0005575,GO:0016020,GO:0005737,GO:0044444,GO:0005623,GO:0044464,GO:0044424,GO:0005622,GO:0043229,GO:0043226,GO:0043231,GO:0043227,GO:0005811,GO:0012511	membrane part,intrinsic to membrane,integral to membrane,cellular_component,membrane,cytoplasm,cytoplasmic part,cell,cell part,intracellular part,intracellular,intracellular organelle,organelle,intracellular membrane-bounded organelle,membrane-bounded organelle,lipid particle,monolayer-surrounded lipid storage body	--	--
LNC_008517	XLOC_074456	-	scaffold1916_A07:199450-199718	161.587	627.318	-1.95689	5e-05	0.000508216	lncRNA	co_location	Gh_A07G2295	AT2G19770	profilin 5||Q9M7N0||PROF3_HEVBR Profilin-3 OS=Hevea brasiliensis PE=1 SV=1||D3GC01||D3GC01_9ROSI Profilin OS=Jatropha curcas PE=2 SV=1||osa:4340155||"Os06g0152100; hypothetical protein ; K05759 profilin"|| PF00235.14|Profilin|| IPR005455|Profilin||" GO:0003779|actin binding ; GO:0030036|actin cytoskeleton organization "	GO:0044699,GO:0044763,GO:0016043,GO:0005515,GO:0030029,GO:0030036,GO:0071840,GO:0003779,GO:0009987,GO:0005488,GO:0003674,GO:0008150,GO:0006996,GO:0007010,GO:0008092	single-organism process,single-organism cellular process,cellular component organization,protein binding,actin filament-based process,actin cytoskeleton organization,cellular component organization or biogenesis,actin binding,cellular process,binding,molecular_function,biological_process,organelle organization,cytoskeleton organization,cytoskeletal protein binding	--	--
LNC_008517	XLOC_074456	-	scaffold1916_A07:199450-199718	161.587	627.318	-1.95689	5e-05	0.000508216	lncRNA	co_location	Gh_A07G2294	AT4G26270	phosphofructokinase 3||Q94AA4||K6PF3_ARATH 6-phosphofructokinase 3 OS=Arabidopsis thaliana GN=PFK3 PE=1 SV=1||I1JUY7||I1JUY7_SOYBN Uncharacterized protein OS=Glycine max PE=4 SV=1||vvi:100245746||"GSVIVT00032133001; hypothetical protein LOC100245746 ; K00850 6-phosphofructokinase [EC:2.7.1.11]"|| PF00365.15|PFK||" IPR000023|Phosphofructokinase domain; IPR022953|Phosphofructokinase"||" GO:0003872|…	GO:0003824,GO:0008152,GO:0044710,GO:0008150,GO:0006793,GO:0006796,GO:0016773,GO:0016301,GO:0071704,GO:0016740,GO:0005975,GO:0044281,GO:1901564,GO:0044238,GO:0044237,GO:0016772,GO:0006629,GO:0044723,GO:0006739,GO:0051186,GO:0019362,GO:0046496,GO:0072524,GO:0006732,GO:0006733,GO:0019318,GO:0006006,GO:0005996,GO:0006007,GO:0019320,GO:0046365,GO:1901566,GO:0016052,GO:0044724,GO:0003951,GO:0006741,GO:…	catalytic activity,metabolic process,single-organism metabolic process,biological_process,phosphorus metabolic process,phosphate-containing compound metabolic process,phosphotransferase activity, alcohol group as acceptor,kinase activity,organic substance metabolic process,transferase activity,carbohydrate metabolic process,small molecule metabolic process,organonitrogen compound metabolic proces…	ath01100,ath01200,ath00051,ath03018,ath01110,ath00030,ath01230,ath00010,ath00052	Metabolic pathways,Carbon metabolism,Fructose and mannose metabolism,RNA degradation,Biosynthesis of secondary metabolites,Pentose phosphate pathway,Biosynthesis of amino acids,Glycolysis / Gluconeogenesis,Galactose metabolism
LNC_008517	XLOC_074456	-	scaffold1916_A07:199450-199718	161.587	627.318	-1.95689	5e-05	0.000508216	lncRNA	co_location	Gh_A07G2297	AT5G25940	early nodulin-related||Q02921||NO93_SOYBN Early nodulin-93 OS=Glycine max PE=2 SV=1||I3S983||I3S983_LOTJA Uncharacterized protein OS=Lotus japonicus PE=2 SV=1|| PF03386.9|ENOD93|| IPR005050|Early nodulin 93 ENOD93 protein	--	--	--	--
LNC_008517	XLOC_074456	-	scaffold1916_A07:199450-199718	161.587	627.318	-1.95689	5e-05	0.000508216	lncRNA	co_location	Gh_A07G2296	AT1G79220	Mitochondrial transcription termination factor family protein||B9RI01||B9RI01_RICCO Putative uncharacterized protein OS=Ricinus communis GN=RCOM_1574760 PE=4 SV=1|| PF02536.9|mTERF|| IPR003690|Mitochodrial transcription termination factor-related	--	--	--	--
LNC_008517	XLOC_074456	-	scaffold1916_A07:199450-199718	161.587	627.318	-1.95689	5e-05	0.000508216	lncRNA	co_location	Gh_A07G2303	AT5G11650	alpha/beta-Hydrolases superfamily protein||Q99685||MGLL_HUMAN Monoglyceride lipase OS=Homo sapiens GN=MGLL PE=1 SV=2||A5BHR1||A5BHR1_VITVI Putative uncharacterized protein OS=Vitis vinifera GN=VIT_04s0008g03220 PE=4 SV=1||nve:NEMVE_v1g195674||"hypothetical protein ; K01054 acylglycerol lipase [EC:3.1.1.23]"|| PF12146.3|Hydrolase_4|| IPR022742|Putative lysophospholipase	GO:0003824,GO:0008152,GO:0044710,GO:0008150,GO:0006793,GO:0006796,GO:0071704,GO:0044238,GO:0044237,GO:0006629,GO:0044255,GO:1901135,GO:0003674,GO:0009987,GO:0009058,GO:0006643,GO:0019637,GO:0046488,GO:0006505,GO:0006650,GO:0006644,GO:0046486,GO:0006664,GO:0004806,GO:0016298,GO:0052689,GO:0006810,GO:0051234,GO:0051179,GO:0016788,GO:0016787,GO:0071702,GO:0015031,GO:0045184,GO:0006886,GO:0033036,GO:…	catalytic activity,metabolic process,single-organism metabolic process,biological_process,phosphorus metabolic process,phosphate-containing compound metabolic process,organic substance metabolic process,primary metabolic process,cellular metabolic process,lipid metabolic process,cellular lipid metabolic process,carbohydrate derivative metabolic process,molecular_function,cellular process,biosynth…	--	--
LNC_008517	XLOC_074456	-	scaffold1916_A07:199450-199718	161.587	627.318	-1.95689	5e-05	0.000508216	lncRNA	co_location	Gh_A07G2302	AT4G32870	Polyketide cyclase/dehydrase and lipid transport superfamily protein||P59082||LFS_ALLCE Lachrymatory-factor synthase OS=Allium cepa GN=LFS PE=1 SV=1||A5BHR2||A5BHR2_VITVI Putative uncharacterized protein OS=Vitis vinifera GN=VIT_04s0008g03210 PE=4 SV=1|| PF10604.4|Polyketide_cyc2|| IPR019587|Polyketide cyclase/dehydrase	--	--	--	--
LNC_008517	XLOC_074456	-	scaffold1916_A07:199450-199718	161.587	627.318	-1.95689	5e-05	0.000508216	lncRNA	co_location	Gh_A07G2301	AT2G25760	Protein kinase family protein||P51615||MAOX_VITVI NADP-dependent malic enzyme OS=Vitis vinifera PE=2 SV=1||F6H358||F6H358_VITVI Putative uncharacterized protein OS=Vitis vinifera GN=VIT_04s0008g00160 PE=3 SV=1||vvi:100233140||"malate dehydrogenase (NADP+) ; K00029 malate dehydrogenase (oxaloacetate-decarboxylating)(NADP+) [EC:1.1.1.40]"||" PB004884|Pfam-B_4884; PB004510|Pfam-B_4510; PB005326|Pfam…	GO:0005575,GO:0016020,GO:0050662,GO:1901137,GO:1901135,GO:0051287,GO:0016491,GO:0008610,GO:0016616,GO:0016614,GO:0055114,GO:0048037,GO:0006629,GO:0009987,GO:0005488,GO:1901576,GO:0044710,GO:0003674,GO:0001883,GO:0032549,GO:0032550,GO:0036094,GO:0044249,GO:0008150,GO:0004470,GO:0004471,GO:0016615,GO:0032555,GO:0032553,GO:0001882,GO:0000166,GO:1901265,GO:0034645,GO:0009058,GO:0009059,GO:0032559,GO:…	cellular_component,membrane,coenzyme binding,carbohydrate derivative biosynthetic process,carbohydrate derivative metabolic process,NAD binding,oxidoreductase activity,lipid biosynthetic process,oxidoreductase activity, acting on the CH-OH group of donors, NAD or NADP as acceptor,oxidoreductase activity, acting on CH-OH group of donors,oxidation-reduction process,cofactor binding,lipid metabolic …	--	--
LNC_008517	XLOC_074456	-	scaffold1916_A07:199450-199718	161.587	627.318	-1.95689	5e-05	0.000508216	lncRNA	co_location	Gh_A07G2300	AT2G25740	ATP-dependent protease La (LON) domain protein||Q68EH9||CRBN_DANRE Protein cereblon OS=Danio rerio GN=crbn PE=1 SV=1||B9IKG3||B9IKG3_POPTR Predicted protein OS=Populus trichocarpa GN=POPTRDRAFT_825668 PE=4 SV=1||pop:POPTR_825668||"hypothetical protein ; K11793 cereblon"||" PB016322|Pfam-B_16322; PF02190.11|LON; PB003813|Pfam-B_3813"|| IPR003111|Peptidase S16, lon N-terminal||" GO:0006508|proteoly…	GO:0016887,GO:0017111,GO:0016817,GO:0042623,GO:0004176,GO:0016818,GO:0016462,GO:0003674,GO:0008150,GO:0008233,GO:0070011,GO:0016787,GO:0019538,GO:0043170,GO:0071704,GO:0044238,GO:0003824,GO:0006508,GO:0008152	ATPase activity,nucleoside-triphosphatase activity,hydrolase activity, acting on acid anhydrides,ATPase activity, coupled,ATP-dependent peptidase activity,hydrolase activity, acting on acid anhydrides, in phosphorus-containing anhydrides,pyrophosphatase activity,molecular_function,biological_process,peptidase activity,peptidase activity, acting on L-amino acid peptides,hydrolase activity,protein …	--	--
LNC_004307	XLOC_034110	-	A13:79386804-79387276	0.876727	3.3311	-1.9258	0.00625	0.0311477	lncRNA	co_location	Gh_A13G1989	AT5G59890	actin depolymerizing factor 4||Q9FVI2||ADF1_PETHY Actin-depolymerizing factor 1 OS=Petunia hybrida GN=ADF1 PE=2 SV=1||B9T4D2||B9T4D2_RICCO Actin depolymerizing factor, putative OS=Ricinus communis GN=RCOM_0390170 PE=4 SV=1||vvi:100246819||"hypothetical protein LOC100246819 ; K05765 cofilin"|| PF00241.15|Cofilin_ADF||" IPR002108|Actin-binding, cofilin/tropomyosin type; IPR017904|ADF/Cofilin/Destri…	GO:0003674,GO:0005488,GO:0003779,GO:0008092,GO:0005575,GO:0005515,GO:0005623,GO:0044464,GO:0005622	molecular_function,binding,actin binding,cytoskeletal protein binding,cellular_component,protein binding,cell,cell part,intracellular	--	--
LNC_004307	XLOC_034110	-	A13:79386804-79387276	0.876727	3.3311	-1.9258	0.00625	0.0311477	lncRNA	co_location	Gh_A13G1988	AT5G59910	Histone superfamily protein||Q1S9I9||H2B1_MEDTR Probable histone H2B.1 OS=Medicago truncatula PE=1 SV=3||G7JTQ9||G7JTQ9_MEDTR Histone H2B OS=Medicago truncatula GN=MTR_4g063240 PE=3 SV=1||pop:POPTR_553020||"HTB903; histone 2 ; K11252 histone H2B"||" PB014265|Pfam-B_14265; PF00125.19|Histone"||" IPR000558|Histone H2B; IPR007125|Histone core"||" GO:0005634|nucleus ; GO:0003677|DNA binding ; GO:0006…	GO:0043565,GO:0005575,GO:0005623,GO:0044464,GO:0003676,GO:0005622,GO:0003677,GO:0005488,GO:1901363,GO:0097159,GO:0003674	sequence-specific DNA binding,cellular_component,cell,cell part,nucleic acid binding,intracellular,DNA binding,binding,heterocyclic compound binding,organic cyclic compound binding,molecular_function	--	--
LNC_004307	XLOC_034110	-	A13:79386804-79387276	0.876727	3.3311	-1.9258	0.00625	0.0311477	lncRNA	co_location	Gh_A13G1979	AT2G39640	glycosyl hydrolase family 17 protein||P52409||E13B_WHEAT Glucan endo-1,3-beta-glucosidase OS=Triticum aestivum GN=GLC1 PE=2 SV=1||B9T3M9||B9T3M9_RICCO Glucan endo-1,3-beta-glucosidase, putative OS=Ricinus communis GN=RCOM_1165880 PE=3 SV=1||ath:AT3G57260||"BGL2; BGL2 (PATHOGENESIS-RELATED PROTEIN 2); glucan 1,3-beta-glucosidase/ hydrolase, hydrolyzing O-glycosyl compounds ; K01199 glucan endo-1,3…	GO:0008152,GO:0008150,GO:0003824,GO:0005975,GO:0004553,GO:0071704,GO:0016798,GO:0044238,GO:0003674,GO:0030312,GO:0005213,GO:0007304,GO:0030703,GO:0030707,GO:0003006,GO:0007292,GO:0048477,GO:0009653,GO:0044702,GO:0048468,GO:0019953,GO:0022412,GO:0042600,GO:0009987,GO:0048869,GO:0022414,GO:0005576,GO:0048646,GO:0030154,GO:0032504,GO:0048609,GO:0007276,GO:0032502,GO:0048610,GO:0048856,GO:0044767,GO:…	metabolic process,biological_process,catalytic activity,carbohydrate metabolic process,hydrolase activity, hydrolyzing O-glycosyl compounds,organic substance metabolic process,hydrolase activity, acting on glycosyl bonds,primary metabolic process,molecular_function,external encapsulating structure,structural constituent of chorion,chorion-containing eggshell formation,eggshell formation,ovarian f…	--	--
LNC_004307	XLOC_034110	-	A13:79386804-79387276	0.876727	3.3311	-1.9258	0.00625	0.0311477	lncRNA	co_location	Gh_A13G1981	AT2G45910	U-box domain-containing protein kinase family protein||Q8GUH1||PUB33_ARATH U-box domain-containing protein 33 OS=Arabidopsis thaliana GN=PUB33 PE=2 SV=2||F6GV18||F6GV18_VITVI Putative uncharacterized protein OS=Vitis vinifera GN=VIT_06s0004g04580 PE=4 SV=1||ath:AT1G14370||"APK2A; APK2A (PROTEIN KINASE 2A); kinase ; K00924"||" PF00069.20|Pkinase; PF04564.10|U-box; PB003458|Pfam-B_3458"||" IPR00071…	GO:0003824,GO:0008152,GO:0008150,GO:0016310,GO:0006468,GO:0006793,GO:0006796,GO:0006464,GO:0036211,GO:0004672,GO:0016773,GO:0043412,GO:0016301,GO:0071704,GO:0016740,GO:0044238,GO:0000166,GO:1901265,GO:0036094,GO:0044237,GO:0016772,GO:0043168,GO:0030554,GO:0005524,GO:0032559,GO:0043167,GO:0017076,GO:0016567,GO:0035639,GO:0032553,GO:0001882,GO:0032555,GO:0032446,GO:0070647,GO:0001883,GO:0032549,GO:…	catalytic activity,metabolic process,biological_process,phosphorylation,protein phosphorylation,phosphorus metabolic process,phosphate-containing compound metabolic process,cellular protein modification process,protein modification process,protein kinase activity,phosphotransferase activity, alcohol group as acceptor,macromolecule modification,kinase activity,organic substance metabolic process,t…	--	--
LNC_004307	XLOC_034110	-	A13:79386804-79387276	0.876727	3.3311	-1.9258	0.00625	0.0311477	lncRNA	co_location	Gh_A13G1980	AT3G46560	Tim10/DDP family zinc finger protein||Q9XGX9||TIM9_ARATH Mitochondrial import inner membrane translocase subunit TIM9 OS=Arabidopsis thaliana GN=TIM9 PE=1 SV=2||R0FTD5||R0FTD5_9BRAS Uncharacterized protein OS=Capsella rubella GN=CARUB_v10019530mg PE=4 SV=1||dme:Dmel_CG1660||"Tim9a; CG1660 gene product from transcript CG1660-RA (EC:3.6.3.51); K10836 mitochondrial protein-transporting ATPase"|| PF0…	--	--	--	--
LNC_004307	XLOC_034110	-	A13:79386804-79387276	0.876727	3.3311	-1.9258	0.00625	0.0311477	lncRNA	co_location	Gh_A13G1983	AT5G59340	WUSCHEL related homeobox 2||Q6X7K1||WOX2_ARATH WUSCHEL-related homeobox 2 OS=Arabidopsis thaliana GN=WOX2 PE=2 SV=1||B9SZE2||B9SZE2_RICCO Transcription factor, putative OS=Ricinus communis GN=RCOM_0982120 PE=3 SV=1||ath:AT4G32880||"ATHB-8; ATHB-8 (HOMEOBOX GENE 8); DNA binding / transcription factor ; K09338 homeobox-leucine zipper protein"|| PF00046.24|Homeobox|| IPR001356|Homeobox domain||" GO:…	GO:0043565,GO:0008150,GO:0009058,GO:0050789,GO:0065007,GO:0050794,GO:1901576,GO:0044249,GO:0003676,GO:0034645,GO:0044238,GO:0009059,GO:0009987,GO:0003677,GO:0031323,GO:0010467,GO:0019222,GO:0071704,GO:0034641,GO:0019219,GO:0051171,GO:1901362,GO:0005488,GO:2000112,GO:0009889,GO:0010556,GO:0031326,GO:0001071,GO:0003700,GO:0006355,GO:0051252,GO:2001141,GO:0008152,GO:0018130,GO:0080090,GO:1901360,GO:…	sequence-specific DNA binding,biological_process,biosynthetic process,regulation of biological process,biological regulation,regulation of cellular process,organic substance biosynthetic process,cellular biosynthetic process,nucleic acid binding,cellular macromolecule biosynthetic process,primary metabolic process,macromolecule biosynthetic process,cellular process,DNA binding,regulation of cellu…	--	--
LNC_004307	XLOC_034110	-	A13:79386804-79387276	0.876727	3.3311	-1.9258	0.00625	0.0311477	lncRNA	co_location	Gh_A13G1982	AT2G37620	actin 1||O81221||ACT_GOSHI Actin OS=Gossypium hirsutum PE=3 SV=1||G3FLW0||G3FLW0_MANIN Actin 4 OS=Mangifera indica GN=ACT4 PE=2 SV=1||ath:AT3G53750||"ACT3; ACT3 (ACTIN 3); structural constituent of cytoskeleton ; K10355 actin, other eukaryote"||" PB009743|Pfam-B_9743; PF00022.14|Actin"||" IPR004000|Actin-related protein; IPR004001|Actin, conserved site; IPR020902|Actin/actin-like conserved site"	GO:0003824,GO:0003674	catalytic activity,molecular_function	--	--
LNC_004307	XLOC_034110	-	A13:79386804-79387276	0.876727	3.3311	-1.9258	0.00625	0.0311477	lncRNA	co_location	Gh_A13G1985	AT1G07820	Histone superfamily protein||P0CG89||H4_SOYBN Histone H4 OS=Glycine max PE=3 SV=1||K7VQC2||K7VQC2_MAIZE Histone H4 OS=Zea mays GN=ZEAMMB73_313798 PE=3 SV=1||mmu:674678||"similar to germinal histone H4 gene ; K11254 histone H4"||" PB011070|Pfam-B_11070; PF00125.19|Histone; PB008261|Pfam-B_8261"||" IPR001951|Histone H4; IPR007125|Histone core; IPR019809|Histone H4, conserved site"||" GO:0005634|nuc…	GO:0008152,GO:0008150,GO:0071704,GO:0044238,GO:0044237,GO:0043565,GO:1901363,GO:0097159,GO:0003674,GO:0009987,GO:0009058,GO:0043170,GO:1901362,GO:0006807,GO:1901576,GO:0044260,GO:0044271,GO:0044249,GO:0019438,GO:0018130,GO:1901360,GO:0005488,GO:0034641,GO:0006725,GO:0032774,GO:0006351,GO:0016070,GO:0046483,GO:0034654,GO:0006352,GO:0006139,GO:0009059,GO:0034645,GO:0003677,GO:0090304,GO:0010467,GO:…	metabolic process,biological_process,organic substance metabolic process,primary metabolic process,cellular metabolic process,sequence-specific DNA binding,heterocyclic compound binding,organic cyclic compound binding,molecular_function,cellular process,biosynthetic process,macromolecule metabolic process,organic cyclic compound biosynthetic process,nitrogen compound metabolic process,organic sub…	--	--
LNC_004307	XLOC_034110	-	A13:79386804-79387276	0.876727	3.3311	-1.9258	0.00625	0.0311477	lncRNA	co_location	Gh_A13G1984	AT5G59300	ubiquitin carrier protein 7||Q42540||UBC7_ARATH Ubiquitin-conjugating enzyme E2 7 OS=Arabidopsis thaliana GN=UBC7 PE=2 SV=1||M0TCL5||M0TCL5_MUSAM Uncharacterized protein OS=Musa acuminata subsp. malaccensis PE=3 SV=1||pop:POPTR_227541||"hypothetical protein ; K10575 ubiquitin-conjugating enzyme E2 G1 [EC:6.3.2.19]"|| PF00179.21|UQ_con||" IPR000608|Ubiquitin-conjugating enzyme, E2; IPR023313|Ubiqu…	GO:0016879,GO:0016874,GO:0016881,GO:0005515,GO:0005488,GO:0003824,GO:0003674	ligase activity, forming carbon-nitrogen bonds,ligase activity,acid-amino acid ligase activity,protein binding,binding,catalytic activity,molecular_function	ath04141,ath04120	Protein processing in endoplasmic reticulum,Ubiquitin mediated proteolysis
LNC_004307	XLOC_034110	-	A13:79386804-79387276	0.876727	3.3311	-1.9258	0.00625	0.0311477	lncRNA	co_location	Gh_A13G1987	AT5G59950	RNA-binding (RRM/RBD/RNP motifs) family protein||Q9JJW6||ALRF2_MOUSE Aly/REF export factor 2 OS=Mus musculus GN=Alyref2 PE=1 SV=1||B9SZF6||B9SZF6_RICCO RNA and export factor binding protein, putative OS=Ricinus communis GN=RCOM_0983290 PE=4 SV=1||tpv:TP02_0807||"hypothetical protein ; K11294 nucleolin"||" PF00076.17|RRM_1; PF13865.1|FoP_duplication"||" IPR000504|RNA recognition motif domain; IPR0…	GO:0003676,GO:0005488,GO:1901363,GO:0097159,GO:0003674	nucleic acid binding,binding,heterocyclic compound binding,organic cyclic compound binding,molecular_function	ath03015,ath03013,ath03040	mRNA surveillance pathway,RNA transport,Spliceosome
LNC_004307	XLOC_034110	-	A13:79386804-79387276	0.876727	3.3311	-1.9258	0.00625	0.0311477	lncRNA	co_location	Gh_A13G1986	AT2G39570	ACT domain-containing protein||Q5FPT6||GLND_GLUOX [Protein-PII] uridylyltransferase OS=Gluconobacter oxydans (strain 621H) GN=glnD PE=3 SV=1||D7SKJ2||D7SKJ2_VITVI Putative uncharacterized protein OS=Vitis vinifera GN=VIT_06s0004g04360 PE=4 SV=1||" PF01842.20|ACT; PB016257|Pfam-B_16257; PB015843|Pfam-B_15843"|| IPR002912|ACT domain||" GO:0016597|amino acid binding ; GO:0008152|metabolic process "	GO:0008152,GO:0008150,GO:0043168,GO:0043167,GO:0003674,GO:0016597,GO:0031406,GO:0005488	metabolic process,biological_process,anion binding,ion binding,molecular_function,amino acid binding,carboxylic acid binding,binding	--	--
LNC_004307	XLOC_034110	-	A13:79386804-79387276	0.876727	3.3311	-1.9258	0.00625	0.0311477	lncRNA	co_location	Gh_A13G1998	AT5G55840	Pentatricopeptide repeat (PPR) superfamily protein||Q9LQQ1||PPR20_ARATH Pentatricopeptide repeat-containing protein At1g07740, mitochondrial OS=Arabidopsis thaliana GN=At1g07740 PE=2 SV=1||M5W9F4||M5W9F4_PRUPE Uncharacterized protein OS=Prunus persica GN=PRUPE_ppa015993mg PE=4 SV=1||" PF01535.15|PPR; PF13812.1|PPR_3; PF13041.1|PPR_2"|| IPR002885|Pentatricopeptide repeat	GO:0034613,GO:0070727,GO:0006886,GO:0015031,GO:0045184,GO:0008104,GO:0033036,GO:0008150,GO:0071702,GO:0051641,GO:0046907,GO:0051649,GO:0016192,GO:0006810,GO:0051234,GO:0051179,GO:0044763,GO:0009987,GO:0044699	cellular protein localization,cellular macromolecule localization,intracellular protein transport,protein transport,establishment of protein localization,protein localization,macromolecule localization,biological_process,organic substance transport,cellular localization,intracellular transport,establishment of localization in cell,vesicle-mediated transport,transport,establishment of localization…	--	--
LNC_004307	XLOC_034110	-	A13:79386804-79387276	0.876727	3.3311	-1.9258	0.00625	0.0311477	lncRNA	co_location	Gh_A13G1999	AT1G07705	NOT2 / NOT3 / NOT5 family||Q52JK6||VIP2_NICBE Probable NOT transcription complex subunit VIP2 (Fragment) OS=Nicotiana benthamiana GN=VIP2 PE=1 SV=1||B9SW63||B9SW63_RICCO CCR4-NOT transcription complex subunit, putative OS=Ricinus communis GN=RCOM_0327460 PE=4 SV=1||vvi:100248449||"hypothetical protein LOC100248449 ; K12605 CCR4-NOT transcription complex subunit 2"||" PF04153.13|NOT2_3_5; PB019140…	GO:0008150,GO:0043231,GO:0043227,GO:0005575,GO:0043229,GO:0043226,GO:0009058,GO:0005634,GO:0050789,GO:0005623,GO:0044464,GO:0065007,GO:0050794,GO:1901576,GO:0044424,GO:0044249,GO:0005622,GO:0034645,GO:0044238,GO:0009059,GO:0009987,GO:0031323,GO:0010467,GO:0019222,GO:0071704,GO:0034641,GO:0019219,GO:0051171,GO:1901362,GO:2000112,GO:0009889,GO:0010556,GO:0031326,GO:0006355,GO:0051252,GO:2001141,GO:…	biological_process,intracellular membrane-bounded organelle,membrane-bounded organelle,cellular_component,intracellular organelle,organelle,biosynthetic process,nucleus,regulation of biological process,cell,cell part,biological regulation,regulation of cellular process,organic substance biosynthetic process,intracellular part,cellular biosynthetic process,intracellular,cellular macromolecule bios…	ath03018	RNA degradation
LNC_004307	XLOC_034110	-	A13:79386804-79387276	0.876727	3.3311	-1.9258	0.00625	0.0311477	lncRNA	co_location	Gh_A13G1978	AT3G46580	methyl-CPG-binding domain protein 5||Q9SNC0||MBD5_ARATH Methyl-CpG-binding domain-containing protein 5 OS=Arabidopsis thaliana GN=MBD5 PE=1 SV=1||M4DUX5||M4DUX5_BRARP Uncharacterized protein OS=Brassica rapa subsp. pekinensis GN=Bra020318 PE=4 SV=1||mcc:693801||"MBD2; methyl-CpG binding domain protein 2 ; K11590 methyl-CpG-binding domain protein 2"|| PF01429.14|MBD|| IPR001739|Methyl-CpG DNA bind…	GO:0043231,GO:0043227,GO:0005575,GO:0043229,GO:0043226,GO:0005634,GO:0005623,GO:0044464,GO:0044424,GO:0003676,GO:0005622,GO:0003677,GO:0005488,GO:1901363,GO:0097159,GO:0003674	intracellular membrane-bounded organelle,membrane-bounded organelle,cellular_component,intracellular organelle,organelle,nucleus,cell,cell part,intracellular part,nucleic acid binding,intracellular,DNA binding,binding,heterocyclic compound binding,organic cyclic compound binding,molecular_function	--	--
LNC_004307	XLOC_034110	-	A13:79386804-79387276	0.876727	3.3311	-1.9258	0.00625	0.0311477	lncRNA	co_location	Gh_A13G1997	AT2G28690	Protein of unknown function (DUF1635)||B9SYP8||B9SYP8_RICCO Putative uncharacterized protein OS=Ricinus communis GN=RCOM_0788280 PE=4 SV=1|| PF07795.6|DUF1635|| IPR012862|Protein of unknown function DUF1635	--	--	--	--
LNC_004307	XLOC_034110	-	A13:79386804-79387276	0.876727	3.3311	-1.9258	0.00625	0.0311477	lncRNA	co_location	Gh_A13G1994	AT3G46130	myb domain protein 48||Q9LX82||MYB48_ARATH Transcription factor MYB48 OS=Arabidopsis thaliana GN=MYB48 PE=2 SV=1||B9SYQ1||B9SYQ1_RICCO R2r3-myb transcription factor, putative OS=Ricinus communis GN=RCOM_0788410 PE=4 SV=1||ath:AT5G59780||"MYB59; MYB59 (myb domain protein 59); DNA binding / transcription factor ; K09422 myb proto-oncogene protein, plant"||" PB005885|Pfam-B_5885; PF00249.26|Myb_DNA-…	GO:0008150,GO:0005575,GO:0000746,GO:0016020,GO:0009987,GO:0005488,GO:0019867,GO:0003682,GO:0044764,GO:0051704,GO:0003674	biological_process,cellular_component,conjugation,membrane,cellular process,binding,outer membrane,chromatin binding,multi-organism cellular process,multi-organism process,molecular_function	--	--
LNC_004307	XLOC_034110	-	A13:79386804-79387276	0.876727	3.3311	-1.9258	0.00625	0.0311477	lncRNA	co_location	Gh_A13G1995	AT4G01470	tonoplast intrinsic protein 1;3||O82598||TIP13_ARATH Aquaporin TIP1-3 OS=Arabidopsis thaliana GN=TIP1-3 PE=1 SV=1||B1NHU1||B1NHU1_GOSHI Aquaporin gamma-TIP OS=Gossypium hirsutum PE=2 SV=1||ath:AT4G01470||"GAMMA-TIP3/TIP1;3 (tonoplast intrinsic protein 1;3); water channel ; K09873 aquaporin TIP"|| PF00230.15|MIP||" IPR000425|Major intrinsic protein; IPR022357|Major intrinsic protein, conserved sit…	GO:0008150,GO:0003674,GO:0005215,GO:0016020,GO:0006810,GO:0051234,GO:0051179,GO:0005575	biological_process,molecular_function,transporter activity,membrane,transport,establishment of localization,localization,cellular_component	--	--
LNC_004307	XLOC_034110	-	A13:79386804-79387276	0.876727	3.3311	-1.9258	0.00625	0.0311477	lncRNA	co_location	Gh_A13G1992	AT5G59840	Ras-related small GTP-binding family protein||P28186||RAE1C_ARATH Ras-related protein RABE1c OS=Arabidopsis thaliana GN=RABE1C PE=1 SV=1||M4CR49||M4CR49_BRARP Uncharacterized protein OS=Brassica rapa subsp. pekinensis GN=Bra006690 PE=3 SV=1||ath:AT5G59840||"Ras-related GTP-binding family protein ; K07976 Rab family, other"|| PF00071.17|Ras||" IPR001806|Small GTPase superfamily; IPR002041|Ran GTPa…	GO:0008152,GO:0071704,GO:0008150,GO:0003824,GO:0044237,GO:0043167,GO:0036094,GO:0000166,GO:1901265,GO:1901564,GO:0043168,GO:0003674,GO:0009987,GO:0030554,GO:0005524,GO:0032559,GO:0017076,GO:0035639,GO:0032555,GO:0032553,GO:0001882,GO:0001883,GO:0032549,GO:0032550,GO:0097159,GO:1901363,GO:0006807,GO:0009308,GO:0030001,GO:0034641,GO:0044106,GO:0006576,GO:0015093,GO:0015684,GO:0005381,GO:0046915,GO:…	metabolic process,organic substance metabolic process,biological_process,catalytic activity,cellular metabolic process,ion binding,small molecule binding,nucleotide binding,nucleoside phosphate binding,organonitrogen compound metabolic process,anion binding,molecular_function,cellular process,adenyl nucleotide binding,ATP binding,adenyl ribonucleotide binding,purine nucleotide binding,purine ribo…	--	--
LNC_004307	XLOC_034110	-	A13:79386804-79387276	0.876727	3.3311	-1.9258	0.00625	0.0311477	lncRNA	co_location	Gh_A13G1993	AT1G49900	C2H2 type zinc finger transcription factor family||Q9SLD4||ZAT11_ARATH Zinc finger protein ZAT11 OS=Arabidopsis thaliana GN=ZAT11 PE=2 SV=1||M9YYG3||M9YYG3_EUCGR C2H2-type zinc finger protein 3 OS=Eucalyptus grandis GN=ZFP3 PE=2 SV=1|| PF13912.1|zf-C2H2_6||" IPR007087|Zinc finger, C2H2; IPR015880|Zinc finger, C2H2-like"|| GO:0046872|metal ion binding	GO:0003824,GO:0008152,GO:0008150,GO:0071704,GO:0016740,GO:0044238,GO:0044237,GO:0016772,GO:0043167,GO:1901363,GO:0097159,GO:0003674,GO:0009987,GO:0009058,GO:0043170,GO:0043169,GO:0046872,GO:1901362,GO:0006807,GO:1901576,GO:0044260,GO:0044271,GO:0044249,GO:0019438,GO:0018130,GO:1901360,GO:0005488,GO:0034641,GO:0006725,GO:0032774,GO:0006351,GO:0016070,GO:0046483,GO:0034062,GO:0034654,GO:0003899,GO:…	catalytic activity,metabolic process,biological_process,organic substance metabolic process,transferase activity,primary metabolic process,cellular metabolic process,transferase activity, transferring phosphorus-containing groups,ion binding,heterocyclic compound binding,organic cyclic compound binding,molecular_function,cellular process,biosynthetic process,macromolecule metabolic process,cation…	--	--
LNC_004307	XLOC_034110	-	A13:79386804-79387276	0.876727	3.3311	-1.9258	0.00625	0.0311477	lncRNA	co_location	Gh_A13G1990	AT2G28720	Histone superfamily protein||Q1S9I9||H2B1_MEDTR Probable histone H2B.1 OS=Medicago truncatula PE=1 SV=3||G7JTQ9||G7JTQ9_MEDTR Histone H2B OS=Medicago truncatula GN=MTR_4g063240 PE=3 SV=1||pop:POPTR_553020||"HTB903; histone 2 ; K11252 histone H2B"||" PB014265|Pfam-B_14265; PF00125.19|Histone; PB008980|Pfam-B_8980"||" IPR000558|Histone H2B; IPR007125|Histone core"||" GO:0005634|nucleus ; GO:0003677…	GO:0043565,GO:0008150,GO:0043231,GO:0043227,GO:0005575,GO:0043229,GO:0043226,GO:0009058,GO:0005634,GO:0005623,GO:0044464,GO:1901576,GO:0044424,GO:0044249,GO:0003676,GO:0005622,GO:0034645,GO:0044238,GO:0009059,GO:0009987,GO:0003677,GO:0010467,GO:0071704,GO:0034641,GO:1901362,GO:0005488,GO:0008152,GO:0018130,GO:1901360,GO:0044428,GO:0006351,GO:0032774,GO:0006725,GO:0019438,GO:0046483,GO:0043170,GO:…	sequence-specific DNA binding,biological_process,intracellular membrane-bounded organelle,membrane-bounded organelle,cellular_component,intracellular organelle,organelle,biosynthetic process,nucleus,cell,cell part,organic substance biosynthetic process,intracellular part,cellular biosynthetic process,nucleic acid binding,intracellular,cellular macromolecule biosynthetic process,primary metabolic …	--	--
LNC_004307	XLOC_034110	-	A13:79386804-79387276	0.876727	3.3311	-1.9258	0.00625	0.0311477	lncRNA	co_location	Gh_A13G1991	AT5G59850	Ribosomal protein S8 family protein||P42798||R15A1_ARATH 40S ribosomal protein S15a-1 OS=Arabidopsis thaliana GN=RPS15AA PE=2 SV=2||I3SJY8||I3SJY8_MEDTR Uncharacterized protein OS=Medicago truncatula PE=2 SV=1||sbi:SORBI_03g001290||"SORBIDRAFT_03g001290; hypothetical protein ; K02957 small subunit ribosomal protein S15Ae"|| PF00410.14|Ribosomal_S8|| IPR000630|Ribosomal protein S8||" GO:0005840|ri…	GO:0003735,GO:0005840,GO:0008150,GO:0005198,GO:0030529,GO:0005575,GO:0043229,GO:0043226,GO:0009058,GO:0044444,GO:0005623,GO:0044464,GO:0006412,GO:1901576,GO:0044424,GO:0044249,GO:0005622,GO:0005737,GO:0034645,GO:0044238,GO:0009059,GO:0009987,GO:0010467,GO:0071704,GO:0043228,GO:0043232,GO:0019538,GO:0008152,GO:0043170,GO:0032991,GO:0044260,GO:0044237,GO:0044267,GO:0003674	structural constituent of ribosome,ribosome,biological_process,structural molecule activity,ribonucleoprotein complex,cellular_component,intracellular organelle,organelle,biosynthetic process,cytoplasmic part,cell,cell part,translation,organic substance biosynthetic process,intracellular part,cellular biosynthetic process,intracellular,cytoplasm,cellular macromolecule biosynthetic process,primary…	ath03010	Ribosome
LNC_004307	XLOC_034110	-	A13:79386804-79387276	0.876727	3.3311	-1.9258	0.00625	0.0311477	lncRNA	co_location	Gh_A13G2001	AT1G07870	Protein kinase superfamily protein||Q9LQQ8||RLCK7_ARATH Probable serine/threonine-protein kinase RLCKVII OS=Arabidopsis thaliana GN=At1g07870 PE=2 SV=1||M5WN67||M5WN67_PRUPE Uncharacterized protein OS=Prunus persica GN=PRUPE_ppb004154mg PE=4 SV=1||osa:4337593||"Os05g0110900; hypothetical protein ; K00924"||" PF00069.20|Pkinase; PB003458|Pfam-B_3458"||" IPR000719|Protein kinase domain; IPR002290|S…	GO:0008150,GO:0043167,GO:0043168,GO:0044238,GO:0009987,GO:0071704,GO:0019538,GO:0005488,GO:0005524,GO:0008152,GO:0032559,GO:0000166,GO:1901265,GO:0030554,GO:0036094,GO:0043170,GO:0044260,GO:0003824,GO:0044237,GO:0035639,GO:0032553,GO:1901363,GO:0097159,GO:0044267,GO:0004672,GO:0001883,GO:0032549,GO:0032550,GO:0006468,GO:0016773,GO:0032555,GO:0003674,GO:0001882,GO:0006793,GO:0016301,GO:0006796,GO:…	biological_process,ion binding,anion binding,primary metabolic process,cellular process,organic substance metabolic process,protein metabolic process,binding,ATP binding,metabolic process,adenyl ribonucleotide binding,nucleotide binding,nucleoside phosphate binding,adenyl nucleotide binding,small molecule binding,macromolecule metabolic process,cellular macromolecule metabolic process,catalytic a…	--	--
LNC_004307	XLOC_034110	-	A13:79386804-79387276	0.876727	3.3311	-1.9258	0.00625	0.0311477	lncRNA	co_location	Gh_A13G2000	AT1G07820	Histone superfamily protein||P0CG89||H4_SOYBN Histone H4 OS=Glycine max PE=3 SV=1||K7VQC2||K7VQC2_MAIZE Histone H4 OS=Zea mays GN=ZEAMMB73_313798 PE=3 SV=1||mmu:674678||"similar to germinal histone H4 gene ; K11254 histone H4"||" PB011070|Pfam-B_11070; PF00125.19|Histone; PB008261|Pfam-B_8261"||" IPR001951|Histone H4; IPR007125|Histone core; IPR019809|Histone H4, conserved site"||" GO:0005634|nuc…	GO:0043565,GO:0008150,GO:0043231,GO:0043227,GO:0005575,GO:0043229,GO:0043226,GO:0009058,GO:0005634,GO:0005623,GO:0044464,GO:1901576,GO:0044424,GO:0044249,GO:0003676,GO:0005622,GO:0034645,GO:0044238,GO:0009059,GO:0009987,GO:0003677,GO:0010467,GO:0071704,GO:0034641,GO:1901362,GO:0005488,GO:0008152,GO:0018130,GO:1901360,GO:0006351,GO:0032774,GO:0006725,GO:0019438,GO:0046483,GO:0043170,GO:0006352,GO:…	sequence-specific DNA binding,biological_process,intracellular membrane-bounded organelle,membrane-bounded organelle,cellular_component,intracellular organelle,organelle,biosynthetic process,nucleus,cell,cell part,organic substance biosynthetic process,intracellular part,cellular biosynthetic process,nucleic acid binding,intracellular,cellular macromolecule biosynthetic process,primary metabolic …	--	--
LNC_004307	XLOC_034110	-	A13:79386804-79387276	0.876727	3.3311	-1.9258	0.00625	0.0311477	lncRNA	co_location	Gh_A13G2003	AT1G07890	ascorbate peroxidase 1||Q05431||APX1_ARATH L-ascorbate peroxidase 1, cytosolic OS=Arabidopsis thaliana GN=APX1 PE=1 SV=2||C6ZDA9||C6ZDA9_GOSHI Ascorbate peroxidase OS=Gossypium hirsutum GN=cAPX2 PE=2 SV=1||vvi:100233013||"ascorbate peroxidase ; K00428 cytochrome c peroxidase [EC:1.11.1.5]"|| PF00141.18|peroxidase||" IPR002016|Haem peroxidase, plant/fungal/bacterial; IPR002207|Plant ascorbate pero…	GO:0008150,GO:0006950,GO:0004601,GO:0016684,GO:0016209,GO:0050896,GO:0016491,GO:0005488,GO:0008152,GO:0006979,GO:0003824,GO:0044710,GO:1901363,GO:0097159,GO:0003674,GO:0055114,GO:0046906,GO:0020037	biological_process,response to stress,peroxidase activity,oxidoreductase activity, acting on peroxide as acceptor,antioxidant activity,response to stimulus,oxidoreductase activity,binding,metabolic process,response to oxidative stress,catalytic activity,single-organism metabolic process,heterocyclic compound binding,organic cyclic compound binding,molecular_function,oxidation-reduction process,te…	ath00480,ath00053	Glutathione metabolism,Ascorbate and aldarate metabolism
LNC_004307	XLOC_034110	-	A13:79386804-79387276	0.876727	3.3311	-1.9258	0.00625	0.0311477	lncRNA	co_location	Gh_A13G2002	AT5G60170	RNA binding (RRM/RBD/RNP motifs) family protein||O95628||CNOT4_HUMAN CCR4-NOT transcription complex subunit 4 OS=Homo sapiens GN=CNOT4 PE=1 SV=3||M5W8G1||M5W8G1_PRUPE Uncharacterized protein OS=Prunus persica GN=PRUPE_ppa000664mg PE=4 SV=1||vvi:100267264||"hypothetical protein LOC100267264 ; K10643 CCR4-NOT transcription complex subunit 4 [EC:6.3.2.19]"||" PF14570.1|zf-RING_4; PF13893.1|RRM_5"||"…	GO:0046872,GO:0043169,GO:0043167,GO:0003676,GO:0005488,GO:1901363,GO:0097159,GO:0003674	metal ion binding,cation binding,ion binding,nucleic acid binding,binding,heterocyclic compound binding,organic cyclic compound binding,molecular_function	ath03018	RNA degradation
LNC_004307	XLOC_034110	-	A13:79386804-79387276	0.876727	3.3311	-1.9258	0.00625	0.0311477	lncRNA	co_location	Gh_A13G1996	--	P0C2F6||RNHX1_ARATH Putative ribonuclease H protein At1g65750 OS=Arabidopsis thaliana GN=At1g65750 PE=3 SV=1||O82276||O82276_ARATH Putative non-LTR retroelement reverse transcriptase OS=Arabidopsis thaliana GN=At2g31080 PE=4 SV=1|| PF13456.1|RVT_3	--	--	--	--
LNC_004307	XLOC_034110	-	A13:79386804-79387276	0.876727	3.3311	-1.9258	0.00625	0.0311477	lncRNA	co_expression	Gh_A03G1480	AT5G08415	Radical SAM superfamily protein||B9I666||LISC1_POPTR Lipoyl synthase 1, chloroplastic OS=Populus trichocarpa GN=LIP1P-1 PE=3 SV=1||M4EIP2||M4EIP2_BRARP Lipoyl synthase, chloroplastic OS=Brassica rapa subsp. pekinensis GN=Bra028657 PE=3 SV=1||pop:POPTR_774018||"hypothetical protein ; K03644 lipoic acid synthetase [EC:2.8.1.8]"|| PF04055.16|Radical_SAM||" IPR003698|Lipoyl synthase; IPR006638|Elonga…	GO:0003824,GO:0003674,GO:0051536,GO:0051540,GO:0005488	catalytic activity,molecular_function,iron-sulfur cluster binding,metal cluster binding,binding	ath01100,ath00785	Metabolic pathways,Lipoic acid metabolism
LNC_004307	XLOC_034110	-	A13:79386804-79387276	0.876727	3.3311	-1.9258	0.00625	0.0311477	lncRNA	co_expression	Gh_A01G0856	AT1G76280	Tetratricopeptide repeat (TPR)-like superfamily protein||Q9SGQ6||PP126_ARATH Pentatricopeptide repeat-containing protein At1g76280 OS=Arabidopsis thaliana GN=At1g76280 PE=2 SV=2||M5X5C4||M5X5C4_PRUPE Uncharacterized protein OS=Prunus persica GN=PRUPE_ppa022231mg PE=4 SV=1||" PF01535.15|PPR; PB001530|Pfam-B_1530; PF13041.1|PPR_2"|| IPR002885|Pentatricopeptide repeat	--	--	--	--
LNC_004307	XLOC_034110	-	A13:79386804-79387276	0.876727	3.3311	-1.9258	0.00625	0.0311477	lncRNA	co_expression	Gh_D09G0035	AT1G06460	alpha-crystallin domain 32.1||Q4UKR8||HSPC2_RICFE Small heat shock protein C2 OS=Rickettsia felis (strain ATCC VR-1525 / URRWXCal2) GN=hspC2 PE=3 SV=1||E0CTX7||E0CTX7_VITVI Putative uncharacterized protein OS=Vitis vinifera GN=VIT_12s0028g01390 PE=3 SV=1|| PF00011.16|HSP20|| IPR002068|Alpha crystallin/Hsp20 domain	--	--	--	--
LNC_004307	XLOC_034110	-	A13:79386804-79387276	0.876727	3.3311	-1.9258	0.00625	0.0311477	lncRNA	co_expression	Gh_D06G1228	AT5G16390	chloroplastic acetylcoenzyme A carboxylase 1||Q42533||BCCP1_ARATH Biotin carboxyl carrier protein of acetyl-CoA carboxylase 1, chloroplastic OS=Arabidopsis thaliana GN=BCCP1 PE=1 SV=2||A8RWF8||A8RWF8_GOSHI Biotin carboxyl carrier protein subunit OS=Gossypium hirsutum GN=BCCP1 PE=2 SV=1||pop:POPTR_665593||"hypothetical protein ; K02160 acetyl-CoA carboxylase biotin carboxyl carrier protein"|| PF00…	GO:0008152,GO:0044710,GO:0008150,GO:0019752,GO:0043436,GO:0006082,GO:0071704,GO:0044281,GO:1901564,GO:0044238,GO:0044237,GO:0006520,GO:1901565,GO:1901605,GO:0005960,GO:0006546,GO:0009071,GO:0009063,GO:1901606,GO:0009987,GO:0006544,GO:0016054,GO:0046395,GO:0044282,GO:0044712,GO:0009069,GO:0006807,GO:0016020,GO:0006810,GO:0051234,GO:0051179,GO:1901575,GO:0009056,GO:0044765,GO:0055085,GO:0044248,GO:…	metabolic process,single-organism metabolic process,biological_process,carboxylic acid metabolic process,oxoacid metabolic process,organic acid metabolic process,organic substance metabolic process,small molecule metabolic process,organonitrogen compound metabolic process,primary metabolic process,cellular metabolic process,cellular amino acid metabolic process,organonitrogen compound catabolic p…	ath01100,ath01200,ath01212,ath01110,ath00620,ath00061,ath00640	Metabolic pathways,Carbon metabolism,Fatty acid metabolism,Biosynthesis of secondary metabolites,Pyruvate metabolism,Fatty acid biosynthesis,Propanoate metabolism
LNC_004307	XLOC_034110	-	A13:79386804-79387276	0.876727	3.3311	-1.9258	0.00625	0.0311477	lncRNA	co_expression	Gh_A13G0520	AT5G23210	serine carboxypeptidase-like 34||Q0WPR4||SCP34_ARATH Serine carboxypeptidase-like 34 OS=Arabidopsis thaliana GN=SCPL34 PE=2 SV=2||D7TEY3||D7TEY3_VITVI Putative uncharacterized protein OS=Vitis vinifera GN=VIT_10s0042g01050 PE=4 SV=1||osa:4330073||"Os02g0634700; hypothetical protein ; K01288 carboxypeptidase D [EC:3.4.16.6]"|| PF00450.17|Peptidase_S10||" IPR001563|Peptidase S10, serine carboxypept…	GO:0003824,GO:0008152,GO:0008150,GO:0071704,GO:0044238,GO:0019538,GO:0003674,GO:0043170,GO:0008236,GO:0017171,GO:0070011,GO:0008233,GO:0070008,GO:0004185,GO:0006508,GO:0004180,GO:0008238,GO:0016787	catalytic activity,metabolic process,biological_process,organic substance metabolic process,primary metabolic process,protein metabolic process,molecular_function,macromolecule metabolic process,serine-type peptidase activity,serine hydrolase activity,peptidase activity, acting on L-amino acid peptides,peptidase activity,serine-type exopeptidase activity,serine-type carboxypeptidase activity,prot…	--	--
LNC_004307	XLOC_034110	-	A13:79386804-79387276	0.876727	3.3311	-1.9258	0.00625	0.0311477	lncRNA	co_expression	Gh_A11G2685	AT3G59890	Dihydrodipicolinate reductase, bacterial/plant||Q8LB01||DAPB2_ARATH 4-hydroxy-tetrahydrodipicolinate reductase 2, chloroplastic OS=Arabidopsis thaliana GN=DAPB2 PE=2 SV=1||D7LWI7||D7LWI7_ARALL Dihydrodipicolinate reductase family protein OS=Arabidopsis lyrata subsp. lyrata GN=ARALYDRAFT_486453 PE=4 SV=1||pop:POPTR_746317||"hypothetical protein ; K00215 dihydrodipicolinate reductase [EC:1.3.1.26]"…	GO:0003824,GO:0008152,GO:0044710,GO:0008150,GO:0019752,GO:0043436,GO:0006082,GO:0016491,GO:0055114,GO:0071704,GO:0044281,GO:1901564,GO:0044238,GO:0044711,GO:0044283,GO:0044237,GO:0016053,GO:0046394,GO:0006520,GO:0008652,GO:0043648,GO:1901566,GO:1901605,GO:1901607,GO:0003674,GO:0009987,GO:0009058,GO:0016628,GO:0009085,GO:0009089,GO:0046451,GO:0008839,GO:0016627,GO:0006553,GO:0006807,GO:0009067,GO:…	catalytic activity,metabolic process,single-organism metabolic process,biological_process,carboxylic acid metabolic process,oxoacid metabolic process,organic acid metabolic process,oxidoreductase activity,oxidation-reduction process,organic substance metabolic process,small molecule metabolic process,organonitrogen compound metabolic process,primary metabolic process,single-organism biosynthetic …	ath01100,ath00300,ath01110,ath01230	Metabolic pathways,Lysine biosynthesis,Biosynthesis of secondary metabolites,Biosynthesis of amino acids
LNC_004307	XLOC_034110	-	A13:79386804-79387276	0.876727	3.3311	-1.9258	0.00625	0.0311477	lncRNA	co_expression	Gh_D12G1478	AT1G24490	OxaA/YidC-like membrane insertion protein||Q9FYL3||ALB31_ARATH ALBINO3-like protein 1, chloroplastic OS=Arabidopsis thaliana GN=ALB3L1 PE=2 SV=3||M5XFN4||M5XFN4_PRUPE Uncharacterized protein OS=Prunus persica GN=PRUPE_ppa003754mg PE=4 SV=1||vvi:100256113||"hypothetical protein LOC100256113 ; K03217 preprotein translocase subunit YidC"|| PF02096.15|60KD_IMP|| IPR001708|Membrane insertase OXA1/ALB3…	GO:0008150,GO:0003674,GO:0009987,GO:0005215,GO:0016020,GO:0006810,GO:0051234,GO:0051179,GO:0044765,GO:0055085,GO:0016021,GO:0031224,GO:0022857,GO:0006811,GO:0051205,GO:0051668,GO:0015075,GO:0022892,GO:0022891,GO:0006812,GO:0015672,GO:0033036,GO:0033177,GO:0008104,GO:0015988,GO:0015991,GO:0008324,GO:0022890,GO:0034613,GO:0070727,GO:0061024,GO:0071840,GO:0015078,GO:0044699,GO:0044425,GO:0006818,GO:…	biological_process,molecular_function,cellular process,transporter activity,membrane,transport,establishment of localization,localization,single-organism transport,transmembrane transport,integral to membrane,intrinsic to membrane,transmembrane transporter activity,ion transport,protein insertion into membrane,localization within membrane,ion transmembrane transporter activity,substrate-specific …	ath03060	Protein export
LNC_004307	XLOC_034110	-	A13:79386804-79387276	0.876727	3.3311	-1.9258	0.00625	0.0311477	lncRNA	co_expression	Gh_A09G0269	AT5G14600	S-adenosyl-L-methionine-dependent methyltransferases superfamily protein||Q80XC2||TRM61_MOUSE tRNA (adenine(58)-N(1))-methyltransferase catalytic subunit TRMT61A OS=Mus musculus GN=Trmt61a PE=2 SV=1||B9S623||B9S623_RICCO tRNA, putative OS=Ricinus communis GN=RCOM_1063210 PE=4 SV=1||vvi:100242193||"GSVIVT00020706001; hypothetical protein LOC100242193 ; K07442 tRNA (adenine-N1-)-methyltransferase […	GO:0003824,GO:0008152,GO:0008150,GO:0006464,GO:0036211,GO:0043412,GO:0071704,GO:0016740,GO:0044238,GO:0044237,GO:0019538,GO:0044267,GO:0008171,GO:1901363,GO:0097159,GO:0003674,GO:0009987,GO:0008175,GO:0009058,GO:0043170,GO:0006807,GO:0010340,GO:0051998,GO:0001510,GO:1901576,GO:0044260,GO:0016426,GO:0016429,GO:0008173,GO:0044249,GO:0004719,GO:0006413,GO:0043414,GO:0030488,GO:1901360,GO:0016741,GO:…	catalytic activity,metabolic process,biological_process,cellular protein modification process,protein modification process,macromolecule modification,organic substance metabolic process,transferase activity,primary metabolic process,cellular metabolic process,protein metabolic process,cellular protein metabolic process,O-methyltransferase activity,heterocyclic compound binding,organic cyclic comp…	--	--
LNC_004307	XLOC_034110	-	A13:79386804-79387276	0.876727	3.3311	-1.9258	0.00625	0.0311477	lncRNA	co_expression	Gh_A06G1697	AT5G13640	phospholipid:diacylglycerol acyltransferase||Q9FNA9||PDAT1_ARATH Phospholipid:diacylglycerol acyltransferase 1 OS=Arabidopsis thaliana GN=PDAT1 PE=2 SV=1||A5BP62||A5BP62_VITVI Putative uncharacterized protein OS=Vitis vinifera GN=VIT_09s0002g01550 PE=4 SV=1||kla:KLLA0F06380g||"hypothetical protein ; K00679 phospholipid:diacylglycerol acyltransferase [EC:2.3.1.158]"|| PF02450.10|LCAT|| IPR003386|L…	GO:0003824,GO:0008152,GO:0044710,GO:0008150,GO:0071704,GO:0016740,GO:0044238,GO:0006629,GO:0003674,GO:0016746,GO:0016747,GO:0008374	catalytic activity,metabolic process,single-organism metabolic process,biological_process,organic substance metabolic process,transferase activity,primary metabolic process,lipid metabolic process,molecular_function,transferase activity, transferring acyl groups,transferase activity, transferring acyl groups other than amino-acyl groups,O-acyltransferase activity	ath00561	Glycerolipid metabolism
LNC_004307	XLOC_034110	-	A13:79386804-79387276	0.876727	3.3311	-1.9258	0.00625	0.0311477	lncRNA	co_expression	Gh_D12G2069	AT5G46690	beta HLH protein 71||Q56XR0||BH071_ARATH Transcription factor bHLH71 OS=Arabidopsis thaliana GN=BHLH71 PE=1 SV=1||F6HT82||F6HT82_VITVI Putative uncharacterized protein OS=Vitis vinifera GN=VIT_02s0012g01450 PE=4 SV=1|| PF00010.21|HLH|| IPR011598|Myc-type, basic helix-loop-helix (bHLH) domain|| GO:0046983|protein dimerization activity	GO:0003824,GO:0008152,GO:0008150,GO:0071704,GO:0044238,GO:0000166,GO:1901265,GO:0036094,GO:0044237,GO:0043168,GO:0030554,GO:0005524,GO:0032559,GO:0043167,GO:0017076,GO:0035639,GO:0032553,GO:0001882,GO:0032555,GO:0001883,GO:0032549,GO:0032550,GO:0042555,GO:1901363,GO:0097159,GO:0003674,GO:0009987,GO:0009058,GO:0043170,GO:0006807,GO:1901576,GO:0044260,GO:0044249,GO:1901360,GO:0005488,GO:0034641,GO:…	catalytic activity,metabolic process,biological_process,organic substance metabolic process,primary metabolic process,nucleotide binding,nucleoside phosphate binding,small molecule binding,cellular metabolic process,anion binding,adenyl nucleotide binding,ATP binding,adenyl ribonucleotide binding,ion binding,purine nucleotide binding,purine ribonucleoside triphosphate binding,ribonucleotide bindi…	--	--
LNC_004307	XLOC_034110	-	A13:79386804-79387276	0.876727	3.3311	-1.9258	0.00625	0.0311477	lncRNA	co_expression	Gh_A11G0902	AT3G61870	A9PH65||A9PH65_POPTR Putative uncharacterized protein OS=Populus trichocarpa PE=2 SV=1|| PF13301.1|DUF4079|| IPR025067|Protein of unknown function DUF4079	GO:0003824,GO:0008152,GO:0008150,GO:0071704,GO:0044238,GO:0044237,GO:0003674,GO:0009987,GO:0043170,GO:1901361,GO:0019439,GO:0046700,GO:0044270,GO:0006807,GO:0044260,GO:1901360,GO:0034641,GO:0006725,GO:0034655,GO:0016070,GO:1901575,GO:0046483,GO:0009056,GO:0016788,GO:0006401,GO:0016787,GO:0006139,GO:0090304,GO:0044248,GO:0004519,GO:0004518,GO:0044265,GO:0009057	catalytic activity,metabolic process,biological_process,organic substance metabolic process,primary metabolic process,cellular metabolic process,molecular_function,cellular process,macromolecule metabolic process,organic cyclic compound catabolic process,aromatic compound catabolic process,heterocycle catabolic process,cellular nitrogen compound catabolic process,nitrogen compound metabolic proce…	--	--
LNC_004307	XLOC_034110	-	A13:79386804-79387276	0.876727	3.3311	-1.9258	0.00625	0.0311477	lncRNA	co_expression	Gh_A12G1750	--	--	--	--	--	--
LNC_004307	XLOC_034110	-	A13:79386804-79387276	0.876727	3.3311	-1.9258	0.00625	0.0311477	lncRNA	co_expression	Gh_Sca004857G04	AT1G71770	poly(A)-binding protein 5||P19684||ROC5_NICSY 33 kDa ribonucleoprotein, chloroplastic OS=Nicotiana sylvestris PE=1 SV=1||A9PK26||A9PK26_9ROSI Putative uncharacterized protein OS=Populus trichocarpa x Populus deltoides PE=2 SV=1||tgu:100232634||"nucleolin ; K11294 nucleolin"||" PF00076.17|RRM_1; PF14259.1|RRM_6"|| IPR000504|RNA recognition motif domain|| GO:0003676|nucleic acid binding	GO:1901363,GO:0097159,GO:0003674,GO:0005488,GO:0003676	heterocyclic compound binding,organic cyclic compound binding,molecular_function,binding,nucleic acid binding	--	--
LNC_004307	XLOC_034110	-	A13:79386804-79387276	0.876727	3.3311	-1.9258	0.00625	0.0311477	lncRNA	co_expression	Gh_A01G0581	AT5G54770	thiazole biosynthetic enzyme, chloroplast (ARA6) (THI1) (THI4)||O23787||THI4_CITSI Thiamine thiazole synthase, chloroplastic OS=Citrus sinensis GN=THI1 PE=2 SV=1||D6N3H1||D6N3H1_GOSHI Thiamine thiazole synthase, chloroplastic OS=Gossypium hirsutum GN=THI1 PE=2 SV=1||vvi:100265774||"GSVIVT00006912001; hypothetical protein LOC100265774 ; K03146 thiamine biosynthetic enzyme"|| PF01946.12|Thi4|| IPR0…	GO:0003824,GO:0008152,GO:0044710,GO:0008150,GO:0016491,GO:0055114,GO:0071704,GO:0016740,GO:0044238,GO:0048037,GO:0000166,GO:1901265,GO:0036094,GO:0044237,GO:0016772,GO:0006629,GO:0016614,GO:0043168,GO:0043167,GO:0044255,GO:0008610,GO:0050662,GO:0016705,GO:1901363,GO:0097159,GO:0003674,GO:0009987,GO:0009058,GO:0042440,GO:0050660,GO:0043170,GO:1901362,GO:0006807,GO:1901576,GO:0044260,GO:0044271,GO:…	catalytic activity,metabolic process,single-organism metabolic process,biological_process,oxidoreductase activity,oxidation-reduction process,organic substance metabolic process,transferase activity,primary metabolic process,cofactor binding,nucleotide binding,nucleoside phosphate binding,small molecule binding,cellular metabolic process,transferase activity, transferring phosphorus-containing gr…	ath01100,ath00730	Metabolic pathways,Thiamine metabolism
LNC_004307	XLOC_034110	-	A13:79386804-79387276	0.876727	3.3311	-1.9258	0.00625	0.0311477	lncRNA	co_expression	Gh_A04G1335	AT1G56070	Ribosomal protein S5/Elongation factor G/III/V family protein||O23755||EF2_BETVU Elongation factor 2 OS=Beta vulgaris PE=2 SV=1||I1KU21||I1KU21_SOYBN Uncharacterized protein OS=Glycine max PE=4 SV=1||osa:4334959||"Os04g0118400; hypothetical protein ; K03234 elongation factor EF-2 [EC:3.6.5.3]"||" PF14492.1|EFG_II; PF00679.19|EFG_C; PF03144.20|GTP_EFTU_D2; PF00009.22|GTP_EFTU; PB000620|Pfam-B_620;…	GO:0003824,GO:0000166,GO:1901265,GO:0036094,GO:0043168,GO:0043167,GO:0017076,GO:0032555,GO:0032553,GO:0001883,GO:0032549,GO:0032550,GO:0035639,GO:0001882,GO:0097159,GO:1901363,GO:0005488,GO:0003674,GO:0019001,GO:0003924,GO:0032561,GO:0005525,GO:0016818,GO:0016462,GO:0016817,GO:0016787,GO:0017111	catalytic activity,nucleotide binding,nucleoside phosphate binding,small molecule binding,anion binding,ion binding,purine nucleotide binding,purine ribonucleotide binding,ribonucleotide binding,purine nucleoside binding,ribonucleoside binding,purine ribonucleoside binding,purine ribonucleoside triphosphate binding,nucleoside binding,organic cyclic compound binding,heterocyclic compound binding,b…	--	--
LNC_004307	XLOC_034110	-	A13:79386804-79387276	0.876727	3.3311	-1.9258	0.00625	0.0311477	lncRNA	co_expression	Gh_A07G0827	AT4G27990	YGGT family protein||O78424||YCF19_GUITH Uncharacterized protein ycf19 OS=Guillardia theta GN=ycf19 PE=3 SV=1||B9GQQ7||B9GQQ7_POPTR Predicted protein OS=Populus trichocarpa GN=POPTRDRAFT_553241 PE=4 SV=1||sbi:SORBI_01g045330||"SORBIDRAFT_01g045330; hypothetical protein ; K02221 YggT family protein"|| PF02325.12|YGGT|| IPR003425|Uncharacterised protein family Ycf19|| GO:0016020|membrane	GO:0016020,GO:0005575	membrane,cellular_component	--	--
LNC_004307	XLOC_034110	-	A13:79386804-79387276	0.876727	3.3311	-1.9258	0.00625	0.0311477	lncRNA	co_expression	Gh_D09G2234	AT3G24320	MUTL protein homolog 1||Q84LK0||MSH1_ARATH DNA mismatch repair protein MSH1, mitochondrial OS=Arabidopsis thaliana GN=MSH1 PE=1 SV=1||B9HSU9||B9HSU9_POPTR Predicted protein OS=Populus trichocarpa GN=POPTRDRAFT_885217 PE=4 SV=1||aag:AaeL_AAEL011780||"DNA mismatch repair protein muts ; K08737 DNA mismatch repair protein MSH6"||" PF00488.16|MutS_V; PB002499|Pfam-B_2499; PF01541.19|GIY-YIG; PB002873|…	GO:0003824,GO:0008152,GO:0044710,GO:0008150,GO:0019752,GO:0043436,GO:0006082,GO:0071704,GO:0044281,GO:1901564,GO:0044238,GO:0044711,GO:0044283,GO:0000166,GO:1901265,GO:0036094,GO:0044237,GO:0016053,GO:0046394,GO:0043168,GO:0030554,GO:0005524,GO:0032559,GO:0043167,GO:0017076,GO:0032787,GO:0035639,GO:0032553,GO:0001882,GO:0032555,GO:0001883,GO:0032549,GO:0032550,GO:0072330,GO:1901566,GO:1901363,GO:…	catalytic activity,metabolic process,single-organism metabolic process,biological_process,carboxylic acid metabolic process,oxoacid metabolic process,organic acid metabolic process,organic substance metabolic process,small molecule metabolic process,organonitrogen compound metabolic process,primary metabolic process,single-organism biosynthetic process,small molecule biosynthetic process,nucleoti…	--	--
LNC_004307	XLOC_034110	-	A13:79386804-79387276	0.876727	3.3311	-1.9258	0.00625	0.0311477	lncRNA	co_expression	Gh_Sca005798G01	AT2G01590	chlororespiratory reduction 3||B9SP69||B9SP69_RICCO Putative uncharacterized protein OS=Ricinus communis GN=RCOM_0629250 PE=4 SV=1	--	--	--	--
LNC_004307	XLOC_034110	-	A13:79386804-79387276	0.876727	3.3311	-1.9258	0.00625	0.0311477	lncRNA	co_expression	Gh_D12G1613	AT1G26610	C2H2-like zinc finger protein||Q9SHD0||ZAT4_ARATH Zinc finger protein ZAT4 OS=Arabidopsis thaliana GN=ZAT4 PE=2 SV=1||M5XSF9||M5XSF9_PRUPE Uncharacterized protein OS=Prunus persica GN=PRUPE_ppa025764mg PE=4 SV=1|| PF13912.1|zf-C2H2_6||" IPR007087|Zinc finger, C2H2; IPR015880|Zinc finger, C2H2-like"|| GO:0046872|metal ion binding	GO:0008150,GO:0043167,GO:0003674,GO:0043169,GO:0046872,GO:0006810,GO:0051234,GO:0005488,GO:0051179,GO:0005575,GO:0005623,GO:0044464,GO:0005622	biological_process,ion binding,molecular_function,cation binding,metal ion binding,transport,establishment of localization,binding,localization,cellular_component,cell,cell part,intracellular	--	--
LNC_004307	XLOC_034110	-	A13:79386804-79387276	0.876727	3.3311	-1.9258	0.00625	0.0311477	lncRNA	co_expression	Gh_D05G1029	AT1G07050	CCT motif family protein||Q9LU68||CIA2_ARATH Protein CHLOROPLAST IMPORT APPARATUS 2 OS=Arabidopsis thaliana GN=CIA2 PE=2 SV=1||B9GH63||B9GH63_POPTR Predicted protein OS=Populus trichocarpa GN=POPTRDRAFT_829714 PE=4 SV=1||ath:AT2G46790||"APRR9; APRR9 (PSEUDO-RESPONSE REGULATOR 9); transcription regulator ; K12128 pseudo-response regulator 9"|| PF06203.9|CCT|| IPR010402|CCT domain|| GO:0005515|prot…	GO:0003674,GO:0005488,GO:0005515	molecular_function,binding,protein binding	--	--
[truncated: 19,306 more rows]
