# Supplementary material for: Target of Rapamycin (TOR) Regulates the Expression of lncRNAs in Response to Abiotic Stresses in Cotton
Source: Front Genet. 2019 Jan 8;9:690. doi: 10.3389/fgene.2018.00690 (PMC6332313; doi:10.3389/fgene.2018.00690)
Supplement: Supplementary Table 3 — Primers used in this study. [file Table_3.XLSX]

## Sheet: Sheet1
Experiment	Name	Sequences
VIGS	VIGS-GhTOR F	GCGGCCGCGAATTCGATCACCCTAAATCAGGAGC
VIGS	VIGS-GhTOR R	CCTGCAGGGGATCCAAGACGCCAATTAATGAGAGG
QRT-PCR	RLGhTOR1 F	TTCTTCAGGCTGTCAATCAAC
QRT-PCR	RLGhTOR1 R	TGTTCCACTTCTCGGTTATCTC
QRT-PCR	RLGhTOR2 F	TCTTGCTCCTCAATACCGACAG
QRT-PCR	RLGhTOR2 R	AAAGGGACACCACCCAACATAG
QRT-PCR	RLGhTOR1-At F	GTGGTTTTCCGGTACTGCACCT
QRT-PCR	RLGhTOR1-At R	TCATTGCAACGTTCTGCATCGC
QRT-PCR	RLGhTOR1-Dt F	CTCCCGAGTTGGTAGAATGCCG
QRT-PCR	RLGhTOR1-Dt R	TAGTCAATTTCCGAGGGCGCTG
QRT-PCR	RLGhTOR2-At F	GGTGGTTATGGCTCGCATGAGT
QRT-PCR	RLGhTOR2-At R	GCAAACAAGCTGAACGGGATCG
QRT-PCR	RLGhTOR2-Dt F	TGAGACATCGCTTGCGGCATAA
QRT-PCR	RLGhTOR2-Dt R	CGACTCAATTGTTGTGCAGCCG
QRT-PCR	RL LNC_001577 F	GGATCTACCTAGCCAAAC
QRT-PCR	RL LNC_001577 R	ACATCTCCCAATACAGCA
QRT-PCR	RL LNC_002538 F	CCAGGCAGTAGCTTACC
QRT-PCR	RL LNC_002538 R	CTTTGGATTTCTGACCC
QRT-PCR	RL LNC_003270 F	GCCTTGTCGGAGTTGAA
QRT-PCR	RL LNC_003270 R	ATGGCAAGCACAATAGCA
QRT-PCR	RL LNC_006545 F	AAGGCAAGCAACTATACTCAG
QRT-PCR	RL LNC_006545 R	ATGCTGCAATACCAGTCAT
QRT-PCR	RL LNC_009216 F	GAAGTACGACGTGCTGA
QRT-PCR	RL LNC_009216 R	ACCAGATTTGCCTTTAC
QRT-PCR	RL LNC_000521 F	GACCGTGCTCCAATCCA
QRT-PCR	RL LNC_000521 R	GGGCGAAACCACTGAATA
QRT-PCR	RL LNC_000945 F	GGTCTTTGCCTGTGGAA
QRT-PCR	RL LNC_000945 R	TGGGAATGGCTTACTGC
QRT-PCR	RL LNC_006055 F	GGAGAAGACGCAATAAGA
QRT-PCR	RL LNC_006055 R	AGTAAACGGAAGGATGG
QRT-PCR	RL LNC_007115 F	CCATACCAGGGTGAGGA
QRT-PCR	RL LNC_007115 R	ACAGGTGAGCATGAGGG
QRT-PCR	RL LNC_007786 F	AAAGAAGACCCTGTTGAGC
QRT-PCR	RL LNC_007786 R	TTAGGACACCTGCGTTATG
QRT-PCR	RL LNC_000512-F	GACCGTGCTCCAATCCA
QRT-PCR	RL LNC_000512-R	GGGCGAAACCACTGAATA
QRT-PCR	RL LNC_004696-F	ACGAAAGAACAGGCGAGAAG
QRT-PCR	RL LNC_004696-R	GGCGACGCTCGAGAACCCCA
QRT-PCR	RL LNC_004698-F	GCGGATTAGATAGTGTACCAA
QRT-PCR	RL LNC_004698-R	GAAAGATGGACACACGAAAG
QRT-PCR	RL LNC_009095-F	GAAAGAATCAACTTGCGTTA
QRT-PCR	RL LNC_009095-R	GTAGCAGCTGGCGGTGGTGG
QRT-PCR	RL LNC_001977-F	AAGATGAACAGCTTGGTGAC
QRT-PCR	RL LNC_001977-R	CAACCCAAACAATCTTCTGT
QRT-PCR	RL LNC_005100-F	TTGACGGCAAATTACCCAAG
QRT-PCR	RL LNC_005100-R	AGCTTGGCACTTGCCTAAGC
QRT-PCR	RL LNC_006174-F	AAAGAGTTGGGGACTCAGG
QRT-PCR	RL LNC_006174-R	GATGAATAATTATGGTCAGG
QRT-PCR	RL LNC_007115-F	CCATACCAGGGTGAGGA
QRT-PCR	RL LNC_007115-R	ACAGGTGAGCATGAGGG
