# Supplementary material for: Target of Rapamycin (TOR) Regulates the Expression of lncRNAs in Response to Abiotic Stresses in Cotton
Source: Front Genet. 2019 Jan 8;9:690. doi: 10.3389/fgene.2018.00690 (PMC6332313; doi:10.3389/fgene.2018.00690)
Supplement: Supplementary Table 4 — (A) Differentially expressed lncRNAs involved in ribosome. (B) The predicted transposons targeted ribosome related lncRNAs in the transcriptome data. (C) Predicted miRNA targets. [file Table_4.XLSX]

## Sheet: Sheet1
Supplementary Table 4A Differentially expressed lncRNAs involved in ribosome
Transcript_id	Log2(foldchange)	Q value	Target_gene_id	Target_description
LNC_000006	-1.11458	0.0409864	Gh_A01G0185	Ribosomal protein L14||Q9T043||RL142_ARATH 60S ribosomal protein L14-2 OS=Arabidopsis thaliana GN=RPL14B PE=2 SV=1||M0RSS6||M0RSS6_MUSAM Uncharacterized protein OS=Musa acuminata subsp. malaccensis PE=4 SV=1||vvi:100264927||"hypothetical protein LOC100264927 ; K02875 large subunit ribosomal protein L14e"|| PF01929.12|Ribosomal_L14e|| IPR002784|Ribosomal protein L14||" GO:0005840|ribosome ; GO:000…
LNC_000512	-1.21876	0.0131282	Gh_A02G0493	Ribosomal protein L19e family protein||Q9LUQ6||RL192_ARATH 60S ribosomal protein L19-2 OS=Arabidopsis thaliana GN=RPL19B PE=2 SV=1||R0I514||R0I514_9BRAS Uncharacterized protein OS=Capsella rubella GN=CARUB_v10014622mg PE=4 SV=1||ath:AT3G16780||"60S ribosomal protein L19 (RPL19B) ; K02885 large subunit ribosomal protein L19e"|| PF01280.15|Ribosomal_L19e||" IPR000196|Ribosomal protein L19/L19e doma…
LNC_000560	-1.05259	0.0482132	Gh_A02G0937	Ribosomal protein L6 family||P30707||RL9_PEA 60S ribosomal protein L9 OS=Pisum sativum GN=RPL9 PE=1 SV=1||B9RYZ1||B9RYZ1_RICCO 60S ribosomal protein L9, putative OS=Ricinus communis GN=RCOM_1315040 PE=4 SV=1||vvi:100253227||"GSVIVT00034120001; hypothetical protein LOC100253227 ; K02940 large subunit ribosomal protein L9e"|| PF00347.18|Ribosomal_L6||" IPR000702|Ribosomal protein L6; IPR002359|Ribo…
LNC_000574	-0.866131	0.0262076	Gh_A02G1231	Ribosomal protein S6e||Q9M3V8||RS6_ASPOF 40S ribosomal protein S6 OS=Asparagus officinalis GN=rps6 PE=2 SV=1||M0RJJ1||M0RJJ1_MUSAM 40S ribosomal protein S6 OS=Musa acuminata subsp. malaccensis PE=3 SV=1||pop:POPTR_815654||"hypothetical protein ; K02991 small subunit ribosomal protein S6e"|| PF01092.14|Ribosomal_S6e||" IPR001377|Ribosomal protein S6e; IPR018282|Ribosomal protein S6e, conserved sit…
LNC_000585	-0.884829	0.00212941	Gh_A02G1342	Exportin 1A||Q6P5F9||XPO1_MOUSE Exportin-1 OS=Mus musculus GN=Xpo1 PE=1 SV=1||A5BVQ5||A5BVQ5_VITVI Putative uncharacterized protein OS=Vitis vinifera GN=VIT_16s0039g02220 PE=4 SV=1||" PF08389.7|Xpo1; PB002828|Pfam-B_2828; PB011713|Pfam-B_11713; PF03810.14|IBN_N; PB008832|Pfam-B_8832; PF08767.6|CRM1_C"||" IPR001494|Importin-beta, N-terminal domain; IPR013598|Exportin-1/Importin-beta-like; IPR01487…
LNC_000642	-0.779165	0.0108233	Gh_A03G0466	Ribosomal protein L7Ae/L30e/S12e/Gadd45 family protein||P35685||RL7A_ORYSJ 60S ribosomal protein L7a OS=Oryza sativa subsp. japonica GN=RPL7A PE=2 SV=1||K3XYW1||K3XYW1_SETIT Uncharacterized protein OS=Setaria italica GN=Si007119m.g PE=4 SV=1||osa:4345279||"Os08g0326400; hypothetical protein ; K02936 large subunit ribosomal protein L7Ae"|| PF01248.21|Ribosomal_L7Ae||" IPR001921|Ribosomal protein L…
LNC_001199	-1.30651	0.0482132	Gh_A05G2374	Ribosomal protein L16p/L10e family protein||Q9SPB3||RL10_VITRI 60S ribosomal protein L10 OS=Vitis riparia GN=RPL10 PE=2 SV=1||I3SEG3||I3SEG3_LOTJA Uncharacterized protein OS=Lotus japonicus PE=2 SV=1||vvi:100241995||"GSVIVT00006249001; hypothetical protein LOC100241995 ; K02866 large subunit ribosomal protein L10e"|| PF00252.13|Ribosomal_L16||" IPR016180|Ribosomal protein L10e/L16; IPR018255|Ribo…
LNC_001346	-1.12581	0.0404394	Gh_A05G1271	Ribosomal protein L32e||P49211||RL321_ARATH 60S ribosomal protein L32-1 OS=Arabidopsis thaliana GN=RPL32A PE=2 SV=2||I3NMP3||I3NMP3_HEVBR 60S ribosomal protein L32A OS=Hevea brasiliensis GN=RPL32B PE=2 SV=1||osa:4347488||"Os09g0502000; hypothetical protein ; K02912 large subunit ribosomal protein L32e"|| PF01655.13|Ribosomal_L32e|| IPR001515|Ribosomal protein L32e||" GO:0005840|ribosome ; GO:0006…
LNC_002339	-1.56548	0.035327	Gh_A08G0059	Ribosomal protein S11 family protein||Q9CAX6||RS142_ARATH 40S ribosomal protein S14-2 OS=Arabidopsis thaliana GN=RPS14B PE=1 SV=1||E7EDS9||E7EDS9_WOLAR Putative ribosomal protein S14 OS=Wolffia arrhiza PE=2 SV=1||vvi:100250326||"hypothetical protein LOC100250326 ; K02955 small subunit ribosomal protein S14e"||" PF00411.14|Ribosomal_S11; PB019345|Pfam-B_19345"||" IPR001971|Ribosomal protein S11; I…
LNC_002384	-1.22987	0.000508216	Gh_A08G0645	Structural constituent of ribosome||Q2L946||RR3_GOSHI 30S ribosomal protein S3, chloroplastic OS=Gossypium hirsutum GN=rps3 PE=3 SV=1||H9LEX0||H9LEX0_GOSGO 30S ribosomal protein S3, chloroplastic OS=Gossypium gossypioides GN=rps3 PE=3 SV=1||ath:ArthCp061||"rps3; 30S ribosomal protein S3 ; K02982 small subunit ribosomal protein S3"|| PF00189.15|Ribosomal_S3_C|| IPR001351|Ribosomal protein S3, C-te…
LNC_002583	-1.57319	0.0482132	Gh_A09G0816	Periodic tryptophan protein 2||Q5RFQ3||PWP2_PONAB Periodic tryptophan protein 2 homolog OS=Pongo abelii GN=PWP2 PE=2 SV=1||M5X9R6||M5X9R6_PRUPE Uncharacterized protein OS=Prunus persica GN=PRUPE_ppa001158mg PE=4 SV=1||aor:AO090701000021||"WD40 repeat-containing protein; K06666 glucose repression regulatory protein TUP1"||" PF00400.27|WD40; PB004309|Pfam-B_4309; PF04003.7|Utp12"||" IPR001680|WD40 …
LNC_002646	-1.30828	0.00319379	Gh_A09G1915	Ribosomal protein S3Ae||Q8GTE3||RS3A_CICAR 40S ribosomal protein S3a OS=Cicer arietinum PE=1 SV=1||A9PAH0||A9PAH0_POPTR 40S ribosomal protein S3a OS=Populus trichocarpa PE=2 SV=1||pop:POPTR_880287||"hypothetical protein ; K02984 small subunit ribosomal protein S3Ae"|| PF01015.13|Ribosomal_S3Ae||" IPR001593|Ribosomal protein S3Ae; IPR018281|Ribosomal protein S3Ae, conserved site"||" GO:0005840|rib…
LNC_002646	-1.30828	0.00319379	Gh_A09G1914	Ribosomal protein S3Ae||Q8GTE3||RS3A_CICAR 40S ribosomal protein S3a OS=Cicer arietinum PE=1 SV=1||A9PAH0||A9PAH0_POPTR 40S ribosomal protein S3a OS=Populus trichocarpa PE=2 SV=1||pop:POPTR_880287||"hypothetical protein ; K02984 small subunit ribosomal protein S3Ae"|| PF01015.13|Ribosomal_S3Ae|| IPR001593|Ribosomal protein S3Ae||" GO:0005840|ribosome ; GO:0006412|translation ; GO:0005622|intracel…
LNC_002865	-1.07463	0.000951999	Gh_A10G0716	Zinc-binding ribosomal protein family protein||Q8LEM8||RL373_ARATH 60S ribosomal protein L37-3 OS=Arabidopsis thaliana GN=RPL37C PE=2 SV=1||D3GC12||D3GC12_9ROSI Ribosomal protein L37 OS=Jatropha curcas PE=3 SV=1||pop:POPTR_705727||"hypothetical protein ; K02922 large subunit ribosomal protein L37e"|| PF01907.14|Ribosomal_L37e||" IPR001569|Ribosomal protein L37e; IPR018267|Ribosomal protein L37e, …
LNC_002865	-1.07463	0.000951999	Gh_A10G0722	Ribosomal protein S17||P16180||RR17_ARATH 30S ribosomal protein S17, chloroplastic OS=Arabidopsis thaliana GN=RPS17 PE=2 SV=1||B7FMT1||B7FMT1_MEDTR 30S ribosomal protein S17 OS=Medicago truncatula GN=MTR_2g101770 PE=2 SV=1||ath:AT1G79850||"RPS17; RPS17 (ribosomal protein S17); structural constituent of ribosome ; K02961 small subunit ribosomal protein S17"|| PF00366.15|Ribosomal_S17||" IPR000266|…
LNC_004307	-1.9258	0.0311477	Gh_A13G1991	Ribosomal protein S8 family protein||P42798||R15A1_ARATH 40S ribosomal protein S15a-1 OS=Arabidopsis thaliana GN=RPS15AA PE=2 SV=2||I3SJY8||I3SJY8_MEDTR Uncharacterized protein OS=Medicago truncatula PE=2 SV=1||sbi:SORBI_03g001290||"SORBIDRAFT_03g001290; hypothetical protein ; K02957 small subunit ribosomal protein S15Ae"|| PF00410.14|Ribosomal_S8|| IPR000630|Ribosomal protein S8||" GO:0005840|ri…
LNC_004308	-1.08967	0.000508216	Gh_A13G2009	Ribosomal protein L11 family protein||Q9FF52||RL123_ARATH 60S ribosomal protein L12-3 OS=Arabidopsis thaliana GN=RPL12C PE=2 SV=1||M0REW8||M0REW8_MUSAM Uncharacterized protein OS=Musa acuminata subsp. malaccensis PE=3 SV=1||vvi:100267052||"GSVIVT00023193001; hypothetical protein LOC100267052 ; K02870 large subunit ribosomal protein L12e"||" PF03946.9|Ribosomal_L11_N; PF00298.14|Ribosomal_L11"||" …
LNC_004308	-1.08967	0.000508216	Gh_A13G2007	Polynucleotidyl transferase, ribonuclease H-like superfamily protein||Q9ZVE0||ORN_ARATH Oligoribonuclease OS=Arabidopsis thaliana GN=At2g26970 PE=2 SV=2||D7T1F5||D7T1F5_VITVI Putative uncharacterized protein OS=Vitis vinifera GN=VIT_06s0009g01890 PE=4 SV=1||osa:4329319||"Os02g0465500; hypothetical protein ; K01175"|| PF00929.19|RNase_T||" IPR006055|Exonuclease; IPR013520|Exonuclease, RNase T/DNA …
LNC_004524	-1.38065	0.000508216	Gh_D01G1565	Ribosomal protein L9/RNase H1||Q1D289||RL9_MYXXD 50S ribosomal protein L9 OS=Myxococcus xanthus (strain DK 1622) GN=rplI PE=3 SV=1||B9S7H0||B9S7H0_RICCO Structural constituent of ribosome, putative OS=Ricinus communis GN=RCOM_0642610 PE=4 SV=1||pop:POPTR_674660||"hypothetical protein ; K02939 large subunit ribosomal protein L9"|| PF01281.14|Ribosomal_L9_N||" IPR000244|Ribosomal protein L9; IPR020…
LNC_004697	-1.08682	0.0236495	Gh_D02G0553	Ribosomal protein L19e family protein||Q9LUQ6||RL192_ARATH 60S ribosomal protein L19-2 OS=Arabidopsis thaliana GN=RPL19B PE=2 SV=1||R0I514||R0I514_9BRAS Uncharacterized protein OS=Capsella rubella GN=CARUB_v10014622mg PE=4 SV=1||ath:AT3G16780||"60S ribosomal protein L19 (RPL19B) ; K02885 large subunit ribosomal protein L19e"|| PF01280.15|Ribosomal_L19e||" IPR000196|Ribosomal protein L19/L19e doma…
LNC_005100	-1.63418	0.040078	Gh_D04G1792	Ribosomal protein L18e/L15 superfamily protein||P49637||R27A3_ARATH 60S ribosomal protein L27a-3 OS=Arabidopsis thaliana GN=RPL27AC PE=2 SV=2||A9PAW0||A9PAW0_POPTR Predicted protein OS=Populus trichocarpa GN=POPTRDRAFT_735236 PE=2 SV=1||pop:POPTR_726227||"hypothetical protein ; K02900 large subunit ribosomal protein L27Ae"|| PF00828.14|Ribosomal_L18e||" IPR001196|Ribosomal protein L15, conserved …
LNC_005383	-1.70648	0.038575	Gh_D05G1461	Ribosomal protein L16B||P42795||RL111_ARATH 60S ribosomal protein L11-1 OS=Arabidopsis thaliana GN=RPL11A PE=2 SV=2||B9S8B5||B9S8B5_RICCO 60S ribosomal protein L11, putative OS=Ricinus communis GN=RCOM_1250160 PE=3 SV=1||osa:4328826||"Os02g0235600; hypothetical protein ; K02868 large subunit ribosomal protein L11e"||" PF00281.14|Ribosomal_L5; PF00673.16|Ribosomal_L5_C"||" IPR002132|Ribosomal prot…
LNC_005383	-1.70648	0.038575	Gh_D05G1440	Ribosomal protein L32e||P49211||RL321_ARATH 60S ribosomal protein L32-1 OS=Arabidopsis thaliana GN=RPL32A PE=2 SV=2||B9T5H6||B9T5H6_RICCO 60S ribosomal protein L32, putative OS=Ricinus communis GN=RCOM_0379000 PE=4 SV=1||osa:4347488||"Os09g0502000; hypothetical protein ; K02912 large subunit ribosomal protein L32e"|| PF01655.13|Ribosomal_L32e|| IPR001515|Ribosomal protein L32e||" GO:0005840|ribos…
LNC_006191	-1.47927	0.000508216	Gh_D08G0567	Ribosomal protein S8||Q2L942||RR8_GOSHI 30S ribosomal protein S8, chloroplastic OS=Gossypium hirsutum GN=rps8 PE=3 SV=1||H9LH44||H9LH44_GOSBA 30S ribosomal protein S8, chloroplastic OS=Gossypium barbadense GN=rps8 PE=3 SV=1||ath:ArthCp058||"rps8; 30S ribosomal protein S8 ; K02994 small subunit ribosomal protein S8"|| PF00410.14|Ribosomal_S8|| IPR000630|Ribosomal protein S8||" GO:0005840|ribosome …
LNC_006480	-1.01898	0.00249359	Gh_D09G2403	Ribosomal protein L7Ae/L30e/S12e/Gadd45 family protein||Q9SKZ3||RS122_ARATH 40S ribosomal protein S12-2 OS=Arabidopsis thaliana GN=RPS12C PE=2 SV=1||M1AIM0||M1AIM0_SOLTU 40S ribosomal protein S12 OS=Solanum tuberosum GN=PGSC0003DMG400009128 PE=3 SV=1||vvi:100255187||"hypothetical protein LOC100255187 ; K02951 small subunit ribosomal protein S12e"|| PF01248.21|Ribosomal_L7Ae||" IPR000530|Ribosomal…
LNC_006613	-1.27305	0.000508216	Gh_D10G2045	Ribosomal protein S8 family protein||P42798||R15A1_ARATH 40S ribosomal protein S15a-1 OS=Arabidopsis thaliana GN=RPS15AA PE=2 SV=2||I3SJY8||I3SJY8_MEDTR Uncharacterized protein OS=Medicago truncatula PE=2 SV=1||sbi:SORBI_03g001290||"SORBIDRAFT_03g001290; hypothetical protein ; K02957 small subunit ribosomal protein S15Ae"|| PF00410.14|Ribosomal_S8|| IPR000630|Ribosomal protein S8||" GO:0005840|ri…
LNC_006613	-1.27305	0.000508216	Gh_D10G2038	P-loop containing nucleoside triphosphate hydrolases superfamily protein||Q08965||BMS1_YEAST Ribosome biogenesis protein BMS1 OS=Saccharomyces cerevisiae (strain ATCC 204508 / S288c) GN=BMS1 PE=1 SV=1||M5VID3||M5VID3_PRUPE Uncharacterized protein OS=Prunus persica GN=PRUPE_ppa000398mg PE=4 SV=1||tet:TTHERM_00784570||"Transketolase, C-terminal domain containing protein (EC:1.2.4.1); K00162 pyruvat…
LNC_006649	-1.31942	0.000508216	Gh_D10G0656	Ribosomal protein S17||P16180||RR17_ARATH 30S ribosomal protein S17, chloroplastic OS=Arabidopsis thaliana GN=RPS17 PE=2 SV=1||D7KXP3||D7KXP3_ARALL Putative uncharacterized protein OS=Arabidopsis lyrata subsp. lyrata GN=ARALYDRAFT_477281 PE=3 SV=1||ath:AT1G79850||"RPS17; RPS17 (ribosomal protein S17); structural constituent of ribosome ; K02961 small subunit ribosomal protein S17"|| PF00366.15|Ri…
LNC_006649	-1.31942	0.000508216	Gh_D10G0661	Zinc-binding ribosomal protein family protein||Q8LEM8||RL373_ARATH 60S ribosomal protein L37-3 OS=Arabidopsis thaliana GN=RPL37C PE=2 SV=1||M5WRF7||M5WRF7_PRUPE Uncharacterized protein OS=Prunus persica GN=PRUPE_ppa013930mg PE=4 SV=1||vvi:100247371||"hypothetical protein LOC100247371 ; K02922 large subunit ribosomal protein L37e"|| PF01907.14|Ribosomal_L37e||" IPR001569|Ribosomal protein L37e; IP…
LNC_006740	-0.878071	0.0378097	Gh_D10G1728	Ribosomal protein L19e family protein||Q9LUQ6||RL192_ARATH 60S ribosomal protein L19-2 OS=Arabidopsis thaliana GN=RPL19B PE=2 SV=1||R0I514||R0I514_9BRAS Uncharacterized protein OS=Capsella rubella GN=CARUB_v10014622mg PE=4 SV=1||ath:AT3G16780||"60S ribosomal protein L19 (RPL19B) ; K02885 large subunit ribosomal protein L19e"|| PF01280.15|Ribosomal_L19e||" IPR000196|Ribosomal protein L19/L19e doma…
LNC_007184	-0.762933	0.0146331	Gh_D12G1156	Nucleolar GTP-binding protein||Q9C6I8||NOG1_ARATH Nucleolar GTP-binding protein 1 OS=Arabidopsis thaliana GN=At1g50920 PE=2 SV=1||M5WL65||M5WL65_PRUPE Uncharacterized protein OS=Prunus persica GN=PRUPE_ppa002409mg PE=4 SV=1||sce:YPL093W||"NOG1; Nog1p ; K06943"||" PF06858.9|NOG1; PF08155.6|NOGCT; PB011182|Pfam-B_11182"||" IPR006073|GTP binding domain; IPR010674|Nucleolar GTP-binding protein 1, Ros…
LNC_007184	-0.762933	0.0146331	Gh_D12G1155	Nucleolar essential protein-related||Q92979||NEP1_HUMAN Ribosomal RNA small subunit methyltransferase NEP1 OS=Homo sapiens GN=EMG1 PE=1 SV=4||B9SZX7||B9SZX7_RICCO Nucleolar essential protein, putative OS=Ricinus communis GN=RCOM_0072430 PE=4 SV=1|| PF03587.9|EMG1|| IPR005304|Ribosomal biogenesis, methyltransferase, EMG1/NEP1|| GO:0008168|methyltransferase activity
LNC_007286	-1.42801	0.0457208	Gh_D12G0910	Ribosomal protein L7Ae/L30e/S12e/Gadd45 family protein||O49884||RL30_LUPLU 60S ribosomal protein L30 OS=Lupinus luteus GN=RPL30 PE=3 SV=1||A7X6P5||A7X6P5_PEA Ribosomal protein L30e OS=Pisum sativum PE=3 SV=1||pop:POPTR_648993||"hypothetical protein ; K02908 large subunit ribosomal protein L30e"|| PF01248.21|Ribosomal_L7Ae||" IPR000231|Ribosomal protein L30e; IPR004038|Ribosomal protein L7Ae/L30e/…
LNC_008436	-0.979673	0.00284848	Gh_A07G2192	Ribosomal protein S12A||A4GYN8||RR12B_POPTR 30S ribosomal protein S12-B, chloroplastic OS=Populus trichocarpa GN=rps12-B PE=3 SV=1||K4D762||K4D762_SOLLC Ribosomal protein S7 OS=Solanum lycopersicum GN=Solyc11g021130.1 PE=3 SV=1||ath:ArthCp047||"rps12; ribosomal protein S12 ; K02992 small subunit ribosomal protein S7"|| PF00164.20|Ribosom_S12_S23||" IPR005679|Ribosomal protein S12, bacteria; IPR00…
LNC_009391	-1.42145	0.0413639	Gh_D03G1734	Ribosomal protein L24e family protein||O22165||RLP24_ARATH Probable ribosome biogenesis protein RLP24 OS=Arabidopsis thaliana GN=At2g44860 PE=2 SV=1||A9PAC6||A9PAC6_POPTR Predicted protein OS=Populus trichocarpa GN=POPTRDRAFT_721469 PE=2 SV=1||pop:POPTR_721469||"hypothetical protein ; K02896 large subunit ribosomal protein L24e"|| PF01246.15|Ribosomal_L24e||" IPR000988|Ribosomal protein L24e-rela…
LNC_009442	-1.05461	0.00319379	Gh_D04G2000	Ribosomal protein S12A||A4GYN8||RR12B_POPTR 30S ribosomal protein S12-B, chloroplastic OS=Populus trichocarpa GN=rps12-B PE=3 SV=1||K4D762||K4D762_SOLLC Ribosomal protein S7 OS=Solanum lycopersicum GN=Solyc11g021130.1 PE=3 SV=1||ath:ArthCp047||"rps12; ribosomal protein S12 ; K02992 small subunit ribosomal protein S7"|| PF00164.20|Ribosom_S12_S23||" IPR005679|Ribosomal protein S12, bacteria; IPR00…
LNC_009692	-0.93164	0.00695415	Gh_A03G1973	Ribosomal protein L25/Gln-tRNA synthetase, anti-codon-binding domain||Q2G6G9||RL25_NOVAD 50S ribosomal protein L25 OS=Novosphingobium aromaticivorans (strain DSM 12444) GN=rplY PE=3 SV=1||D7SPM3||D7SPM3_VITVI Putative uncharacterized protein OS=Vitis vinifera GN=VIT_04s0023g00850 PE=4 SV=1||pop:POPTR_180180||"hypothetical protein ; K02897 large subunit ribosomal protein L25"||" PF01386.14|Ribosom…
Supplementary Table 4B The predicted transposons targeted ribosome related lncRNAs in the transcriptome data
P-value	Score	Method	LNC_RNA ID	Begin	End	Repeat	Type
8.2e-22	258	WUBlastX	LNC_000574	146	799	- L1-5_Ptr_gag	LINE/L1
8.8e-45	370	WUBlastX	LNC_000574	335	799	- L1-1_Cpa_gag	LINE/L1
7.8e-19	53	WUBlastX	LNC_000574	819	1085	-LINE1F_MT_gag	LINE/L1
3.7e-113	75	WUBlastX	LNC_000642	287	598	-OSLINE1_1_pol	LINE/L1
1.5e-95	23	WUBlastX	LNC_000642	603	848	-ATLINE1_10_pol	LINE/L1
5.9e-95	22	WUBlastX	LNC_000642	780	905	-2618963_Ath_pol	LINE/L1
1.2e-109	21	WUBlastX	LNC_000642	936	1040	- L1-4_Mad_pol	LINE/L1
4.2e-89	33	WUBlastX	LNC_000642	1055	1255	-31431557_Osa_pol	LINE/L1
8.8e-122	81	WUBlastX	LNC_000642	1079	1231	-SHALINE10_MT_pol	LINE/L1
2.3e-101	59	WUBlastX	LNC_000642	1121	1255	-LINE1-6_OS_pol	LINE/L1
1.2e-109	60	WUBlastX	LNC_000642	1228	1494	- L1-4_Mad_pol	LINE/L1
3.4e-86	71	WUBlastX	LNC_000642	1255	1476	-31433139_Osa_pol	LINE/L1
2.9e-75	42	WUBlastX	LNC_000642	1375	1623	-4581111_Ath_pol	LINE/L1
2.2e-87	57	WUBlastX	LNC_000642	1378	1572	-ATLINE1_9_pol	LINE/L1
8.8e-122	894	WUBlastX	LNC_000642	1488	2888	-SHALINE10_MT_pol	LINE/L1
3.8e-40	43	WUBlastX	LNC_000642	2777	2992	-LINE1-19_Sbi_pol	LINE/L1
1.6e-106	64	WUBlastX	LNC_000642	2885	2992	- L1-15_Mad_pol	LINE/L1
2.4e-56	605	WUBlastX	LNC_004307	1	468	-Copia42-PTR	LTR/Copia
5e-109	28	WUBlastX	LNC_006480	358	423	-31431557_Osa_pol	LINE/L1
4e-92	101	WUBlastX	LNC_006480	419	1144	- L1-8_Mad_pol	LINE/L1
1.7e-47	86	WUBlastX	LNC_006480	422	2026	-SHALINE9_MT_pol	LINE/L1
9.6e-66	129	WUBlastX	LNC_006480	788	1978	-L1-18_Stu_pol	LINE/L1
2.1e-45	135	WUBlastX	LNC_006480	1046	1990	-L1-1_Stu_pol	LINE/L1
8.2e-119	418	WUBlastX	LNC_006480	1343	1963	- L1-14_Mad_pol	LINE/L1
9.6e-10	125	WUBlastX	LNC_006480	1780	2739	-L1-4_HM_pol	LINE/L1-Tx1
7.4e-120	497	WUBlastX	LNC_006480	1975	2691	- OSLINE1_1_pol	LINE/L1
3e-32	99	WUBlastX	LNC_006480	2520	3224	- L1-7_Mad_pol	LINE/L1
1,10e-78	166	WUBlastX	LNC_006480	2601	3161	- SHALINE10_MT_pol	LINE/L1
8.7e-110	175	WUBlastX	LNC_006480	2733	3239	-L1-4_Epa_pol	LINE/L1
2.1e-81	180	WUBlastX	LNC_006480	2745	3164	-TAR2_TA_pol	LINE/L1
0.96	41	WUBlastX	LNC_006613	207	1274	-47825035_Sde_pol	LINE/L1
2.9e-47	117	WUBlastX	LNC_006613	216	665	- OSLINE1_1_pol	LINE/L1
2.4e-31	316	WUBlastX	LNC_006613	489	1655	-L1-2_Epa_pol	LINE/L1
2.9e-47	445	WUBlastX	LNC_006613	786	1655	- SHALINE10_MT_pol	LINE/L1
0.00059	63	WUBlastX	LNC_007286	1238	1456	+Copia-59_VV	LTR/Copia
0.00059	44	WUBlastX	LNC_007286	1444	1608	+Copia-59_VV	LTR/Copia
Supplementary Table 4C Predicted miRNA targets
miRNA	Target	Expectation	miRNA length	Target_start	Target_end	miRNA_aligned_fragment	Target_aligned_fragment	Inhibition
ghr-miR169b	LNC_000006	3	21	711	731	CAGCCAAGGAUGAUUUGCCGG	UGGGCAAAGUGUCAUUGGCUG	Cleavage
ghr-miR7484a	LNC_000006	3.5	24	1522	1545	UUUGUAUAUUAGAUCAAAGAGCAA	UAUUACUUAGAUCAAAUAUGUAAG	Translation
ghr-miR7484b	LNC_000006	3.5	24	1522	1545	UUUGUAUAUUAGAUCAAAGAGCAA	UAUUACUUAGAUCAAAUAUGUAAG	Translation
ghr-miR169a	LNC_000006	4.5	21	711	731	UAGCCAAGGAUGACUUGCCUG	UGGGCAAAGUGUCAUUGGCUG	Cleavage
ghr-miR399a	LNC_000006	4.5	21	710	730	CGCCAAUGGAGAUUUGUCCGG	AUGGGCAAAGUGUCAUUGGCU	Translation
ghr-miR399b	LNC_000006	4.5	21	710	730	CGCCAAUGGAGAUUUGUCCGG	AUGGGCAAAGUGUCAUUGGCU	Translation
ghr-miR399c	LNC_000006	4.5	21	304	324	UGCCAAAGGAGAGUUGGCCUU	AGCUCCAAAUCACCUUUGGUA	Translation
ghr-miR399d	LNC_000006	4.5	21	304	324	UGCCAAAGGAGAUUUGCCCUG	AGCUCCAAAUCACCUUUGGUA	Translation
ghr-miR399e	LNC_000006	4.5	21	304	324	UGCCAAAGGAGAUUUGCCCCG	AGCUCCAAAUCACCUUUGGUA	Translation
ghr-miR7509	LNC_000006	5	24	313	336	UCAAAAGCACUUUUUGACAGCAAU	UCACCUUUGGUAAACUGUUUUUGA	Translation
ghr-miR7511	LNC_000006	5	24	947	970	AGAAGUUUUGCAUGUGUAGCUGAG	AACGAUUAAAUAAAUAAAACUUUU	Translation
ghr-miR7510b	LNC_000512	5	23	317	338	AAGAACAUGAUCUUUAGCGGCGU	AAGACCCUGAA-AUCAUGUGCUU	Cleavage
ghr-miR3476-5p	LNC_000574	4	21	501	521	UGAACUGGGUUUGUUGGCUGC	UCAGUUUGUAAAUCCAGUUUA	Cleavage
ghr-miR7484a	LNC_000574	4.5	24	704	727	UUUGUAUAUUAGAUCAAAGAGCAA	AAGAGCUUUGUUGUAAUAUCUAAG	Cleavage
ghr-miR7484b	LNC_000574	4.5	24	704	727	UUUGUAUAUUAGAUCAAAGAGCAA	AAGAGCUUUGUUGUAAUAUCUAAG	Cleavage
ghr-miR390a	LNC_000585	4.5	21	459	479	AAGCUCAGGAGGGAUAGCGCC	UUAGUUAACCCCCUUGGGCUU	Translation
ghr-miR390b	LNC_000585	4.5	21	459	479	AAGCUCAGGAGGGAUAGCGCC	UUAGUUAACCCCCUUGGGCUU	Translation
ghr-miR390c	LNC_000585	4.5	21	459	479	AAGCUCAGGAGGGAUAGCGCC	UUAGUUAACCCCCUUGGGCUU	Translation
ghr-miR2948-5p	LNC_000642	5	22	2309	2330	UGUGGGAGAGUUGGGCAAGAAU	UUUUUUUCCCUGCUCUCUUAUG	Cleavage
ghr-miR2949a-3p	LNC_000642	5	21	1193	1215	UGCAAAUCCAGUCA--AAAGUUA	UGACUUUGUUAACGGGAUUUGCA	Translation
ghr-miR2949a-5p	LNC_000642	5	22	1224	1245	ACUUUUGAACUGGAUUUGCCGA	CUAGCAAUAUCUGUAUAAAAGU	Translation
ghr-miR2950	LNC_000642	5	21	158	178	UGGUGUGCAGGGGGUGGAAUA	CAUUUUCCCUCUUUCAUGCCA	Cleavage
ghr-miR7488	LNC_000642	5	21	2025	2045	UUUUGAGUACAGGGGACAAAA	UUUUUUCUCCUGUAUUCCUAA	Cleavage
ghr-miR7510a	LNC_000642	5	24	2825	2847	AAGGUCAUGAUCUUUAGCGGCGUU	AUAGUUGCUGAA-AUUAUGAUCUG	Cleavage
ghr-miR7502	LNC_001346	5	24	216	239	UUUUUAACAGUAGAAAUGAAUGAA	AUGUUACAUCUCUACUGUAAAUAA	Cleavage
ghr-miR7502	LNC_001346	5	24	328	350	UUUUUAACAGUAGAAAUGAAUGAA	AACCAUCAUU-CUACUUCUAAGAA	Cleavage
ghr-miR3476-3p	LNC_002339	4	21	457	477	AGCCAACAACAUCAGUUCUAA	AAAGGACUGCUCUUUUUGGCU	Translation
ghr-miR7493	LNC_002339	4.5	24	575	598	AAUAUUUUAAUAAUUCAAUCGUCA	GAAAGGUUAAAUUAGCCAAAUAUU	Translation
ghr-miR7508	LNC_002384	4	21	709	729	CAAGAAAAGAAGUCGGGAGAG	CACUCUUGUUUUUGUUUCUUG	Cleavage
ghr-miR394a	LNC_002384	4.5	20	179	198	UUGGCAUUCUGUCCACCUCC	CGAAGGAGACAGAAUUCCAA	Cleavage
ghr-miR394b	LNC_002384	4.5	20	179	198	UUGGCAUUCUGUCCACCUCC	CGAAGGAGACAGAAUUCCAA	Cleavage
ghr-miR7508	LNC_002384	5	21	599	619	CAAGAAAAGAAGUCGGGAGAG	AUGUCAUAAUUUCUUUUCUUU	Cleavage
ghr-miR7492a	LNC_002646	4.5	23	11	32	CUAUAGAACAUGAUCUUUAGCGG	UUGAACAGGAUC-UGUUCUAUAG	Translation
ghr-miR7492b	LNC_002646	4.5	23	11	32	CUAUAGAACAUGAUCUUUAGCGG	UUGAACAGGAUC-UGUUCUAUAG	Translation
ghr-miR7492c	LNC_002646	4.5	23	11	32	CUAUAGAACAUGAUCUUUAGCGG	UUGAACAGGAUC-UGUUCUAUAG	Translation
ghr-miR2950	LNC_002646	5	21	224	244	UGGUGUGCAGGGGGUGGAAUA	UUUUCCAUUUUUUGCAUGCUU	Cleavage
ghr-miR7492a	LNC_002865	4.5	23	12	33	CUAUAGAACAUGAUCUUUAGCGG	UUGAACAGGAUC-UGUUCUAUAG	Translation
ghr-miR7492b	LNC_002865	4.5	23	12	33	CUAUAGAACAUGAUCUUUAGCGG	UUGAACAGGAUC-UGUUCUAUAG	Translation
ghr-miR7492c	LNC_002865	4.5	23	12	33	CUAUAGAACAUGAUCUUUAGCGG	UUGAACAGGAUC-UGUUCUAUAG	Translation
ghr-miR7508	LNC_002865	5	21	216	236	CAAGAAAAGAAGUCGGGAGAG	AGCUACAUAUUUCUUUUUUUU	Cleavage
ghr-miR7504b	LNC_004307	4	24	59	82	AGGAGGAAAAAUCUGAUUUGUCAU	UUCUGAAGUAGAAUUUUUCCUUUU	Cleavage
ghr-miR156c	LNC_004524	4	20	119	138	UGUCAGAAGAGAGUGAGCAC	CUUCUCAGUCGCUUUUGAUA	Translation
ghr-miR7504b	LNC_004524	4.5	24	100	123	AGGAGGAAAAAUCUGAUUUGUCAU	UUUCAAAAUUCUAUCUUUUCUUCU	Translation
ghr-miR7495a	LNC_004524	5	21	797	817	UUACUUUAGAUGUCUCCUUCA	UAACGGAGAAAAGAAAAGUAA	Translation
ghr-miR7495b	LNC_004524	5	21	797	817	UUACUUUAGAUGUCUCCUUCA	UAACGGAGAAAAGAAAAGUAA	Translation
ghr-miR7496a	LNC_004524	5	24	568	591	AUGACCAAAUUGAUAGAAUGUGUA	UCCAGAUCCUAAUGUUUUGGUUGU	Translation
ghr-miR7496b	LNC_004524	5	24	568	591	AUGACCAAAUUGAUAGAAUGUGUA	UCCAGAUCCUAAUGUUUUGGUUGU	Translation
ghr-miR7507	LNC_004524	5	24	138	161	AAGGUAGUGAAGUAGGCAAUUGGG	AGGCGUUGCGUUCUUCAGUAGCUU	Cleavage
ghr-miR2949a-5p	LNC_004697	5	22	186	207	ACUUUUGAACUGGAUUUGCCGA	CACCCAAUUCCAGUUCAAAGAG	Cleavage
ghr-miR2949b	LNC_004697	5	22	186	207	UCUUUUGAACUGGAUUUGCCGA	CACCCAAUUCCAGUUCAAAGAG	Cleavage
ghr-miR2949c	LNC_004697	5	22	186	207	UCUUUUGAACUGGAUUUGCCGA	CACCCAAUUCCAGUUCAAAGAG	Cleavage
ghr-miR166b	LNC_005100	5	21	839	859	UCGGACCAGGCUUCAUUCCCC	UUGGAUUGAACGCGGGUUUGA	Translation
ghr-miR169a	LNC_005100	5	21	1064	1084	UAGCCAAGGAUGACUUGCCUG	CCCGUAAGUCAUUCUUCGAUA	Cleavage
ghr-miR2949a-3p	LNC_005100	5	21	539	559	UGCAAAUCCAGUCAAAAGUUA	GGGAUUUUGCCUGGAUUGGUA	Cleavage
ghr-miR7493	LNC_005100	5	24	1499	1521	AAUAUUUUAAUAAUUCAAUCGUCA	GAAGCAUUGAAUUGAUAAG-UAUU	Translation
ghr-miR7493	LNC_005100	5	24	241	264	AAUAUUUUAAUAAUUCAAUCGUCA	AUAUUCUUAAAUGCUUGAAAUGUU	Translation
ghr-miR7500	LNC_005100	5	24	215	238	AUCGAGUUAUUCGAGUUAAUCGAG	CUCAGUAAGUUCGUGUAACUUGAA	Translation
ghr-miR7502	LNC_005383	5	24	254	277	UUUUUAACAGUAGAAAUGAAUGAA	AUGUUACAUCUCUACUGUAAAUAA	Cleavage
ghr-miR7491	LNC_006191	4.5	24	286	309	UGGGAUCUUCGAGAGGAUUGAGCC	UUUACAAUACCCUUGAAAAUUCCA	Cleavage
ghr-miR169a	LNC_006191	5	21	330	350	UAGCCAAGGAUGACUUGCCUG	AUGCCAUGUGAUCAUUGGCUU	Cleavage
ghr-miR7486a	LNC_006480	4.5	24	1308	1331	AAGGAAGCGCUUUGUCCACGUGGA	AAAUAGUUUAUAAAUCACUUCCUU	Translation
ghr-miR7486b	LNC_006480	4.5	24	1308	1331	AAGGAAGCGCUUUGUCCACGUGGA	AAAUAGUUUAUAAAUCACUUCCUU	Translation
ghr-miR164	LNC_006480	5	21	2451	2471	UGGAGAAGCAGGGCACGUGCA	CGUAUUUACCCUUCUUCUUUA	Translation
ghr-miR7500	LNC_006480	5	24	1753	1776	AUCGAGUUAUUCGAGUUAAUCGAG	UCACAUAAACUGGAAGAGCUUGAA	Translation
ghr-miR7502	LNC_006480	5	24	2712	2735	UUUUUAACAGUAGAAAUGAAUGAA	CCAUUUCAAAUCUGCCGUUUAAAA	Translation
ghr-miR7511	LNC_006480	5	24	3184	3207	AGAAGUUUUGCAUGUGUAGCUGAG	CCAAGCUGCAUCUCUAAAAUUUCC	Translation
ghr-miR7492a	LNC_006613	5	23	1226	1248	CUAUAGAACAUGAUCUUUAGCGG	AAUUUAAAUCUGAUAAUCUAUAG	Translation
ghr-miR7492b	LNC_006613	5	23	1226	1248	CUAUAGAACAUGAUCUUUAGCGG	AAUUUAAAUCUGAUAAUCUAUAG	Translation
ghr-miR7492c	LNC_006613	5	23	1226	1248	CUAUAGAACAUGAUCUUUAGCGG	AAUUUAAAUCUGAUAAUCUAUAG	Translation
ghr-miR7500	LNC_006613	5	24	869	892	AUCGAGUUAUUCGAGUUAAUCGAG	CCAGAUUAACUCGUGUAGCUAGGA	Translation
ghr-miR827a	LNC_006613	5	21	552	572	UUAGAUGACCAUCAACAAACA	UAUUCGAUGAUGGAUCUCUAA	Cleavage
ghr-miR827b	LNC_006613	5	21	552	572	UUAGAUGACCAUCAACAAACA	UAUUCGAUGAUGGAUCUCUAA	Cleavage
ghr-miR827c	LNC_006613	5	21	552	572	UUAGAUGACCAUCAACAAACA	UAUUCGAUGAUGGAUCUCUAA	Cleavage
ghr-miR7492a	LNC_006649	4.5	23	2	23	CUAUAGAACAUGAUCUUUAGCGG	UUGAACAGGAUC-UGUUCUAUAG	Translation
ghr-miR7492b	LNC_006649	4.5	23	2	23	CUAUAGAACAUGAUCUUUAGCGG	UUGAACAGGAUC-UGUUCUAUAG	Translation
ghr-miR7492c	LNC_006649	4.5	23	2	23	CUAUAGAACAUGAUCUUUAGCGG	UUGAACAGGAUC-UGUUCUAUAG	Translation
ghr-miR394a	LNC_006649	5	20	50	68	UUGGCAUUCUGUCCACCUCC	AAAGGUG-ACAGGAUUCCAA	Cleavage
ghr-miR394b	LNC_006649	5	20	50	68	UUGGCAUUCUGUCCACCUCC	AAAGGUG-ACAGGAUUCCAA	Cleavage
ghr-miR164	LNC_006740	5	21	778	798	UGGAGAAGCAGGGCACGUGCA	ACAAUCUCCACUGCUUCUUCA	Cleavage
ghr-miR7489	LNC_006740	5	24	406	428	AUUGUUGCCAAUACAGGAGAACGU	UCUUUAUUCUGU-UUGGCAGUAGU	Cleavage
ghr-miR7497	LNC_006740	5	23	447	469	ACAUGUGGACUGUCAUAUGGGUU	UUUUUCUAUGGCAUUUUAUGUGU	Translation
ghr-miR7511	LNC_007184	4.5	24	793	816	AGAAGUUUUGCAUGUGUAGCUGAG	UGCAAUUACAUAAGUAAAAUUUUA	Cleavage
ghr-miR7502	LNC_007286	4	24	1216	1238	UUUUUAACAGUAGAAAUGAAUGAA	AUCUUUUAUUUUUAGU-UUAAAAA	Translation
ghr-miR7499	LNC_008436	3.5	24	49	72	AUAUAAUUUUCGGUUAAUUCGGUU	AAAAUGAUUAAUUUAAAGUUAUGU	Translation
ghr-miR7504b	LNC_008436	5	24	9	32	AGGAGGAAAAAUCUGAUUUGUCAU	GAAACGUAUAAGAAGUUUUCUCCU	Translation
ghr-miR7484a	LNC_009391	4.5	24	524	547	UUUGUAUAUUAGAUCAAAGAGCAA	UAGUUUUUGGAUACGAUAUACGAA	Translation
ghr-miR7484b	LNC_009391	4.5	24	524	547	UUUGUAUAUUAGAUCAAAGAGCAA	UAGUUUUUGGAUACGAUAUACGAA	Translation
ghr-miR7504b	LNC_009391	5	24	293	316	AGGAGGAAAAAUCUGAUUUGUCAU	AGUUUGAGUUAGCAAUUUCUUCCU	Translation
ghr-miR7499	LNC_009692	4	24	773	796	AUAUAAUUUUCGGUUAAUUCGGUU	UUAAAUAUUAACUUAAAAUCAUAU	Translation
ghr-miR2949a-3p	LNC_009692	4.5	21	10	30	UGCAAAUCCAGUCAAAAGUUA	GUUUUUUUUAAUUGAUUUGCA	Translation
ghr-miR7493	LNC_009692	5	24	759	781	AAUAUUUUAAUAAUUCAAUCGUCA	AAAAUAUAAAAUUAUUAAA-UAUU	Cleavage
