# Supplementary material for: Target of Rapamycin (TOR) Regulates the Expression of lncRNAs in Response to Abiotic Stresses in Cotton
Source: Front Genet. 2019 Jan 8;9:690. doi: 10.3389/fgene.2018.00690 (PMC6332313; doi:10.3389/fgene.2018.00690)
Supplement: Supplementary Table 5 — (A) Differentially expressed lncRNAs involved in photosynthesis. (B) The predicted transposons targeted photosynthesis related lncRNAs in the transcriptome data. (C) Predicted miRNA targets. [file Table_5.XLSX]

## Sheet: Sheet1
Supplementary Table 5A Differentially expressed lncRNAs involved in photosynthesis
Transcript_id	Log2(foldchange)	Q value	Target_gene_id	Target_description
LNC_000039	-0.778024	0.00419666	Gh_A01G0774	Phosphoglycerate kinase||Q42962||PGKY_TOBAC Phosphoglycerate kinase, cytosolic OS=Nicotiana tabacum PE=1 SV=1||D2D2Z8||D2D2Z8_GOSHI Phosphoglycerate kinase OS=Gossypium hirsutum PE=2 SV=1||pop:POPTR_564181||"hypothetical protein ; K00927 phosphoglycerate kinase [EC:2.7.2.3]"|| PF00162.14|PGK||" IPR001576|Phosphoglycerate kinase; IPR015911|Phosphoglycerate kinase, conserved site"||" GO:0006096|gly…
LNC_000039	-0.778024	0.00419666	Gh_A01G0775	Phosphoglycerate kinase family protein||Q9LD57||PGKH1_ARATH Phosphoglycerate kinase 1, chloroplastic OS=Arabidopsis thaliana GN=PGK1 PE=1 SV=1||B9HY29||B9HY29_POPTR Predicted protein OS=Populus trichocarpa GN=POPTRDRAFT_833719 PE=1 SV=1||pop:POPTR_833719||"hypothetical protein ; K00927 phosphoglycerate kinase [EC:2.7.2.3]"|| PF00162.14|PGK||" IPR001576|Phosphoglycerate kinase; IPR015911|Phosphogl…
LNC_001146	-1.0922	0.0160166	Gh_A05G1178	Alanine aminotransferase 2||Q9LDV4||ALAT2_ARATH Alanine aminotransferase 2, mitochondrial OS=Arabidopsis thaliana GN=ALAAT2 PE=2 SV=1||M5WXC0||M5WXC0_PRUPE Uncharacterized protein OS=Prunus persica GN=PRUPE_ppa003850mg PE=4 SV=1||pop:POPTR_1073568||"hypothetical protein ; K00814 alanine transaminase [EC:2.6.1.2]"||" PF00155.16|Aminotran_1_2; PB017210|Pfam-B_17210; PB018256|Pfam-B_18256; PB002221|…
LNC_002339	-1.56548	0.035327	Gh_A08G0051	Ferredoxin 3||Q9ZQG8||FER3_ARATH Ferredoxin-3, chloroplastic OS=Arabidopsis thaliana GN=FD3 PE=1 SV=1||B9SCU0||B9SCU0_RICCO Ferredoxin-3, chloroplast, putative OS=Ricinus communis GN=RCOM_1281630 PE=4 SV=1||pop:POPTR_594972||"hypothetical protein ; K02639 ferredoxin"|| PF00111.22|Fer2||" IPR001041|2Fe-2S ferredoxin-type domain; IPR006058|2Fe-2S ferredoxin, iron-sulphur binding site"||" GO:0009055…
LNC_002646	-1.30828	0.00319379	Gh_A09G1890	2Fe-2S ferredoxin-like superfamily protein||P00248||FER_MASLA Ferredoxin OS=Mastigocladus laminosus GN=petF PE=1 SV=2||B9HJY4||B9HJY4_POPTR Predicted protein OS=Populus trichocarpa GN=POPTRDRAFT_564845 PE=4 SV=1||vvi:100244206||"hypothetical protein LOC100244206 ; K02639 ferredoxin"|| PF00111.22|Fer2|| IPR001041|2Fe-2S ferredoxin-type domain||" GO:0009055|electron carrier activity ; GO:0051536|ir…
LNC_003012	-1.55001	0.00319379	Gh_A10G1971	Triosephosphate isomerase||P48495||TPIS_PETHY Triosephosphate isomerase, cytosolic OS=Petunia hybrida GN=TPIP1 PE=2 SV=1||D2D303||D2D303_GOSHI Triosephosphate isomerase OS=Gossypium hirsutum PE=2 SV=1||vvi:100263345||"GSVIVT00018496001; hypothetical protein LOC100263345 ; K01803 triosephosphate isomerase (TIM) [EC:5.3.1.1]"|| PF00121.13|TIM||" IPR000652|Triosephosphate isomerase; IPR020861|Triose…
LNC_004722	-1.30966	0.0108233	Gh_D02G0805	Photosynthetic electron transfer A||Q2L921||CYF_GOSHI Apocytochrome f OS=Gossypium hirsutum GN=petA PE=3 SV=1||I6M0Y4||I6M0Y4_9ROSI Apocytochrome f (Precursor) OS=Gossypium robinsonii GN=petA PE=3 SV=1||vvi:ViviCp034||"petA; apocytochrome f precursor ; K02634 apocytochrome f"|| PB003908|Pfam-B_3908|| IPR002325|Cytochrome f||" GO:0009055|electron carrier activity ; GO:0020037|heme binding ; GO:003…
LNC_005694	-0.869188	0.0089267	Gh_D06G1522	Cytochrome c||Q93VA3||CYC6_ARATH Cytochrome c6, chloroplastic OS=Arabidopsis thaliana GN=petJ PE=1 SV=1||D7T9J4||D7T9J4_VITVI Putative uncharacterized protein OS=Vitis vinifera GN=VIT_01s0011g01850 PE=4 SV=1||ath:AT5G45040||"cytochrome c6 (ATC6) ; K08906 cytochrome c6"||" PB005732|Pfam-B_5732; PF13442.1|Cytochrome_CBB3"|| IPR009056|Cytochrome c-like domain||" GO:0009055|electron carrier activity …
LNC_005731	-1.08659	0.000951999	Gh_D07G0214	NADP-malic enzyme 3||P51615||MAOX_VITVI NADP-dependent malic enzyme OS=Vitis vinifera PE=2 SV=1||B9RKI6||B9RKI6_RICCO Malic enzyme OS=Ricinus communis GN=RCOM_1049930 PE=3 SV=1||vvi:100233140||"malate dehydrogenase (NADP+) ; K00029 malate dehydrogenase (oxaloacetate-decarboxylating)(NADP+) [EC:1.1.1.40]"||" PB005789|Pfam-B_5789; PF03949.10|Malic_M; PB004884|Pfam-B_4884; PF00390.14|malic"||" IPR00…
LNC_005899	-1.79953	0.000508216	Gh_D07G0230	Aspartate aminotransferase 3||P28734||AATC_DAUCA Aspartate aminotransferase, cytoplasmic OS=Daucus carota PE=2 SV=1||B9H919||B9H919_POPTR Aspartate aminotransferase OS=Populus trichocarpa GN=POPTRDRAFT_819550 PE=3 SV=1||pop:POPTR_819551||"hypothetical protein ; K00813 aspartate aminotransferase [EC:2.6.1.1]"|| PF00155.16|Aminotran_1_2||" IPR000796|Aspartate/other aminotransferase; IPR004838|Amino…
LNC_005899	-1.79953	0.000508216	Gh_D07G0231	Aspartate aminotransferase 3||P46644||AAT3_ARATH Aspartate aminotransferase, chloroplastic OS=Arabidopsis thaliana GN=ASP3 PE=2 SV=1||H2D5S5||H2D5S5_GOSHI Aspartate aminotransferase OS=Gossypium hirsutum PE=2 SV=1||pop:POPTR_819551||"hypothetical protein ; K00813 aspartate aminotransferase [EC:2.6.1.1]"|| PF00155.16|Aminotran_1_2||" IPR000796|Aspartate/other aminotransferase; IPR004838|Aminotrans…
LNC_009442	-1.05461	0.00319379	Gh_D04G2002	Photosystem II reaction center protein K precursor||Q2L8Z0||PSBK_GOSHI Photosystem II reaction center protein K OS=Gossypium hirsutum GN=psbK PE=3 SV=1||I6M0V5||I6M0V5_9ROSI Photosystem II reaction center protein K OS=Gossypium robinsonii GN=psbK PE=3 SV=1||vvi:ViviCp004||"psbK; PSII K protein ; K02712 photosystem II PsbK protein"|| PF02533.10|PsbK|| IPR003687|Photosystem II PsbK||" GO:0009539|ph…
LNC_009787	-0.782554	0.00483262	Gh_Sca005537G01	ATP synthase epsilon chain||Q2L911||ATPE_GOSHI ATP synthase epsilon chain, chloroplastic OS=Gossypium hirsutum GN=atpE PE=3 SV=1||I6M0X7||I6M0X7_9ROSI ATP synthase epsilon chain, chloroplastic OS=Gossypium robinsonii GN=atpE PE=3 SV=1||ath:ArthCp028||"atpE; ATP synthase epsilon chain ; K02114 F-type H+-transporting ATPase subunit epsilon [EC:3.6.3.14]"|| PF00401.15|ATP-synt_DE||" IPR001469|ATPase…
LNC_009787	-0.782554	0.00483262	Gh_Sca005537G03	ATP synthase subunit alpha||Q2L8Z1||ATPA_GOSHI ATP synthase subunit alpha, chloroplastic OS=Gossypium hirsutum GN=atpA PE=3 SV=1||H2B8K4||H2B8K4_GOSHE ATP synthase subunit alpha, chloroplastic OS=Gossypium herbaceum subsp. africanum GN=atpA PE=3 SV=1||vvi:ViviM_p099||"atpA; ATPase alpha subunit ; K02111 F-type H+-transporting ATPase subunit alpha [EC:3.6.3.14]"||" PF00306.22|ATP-synt_ab_C; PF0000…
LNC_009787	-0.782554	0.00483262	Gh_Sca005537G02	ATP synthase subunit beta||Q2L917||ATPB_GOSHI ATP synthase subunit beta, chloroplastic OS=Gossypium hirsutum GN=atpB PE=3 SV=1||I6M0X8||I6M0X8_9ROSI ATP synthase subunit beta, chloroplastic OS=Gossypium robinsonii GN=atpB PE=3 SV=1||vvi:ViviCp028||"atpB; ATP synthase CF1 beta subunit ; K02112 F-type H+-transporting ATPase subunit beta [EC:3.6.3.14]"||" PB000029|Pfam-B_29; PF00306.22|ATP-synt_ab_C…
Supplementary Table 5B The predicted transposons targeted photosynthesis related lncRNAs in the transcriptome data
P-value	Score	Method	LNC_RNA ID	Begin	End	Repeat	Type
1.5e-09	140	WUBlastX	LNC_004722	12	317	-L1-1_Cpa_pol	LINE/L1
Supplementary Table 5C Predicted miRNA targets
miRNA	Target	Expectation	miRNA length	Target_start	Target_end	miRNA_aligned_fragment	Target_aligned_fragment	Inhibition
ghr-miR2949a-3p	LNC_001146	4.5	21	369	389	UGCAAAUCCAGUCAAAAGUUA	UUCCUUUUAUCUGGCUUUGCA	Cleavage
ghr-miR7488	LNC_001146	4.5	21	462	482	UUUUGAGUACAGGGGACAAAA	UAUUGUGCUAUGGAUUUAAAA	Translation
ghr-miR7504a	LNC_001146	5	24	178	201	UAUGAAACUGUGAUUCCACGUCAU	UGUAAUUGGAAUUUUGAUUUCAUG	Translation
ghr-miR3476-3p	LNC_002339	4	21	457	477	AGCCAACAACAUCAGUUCUAA	AAAGGACUGCUCUUUUUGGCU	Translation
ghr-miR7493	LNC_002339	4.5	24	575	598	AAUAUUUUAAUAAUUCAAUCGUCA	GAAAGGUUAAAUUAGCCAAAUAUU	Translation
ghr-miR7492a	LNC_002646	4.5	23	11	32	CUAUAGAACAUGAUCUUUAGCGG	UUGAACAGGAUC-UGUUCUAUAG	Translation
ghr-miR7492b	LNC_002646	4.5	23	11	32	CUAUAGAACAUGAUCUUUAGCGG	UUGAACAGGAUC-UGUUCUAUAG	Translation
ghr-miR7492c	LNC_002646	4.5	23	11	32	CUAUAGAACAUGAUCUUUAGCGG	UUGAACAGGAUC-UGUUCUAUAG	Translation
ghr-miR2950	LNC_002646	5	21	224	244	UGGUGUGCAGGGGGUGGAAUA	UUUUCCAUUUUUUGCAUGCUU	Cleavage
ghr-miR7507	LNC_003012	4.5	24	534	557	AAGGUAGUGAAGUAGGCAAUUGGG	CAAAUUUACCAUUUUCACUGCUUU	Cleavage
ghr-miR7493	LNC_003012	5	24	430	453	AAUAUUUUAAUAAUUCAAUCGUCA	CUCACAUUUCGUUUUUAAAAUUUU	Translation
ghr-miR7504b	LNC_003012	5	24	295	318	AGGAGGAAAAAUCUGAUUUGUCAU	AUAAAAAGCUUGAUUUUUGCUUCU	Cleavage
ghr-miR7514	LNC_003012	5	24	93	116	AUAAAGUGAUAAGUGAGAUCGUCU	CCUUCAUUUUUUUUCUCUCUUUAU	Translation
ghr-miR156a	LNC_004722	4	20	1490	1509	UGACAGAAGAGAGUGAGCAC	UUGAUUACUUUCAUUUGUUA	Cleavage
ghr-miR156b	LNC_004722	4	20	1490	1509	UGACAGAAGAGAGUGAGCAC	UUGAUUACUUUCAUUUGUUA	Cleavage
ghr-miR156d	LNC_004722	4	20	1490	1509	UGACAGAAGAGAGUGAGCAC	UUGAUUACUUUCAUUUGUUA	Cleavage
ghr-miR7513	LNC_004722	4.5	21	180	200	AAUCAGCCAGGAAUCGUUUGA	UAAAAUGAUUUGAGGAUGAUU	Translation
ghr-miR2948-5p	LNC_004722	5	22	1206	1227	UGUGGGAGAGUUGGGCAAGAAU	UUACUUGCUAAAGGUUCCCAUG	Translation
ghr-miR7485	LNC_004722	5	24	179	202	AAAGACAUCUUUGAAUUCUUGGAG	UUAAAAUGAUUUGAGGAUGAUUUU	Cleavage
ghr-miR7485	LNC_004722	5	24	736	759	AAAGACAUCUUUGAAUUCUUGGAG	UUAAAAUGAUUUAAUAGUGUUUUU	Translation
ghr-miR7509	LNC_004722	5	24	1091	1114	UCAAAAGCACUUUUUGACAGCAAU	AAUGGUUUCAAAAGUUGCUUUUAU	Translation
ghr-miR167a	LNC_005694	3.5	21	666	685	UGAAGCUGCCAGCAUGAUCUA	CAGGUCAU-CUUGCAGCUUCA	Translation
ghr-miR167b	LNC_005694	3.5	21	666	685	UGAAGCUGCCAGCAUGAUCUA	CAGGUCAU-CUUGCAGCUUCA	Translation
ghr-miR2950	LNC_005694	5	21	2731	2751	UGGUGUGCAGGGGGUGGAAUA	ACCCCCAUCCAUUACACACCA	Translation
ghr-miR479	LNC_005694	5	22	1454	1475	CGUGAUAUUGGUUCGGCUCAUC	UGCGAGUUUAAACAGUAUUACU	Translation
ghr-miR7493	LNC_005694	5	24	1629	1652	AAUAUUUUAAUAAUUCAAUCGUCA	AUAAAAAUUAAUGACCAAAAUAUU	Translation
ghr-miR7511	LNC_005694	5	24	2301	2324	AGAAGUUUUGCAUGUGUAGCUGAG	CACUCUUAAAUGUUUAAAGCUUUU	Translation
ghr-miR7499	LNC_005731	4.5	24	304	327	AUAUAAUUUUCGGUUAAUUCGGUU	AAUGUAAUUAUCUUAAUAUUAUAG	Translation
ghr-miR399d	LNC_005731	5	21	264	284	UGCCAAAGGAGAUUUGCCCUG	UAGUGCGAAUCAUCUUUUGUA	Translation
ghr-miR399e	LNC_005731	5	21	264	284	UGCCAAAGGAGAUUUGCCCCG	UAGUGCGAAUCAUCUUUUGUA	Translation
ghr-miR2949a-3p	LNC_009787	4	21	272	292	UGCAAAUCCAGUCAAAAGUUA	UCACUUUUGAUUGUAUUUGAU	Cleavage
ghr-miR7514	LNC_009787	4.5	24	264	287	AUAAAGUGAUAAGUGAGAUCGUCU	AUCUGAUUUCACUUUUGAUUGUAU	Translation
ghr-miR7493	LNC_009787	5	24	61	84	AAUAUUUUAAUAAUUCAAUCGUCA	ACUUAACUCAGUGGUUAGAGUAUU	Cleavage
