# Supplementary material for: Target of Rapamycin (TOR) Regulates the Expression of lncRNAs in Response to Abiotic Stresses in Cotton
Source: Front Genet. 2019 Jan 8;9:690. doi: 10.3389/fgene.2018.00690 (PMC6332313; doi:10.3389/fgene.2018.00690)
Supplement: Supplementary Table 6 — (A) The predicted transposons targeted stress related lncRNAs in the transcriptome data. (B) Predicted miRNA targets. [file Table_6.XLSX]

## Sheet: Sheet1
Supplementary Table 6A The predicted transposons targeted stress related lncRNAs in the transcriptome data
P-value	Score	Method	LNC_RNA ID	Begin	End	Repeat	Type
1.7e-11	35	WUBlastX	LNC_004698	137	316	- L1-11_Mad_gag	LINE/L1
3.5e-17	92	WUBlastX	LNC_004698	178	489	- L1-11_Mad_gag	LINE/L1
1.3e-27	132	WUBlastX	LNC_004698	322	489	- L1-1_Cpa_gag	LINE/L1
9.5e-07	108	WUBlastX	LNC_004698	381	842	- LINE1C_MT_gag	LINE/L1
7.6e-17	137	WUBlastX	LNC_004698	537	881	- SHALINES_MT_gag	LINE/L1
1.3e-27	199	WUBlastX	LNC_004698	540	830	- L1-1_Cpa_gag	LINE/L1
Supplementary Table 6B Predicted miRNA targets
miRNA_Acc.	Target_Acc.	Expectation	miRNA length	Target_start	Target_end	miRNA_aligned_fragment	Target_aligned_fragment	Inhibition
ghr-miR7493	LNC_000377	5	24	594	617	AAUAUUUUAAUAAUUCAAUCGUCA	AAGUGGUUUUAUUGUUGAAUUAUU	Cleavage
ghr-miR7510b	LNC_000512	5	23	317	338	AAGAACAUGAUCUUUAGCGGCGU	AAGACCCUGAA-AUCAUGUGCUU	Cleavage
ghr-miR160	LNC_000513	5	21	1017	1037	UAUGAGGAGCCAUGCAUGUAU	UCAUUUGUAUGGAAUCUCGUA	Translation
ghr-miR2948-5p	LNC_000513	5	22	51	71	UGUGGGAGAGUUGGGCAAGAAU	GGUUUUGCAUAACA-UCCCACA	Translation
ghr-miR7509	LNC_000513	5	24	422	445	UCAAAAGCACUUUUUGACAGCAAU	AUUGGUUUUAGAAAGUGAAUUUGA	Cleavage
ghr-miR7508	LNC_001145	4.5	21	397	417	CAAGAAAAGAAGUCGGGAGAG	AUUUUUCAAGUUUUUUUUUUG	Cleavage
ghr-miR167a	LNC_001145	5	21	833	853	UGAAGCUGCCAGCAUGAUCUA	UUAAUUGGGUUGGUAGCUUUG	Cleavage
ghr-miR167b	LNC_001145	5	21	833	853	UGAAGCUGCCAGCAUGAUCUA	UUAAUUGGGUUGGUAGCUUUG	Cleavage
ghr-miR2948-5p	LNC_001145	5	22	68	89	UGUGGGAGAGUUGGGCAAGAAU	GAAGGUUCUCAACUCUCUCACC	Cleavage
ghr-miR7502	LNC_001145	5	24	401	426	UUUUUAACAGUAGAAAUGAA--UGAA	UUCAAGUUUUUUUUUUGUGUUAAAAU	Translation
ghr-miR827a	LNC_001145	5	21	852	872	UUAGAUGACCAUCAACAAACA	UGUUUGUAAAUGGACUUUUAA	Cleavage
ghr-miR827b	LNC_001145	5	21	852	872	UUAGAUGACCAUCAACAAACA	UGUUUGUAAAUGGACUUUUAA	Cleavage
ghr-miR827c	LNC_001145	5	21	852	872	UUAGAUGACCAUCAACAAACA	UGUUUGUAAAUGGACUUUUAA	Cleavage
ghr-miR7513	LNC_003270	4	21	216	236	AAUCAGCCAGGAAUCGUUUGA	UUAGUUGAUUUGUGGUUGAUU	Translation
ghr-miR2949a-3p	LNC_003270	5	21	278	298	UGCAAAUCCAGUCAAAAGUUA	UAAUUUUUGACAGGAGUUAUA	Translation
ghr-miR7510a	LNC_003270	5	24	64	87	AAGGUCAUGAUCUUUAGCGGCGUU	UUGUAGGCUUGAUAUUGUGAUCUU	Cleavage
ghr-miR827a	LNC_003666	5	21	480	499	UUAGAUGACCAUCAACAAACA	UGUUUGUUGAUG-UAAUGUAA	Translation
ghr-miR827b	LNC_003666	5	21	480	499	UUAGAUGACCAUCAACAAACA	UGUUUGUUGAUG-UAAUGUAA	Translation
ghr-miR827c	LNC_003666	5	21	480	499	UUAGAUGACCAUCAACAAACA	UGUUUGUUGAUG-UAAUGUAA	Translation
ghr-miR2948-5p	LNC_004563	5	22	247	268	UGUGGGAGAGUUGGGCAAGAAU	AACGUUGUUCUACUCUUUCACU	Cleavage
ghr-miR7495a	LNC_004695	5	21	377	397	UUACUUUAGAUGUCUCCUUCA	UAUACGAGGCACCUAAAGAAA	Translation
ghr-miR7495b	LNC_004695	5	21	377	397	UUACUUUAGAUGUCUCCUUCA	UAUACGAGGCACCUAAAGAAA	Translation
ghr-miR2949a-5p	LNC_004697	5	22	186	207	ACUUUUGAACUGGAUUUGCCGA	CACCCAAUUCCAGUUCAAAGAG	Cleavage
ghr-miR2949b	LNC_004697	5	22	186	207	UCUUUUGAACUGGAUUUGCCGA	CACCCAAUUCCAGUUCAAAGAG	Cleavage
ghr-miR2949c	LNC_004697	5	22	186	207	UCUUUUGAACUGGAUUUGCCGA	CACCCAAUUCCAGUUCAAAGAG	Cleavage
ghr-miR7499	LNC_004698	4.5	24	1737	1760	AUAUAAUUUUCGGUUAAUUCGGUU	UACAAAGUUAAUGGACAAUUAUGA	Translation
ghr-miR166b	LNC_005100	5	21	839	859	UCGGACCAGGCUUCAUUCCCC	UUGGAUUGAACGCGGGUUUGA	Translation
ghr-miR169a	LNC_005100	5	21	1064	1084	UAGCCAAGGAUGACUUGCCUG	CCCGUAAGUCAUUCUUCGAUA	Cleavage
ghr-miR2949a-3p	LNC_005100	5	21	539	559	UGCAAAUCCAGUCAAAAGUUA	GGGAUUUUGCCUGGAUUGGUA	Cleavage
ghr-miR7493	LNC_005100	5	24	1499	1521	AAUAUUUUAAUAAUUCAAUCGUCA	GAAGCAUUGAAUUGAUAAG-UAUU	Translation
ghr-miR7493	LNC_005100	5	24	241	264	AAUAUUUUAAUAAUUCAAUCGUCA	AUAUUCUUAAAUGCUUGAAAUGUU	Translation
ghr-miR7500	LNC_005100	5	24	215	238	AUCGAGUUAUUCGAGUUAAUCGAG	CUCAGUAAGUUCGUGUAACUUGAA	Translation
ghr-miR7499	LNC_005731	4.5	24	304	327	AUAUAAUUUUCGGUUAAUUCGGUU	AAUGUAAUUAUCUUAAUAUUAUAG	Translation
ghr-miR399d	LNC_005731	5	21	264	284	UGCCAAAGGAGAUUUGCCCUG	UAGUGCGAAUCAUCUUUUGUA	Translation
ghr-miR399e	LNC_005731	5	21	264	284	UGCCAAAGGAGAUUUGCCCCG	UAGUGCGAAUCAUCUUUUGUA	Translation
ghr-miR7502	LNC_005763	4.5	24	1217	1242	UUUUUAACAGUAGAAAUGAA--UGAA	UUCAAUUUCAAUUUGAUUUUUGAAAA	Cleavage
ghr-miR7484a	LNC_005763	5	24	1131	1154	UUUGUAUAUUAGAUCAAAGAGCAA	AAUAACUUUAAAAUAAUAUAUAUA	Cleavage
ghr-miR7484b	LNC_005763	5	24	1131	1154	UUUGUAUAUUAGAUCAAAGAGCAA	AAUAACUUUAAAAUAAUAUAUAUA	Cleavage
ghr-miR7493	LNC_005763	5	24	1230	1253	AAUAUUUUAAUAAUUCAAUCGUCA	UGAUUUUUGAAAAUUUAAAAUAUA	Translation
ghr-miR7510b	LNC_005763	5	23	161	183	AAGAACAUGAUCUUUAGCGGCGU	UUUCUUUUAAGGAUCGUAUUUUU	Cleavage
ghr-miR7493	LNC_006174	3	24	1533	1556	AAUAUUUUAAUAAUUCAAUCGUCA	UCCUUAAUGAAUUAUUAGAAGAUU	Cleavage
ghr-miR7499	LNC_006174	4.5	24	1537	1560	AUAUAAUUUUCGGUUAAUUCGGUU	UAAUGAAUUAUUAGAAGAUUUUAU	Cleavage
ghr-miR399d	LNC_006174	5	21	1668	1688	UGCCAAAGGAGAUUUGCCCUG	CUAGGCAAAAUUUUUUUUGCA	Cleavage
ghr-miR399e	LNC_006174	5	21	1668	1688	UGCCAAAGGAGAUUUGCCCCG	CUAGGCAAAAUUUUUUUUGCA	Cleavage
ghr-miR7488	LNC_006174	5	21	177	197	UUUUGAGUACAGGGGACAAAA	UCUUGUUUUUGGUACACGAAA	Translation
ghr-miR7499	LNC_006174	5	24	317	342	AUAUAAUUUUC--GGUUAAUUCGGUU	UUUGAAAUUAUUUAUGAAAAUUAUAU	Translation
ghr-miR7504a	LNC_006174	5	24	1236	1259	UAUGAAACUGUGAUUCCACGUCAU	GUUGUGAGCAACCACGUUUUCGUA	Cleavage
ghr-miR7506	LNC_006174	5	24	1978	2001	AUGUCUGGGACAUGGCGUUGGCAC	UGAUCAACACUGUGUACUAGAAAU	Translation
ghr-miR7510a	LNC_006174	5	24	186	209	AAGGUCAUGAUCUUUAGCGGCGUU	UGGUACACGAAAGAUAUUGAUUUU	Translation
ghr-miR827a	LNC_007115	5	21	524	543	UUAGAUGACCAUCAACAAACA	UGUUUGUUGAUG-UAAUGUAA	Translation
ghr-miR827b	LNC_007115	5	21	524	543	UUAGAUGACCAUCAACAAACA	UGUUUGUUGAUG-UAAUGUAA	Translation
ghr-miR827c	LNC_007115	5	21	524	543	UUAGAUGACCAUCAACAAACA	UGUUUGUUGAUG-UAAUGUAA	Translation
